# Supplementary material for: Pluripotent stem cell-derived model of the post-implantation human embryo
Source: Nature. 2023 Jun 27;622(7983):584–93. doi: 10.1038/s41586-023-06368-y (PMC10584688; doi:10.1038/s41586-023-06368-y)
Supplement: Supplementary file 3 — Sequencing quality control metrics. Alignment metrics for quality control from CellRangerARC for 10X multiome samples. [file 41586_2023_6368_MOESM3_ESM.xlsx]

## Sheet: Supplementary Table 1
Supplementary Table 1: CellRangerARC Alignment Metrics
Sample ID	shef6_wt_cells	g6_s17_3dayinduced_cells	g3_ap2y_3dayinduced_cells	Day4_model	Day6_model	Day8_model
Genome	GRCh38_GFP	GRCh38_GFP	GRCh38_GFP	GRCh38_GFP	GRCh38_GFP	GRCh38_GFP
Pipeline version	cellranger-arc-2.0.1	cellranger-arc-2.0.1	cellranger-arc-2.0.1	cellranger-arc-2.0.1	cellranger-arc-2.0.1	cellranger-arc-2.0.1
Estimated number of cells	4625	900	1637	862	2399	2657
Feature linkages detected	18950	41998	35774	30434	34493	20588
Linked genes	2589	4257	3877	5014	7591	5639
Linked peaks	25930	28889	27354	18418	23638	14231
ATAC Confidently mapped read pairs	0.8704	0.8684	0.7862	0.841	0.8934	0.8804
ATAC Fraction of genome in peaks	0.0324	0.0491	0.0729	0.047	0.044	0.0322
ATAC Fraction of high-quality fragments in cells	0.7408	0.9166	0.8086	0.9175	0.8394	0.6332
ATAC Fraction of high-quality fragments overlapping TSS	0.2797	0.3287	0.2685	0.307	0.3	0.3034
ATAC Fraction of high-quality fragments overlapping peaks	0.3776	0.5049	0.5884	0.48	0.4415	0.4184
ATAC Fraction of transposition events in peaks in cells	0.3504	0.4693	0.5551	0.4477	0.4141	0.394
ATAC Mean raw read pairs per cell	15730.5	99565.7	49434.6	87089.5	26838.2	25726.5
ATAC Median high-quality fragments per cell	2767	44800	20290	45367	15486	11085
ATAC Non-nuclear read pairs	0.0267	0.0483	0.0215	0.0392	0.0346	0.0212
ATAC Number of peaks	116232	179019	262851	170937	158191	114831
ATAC Percent duplicates	0.3557	0.3135	0.1828	0.322	0.1574	0.1585
ATAC Q30 bases in barcode	0.8685	0.8688	0.8743	0.8751	0.877	0.8826
ATAC Q30 bases in read 1	0.9431	0.9409	0.9418	0.9418	0.9425	0.9415
ATAC Q30 bases in read 2	0.9271	0.9268	0.9274	0.9269	0.9295	0.9293
ATAC Q30 bases in sample index i1	0.8963	0.9102	0.8719	0.8861	0.851	0.8794
ATAC Sequenced read pairs	72753371	89609117	80924385	75071153	64384762	68355261
ATAC TSS enrichment score	5.6252	6.7931	7.2403	7.6294	7.2158	6.9729
ATAC Unmapped read pairs	0.0305	0.0354	0.1223	0.0703	0.013	0.0187
ATAC Valid barcodes	0.9842	0.9801	0.9852	0.9852	0.9851	0.9842
GEX Fraction of transcriptomic reads in cells	0.754	0.8202	0.7575	0.8412	0.8103	0.7904
GEX Mean raw reads per cell	12359.4	152627	62194.8	110949	48416.5	32084.8
GEX Median UMI counts per cell	1936	27901	12866	23534.5	15523	10345
GEX Median genes per cell	1296	6841.5	4421	6304	5096	4012
GEX Percent duplicates	0.468	0.6238	0.3618	0.6197	0.3897	0.3421
GEX Q30 bases in UMI	0.9595	0.9589	0.9588	0.9584	0.959	0.9588
GEX Q30 bases in barcode	0.9551	0.9538	0.9547	0.9543	0.9546	0.954
GEX Q30 bases in read 2	0.948	0.9482	0.9513	0.9486	0.948	0.9493
GEX Q30 bases in sample index i1	0.9368	0.9701	0.9045	0.9576	0.9549	0.9303
GEX Q30 bases in sample index i2	0.8988	0.9117	0.9548	0.9708	0.9696	0.9668
GEX Reads mapped antisense to gene	0.148	0.122	0.1087	0.1249	0.1187	0.1312
GEX Reads mapped confidently to exonic regions	0.5903	0.6209	0.4749	0.5633	0.5709	0.5841
GEX Reads mapped confidently to genome	0.9283	0.9277	0.7645	0.9325	0.9277	0.9203
GEX Reads mapped confidently to intergenic regions	0.0457	0.0583	0.0666	0.0617	0.056	0.0481
GEX Reads mapped confidently to intronic regions	0.2923	0.2486	0.2231	0.3075	0.3008	0.288
GEX Reads mapped confidently to transcriptome	0.7276	0.7411	0.5834	0.7392	0.7456	0.731
GEX Reads mapped to genome	0.9605	0.9688	0.8386	0.9766	0.9776	0.9777
GEX Reads with TSO	0.0468	0.0398	0.0538	0.0527	0.0563	0.0687
GEX Sequenced read pairs	57162275	137364553	101812952	95638214	116151260	85249230
GEX Total genes detected	26540	28771	28810	28214	29688	28659
GEX Valid UMIs	0.9996	0.9996	0.9997	0.9996	0.9997	0.9996
GEX Valid barcodes	0.9635	0.9526	0.9321	0.9571	0.9559	0.9492
