# Supplementary material for: Pluripotent stem cell-derived model of the post-implantation human embryo
Source: Nature. 2023 Jun 27;622(7983):584–93. doi: 10.1038/s41586-023-06368-y (PMC10584688; doi:10.1038/s41586-023-06368-y)
Supplement: Supplementary file 4 — Differential sequencing analyses between cell lines. Differentially expressed transcripts, accessible motifs, and accessible peaks between wild-type, induced GATA6-SOX17 and induced GATA3-AP2γ cells identified using Seurat and Signac. Differentially expressed genes and accessible regions were identified by Wilcox test and motifs were identified as those with average fold change of at least 0.5 between chromVAR z-scores. [file 41586_2023_6368_MOESM4_ESM.xlsx]

## Sheet: Supplementary Table 2
Supplementary Table 2: Differential Expression and Accessibility Analyses between Cell Lines
Differential Gene Expression								Differential Peak Accessibility									Differential Motif Accessibility Scored by chromVAR
gene	p_val	avg_log2FC	pct.1	pct.2	p_val_adj	cell line		peak	p_val	avg_log2FC	pct.1	pct.2	p_val_adj	cell line	closest gene		motif ID	motif name	p_val	avg_diff	pct.1	pct.2	p_val_adj	cell line
AC018680.1	0	3.08687	0.711	0.097	0	RSeT_wt		chrX-115687400-115688033	3.02238e-19	0.268763	0.066	0.015	9.12988e-14	RSeT_wt	PLS3		MA0142.1	Pou5f1::Sox2	0	8.02249	0.997	0.223	0	RSeT_wt
AC073050.1	0	2.63506	0.739	0.383	0	RSeT_wt		chrX-738018-739686	0	0.737908	0.342	0.003	0	g6_s17_RSeT_induced	SHOX		MA0786.1	POU3F1	0	5.90911	0.98	0.261	0	RSeT_wt
TERF1	0	2.41522	0.81	0.678	0	RSeT_wt		chr6-168508355-168509922	9.30066e-296	0.726375	0.355	0.011	2.80951e-290	g6_s17_RSeT_induced	SMOC2		MA0787.1	POU3F2	0	5.71302	0.98	0.262	0	RSeT_wt
BNC2	0	2.40687	0.702	0.313	0	RSeT_wt		chr20-34252140-34252967	2.05965e-280	0.691341	0.37	0.021	6.22171e-275	g6_s17_RSeT_induced	ASIP		MA0785.1	POU2F1	0	5.31362	0.973	0.265	0	RSeT_wt
PTMA	0	1.23839	0.992	0.926	0	RSeT_wt		chr9-98894297-98895665	4.79326e-280	0.704399	0.313	0.003	1.44793e-274	g6_s17_RSeT_induced	GALNT12		MA0784.1	POU1F1	0	5.24209	0.977	0.269	0	RSeT_wt
GRID2	0	1.23668	0.963	0.88	0	RSeT_wt		chr2-200210812-200212246	1.09643e-266	0.68428	0.319	0.008	3.31204e-261	g6_s17_RSeT_induced	SPATS2L		MA0788.1	POU3F3	0	5.23963	0.977	0.276	0	RSeT_wt
DNMT3B	1.28215e-300	1.99331	0.767	0.482	4.31136e-296	RSeT_wt		chr16-26865804-26867215	2.06721e-266	0.696373	0.303	0.004	6.24455e-261	g6_s17_RSeT_induced	RP11-142A12.1		MA0792.1	POU5F1B	0	5.23607	0.967	0.262	0	RSeT_wt
KCNG3	4.1981e-294	2.38971	0.568	0.122	1.41165e-289	RSeT_wt		chr7-46215207-46216637	8.66508e-264	0.677425	0.358	0.023	2.61751e-258	g6_s17_RSeT_induced	AC023669.1		MA0789.1	POU3F4	0	5.10127	0.968	0.261	0	RSeT_wt
AL157778.1	2.71654e-268	1.8337	0.786	0.548	9.13465e-264	RSeT_wt		chr1-208682661-208683544	1.5593e-260	0.682638	0.289	0.002	4.71029e-255	g6_s17_RSeT_induced	RP11-459K23.2		MA1115.1	POU5F1	0	5.00178	0.965	0.266	0	RSeT_wt
ESRG	1.17244e-250	1.88649	0.695	0.346	3.94245e-246	RSeT_wt		chr2-68878638-68879723	3.32394e-259	0.684353	0.303	0.006	1.00408e-253	g6_s17_RSeT_induced	BMP10		MA0627.2	POU2F3	0	4.71629	0.957	0.274	0	RSeT_wt
FABP5	1.86244e-246	1.87949	0.743	0.514	6.26263e-242	RSeT_wt		chr6-129330561-129332068	3.91388e-259	0.67097	0.326	0.012	1.18229e-253	g6_s17_RSeT_induced	LAMA2		MA0507.1	POU2F2	0	4.44817	0.951	0.274	0	RSeT_wt
APOE	1.09429e-241	1.09595	0.922	0.949	3.67966e-237	RSeT_wt		chr10-16677920-16678848	7.78478e-256	0.679095	0.287	0.002	2.3516e-250	g6_s17_RSeT_induced	RSU1		MA0057.1	MZF1(var.2)	0	1.58213	0.813	0.306	0	RSeT_wt
AASS	4.52592e-241	1.89929	0.756	0.734	1.52189e-236	RSeT_wt		chr5-28208310-28209380	2.67931e-255	0.674561	0.284	0.002	8.09355e-250	g6_s17_RSeT_induced	CTD-2061E9.1		MA0753.2	ZNF740	0	1.40892	0.81	0.294	0	RSeT_wt
NPM1	3.96814e-237	1.01548	0.925	0.944	1.33433e-232	RSeT_wt		chr6-106574407-106575505	9.53933e-245	0.675351	0.31	0.012	2.8816e-239	g6_s17_RSeT_induced	RTN4IP1		MA0599.1	KLF5	0	1.33164	0.864	0.309	0	RSeT_wt
MIR302CHG	7.99833e-231	1.96526	0.648	0.318	2.68952e-226	RSeT_wt		chr7-104891264-104892267	1.33074e-238	0.669228	0.297	0.01	4.01985e-233	g6_s17_RSeT_induced	LHFPL3		MA0039.4	KLF4	0	1.30618	0.852	0.308	0	RSeT_wt
GAPDH	9.74866e-224	0.949617	0.963	0.978	3.27808e-219	RSeT_wt		chr8-10268719-10269593	4.79366e-238	0.661984	0.277	0.005	1.44805e-232	g6_s17_RSeT_induced	MSRA		MA0741.1	KLF16	0	1.17766	0.821	0.304	0	RSeT_wt
AL354821.1	2.93871e-218	1.72902	0.635	0.261	9.88172e-214	RSeT_wt		chr20-11248043-11249587	2.24708e-235	0.641733	0.362	0.034	6.7879e-230	g6_s17_RSeT_induced	RP4-734C18.1		MA1653.1	ZNF148	0	1.17186	0.84	0.311	0	RSeT_wt
CD24	4.78027e-217	1.55119	0.773	0.734	1.60742e-212	RSeT_wt		chr4-18318768-18319755	5.58928e-235	0.647217	0.282	0.007	1.68839e-229	g6_s17_RSeT_induced	RP11-608B3.1		MA0516.2	SP2	0	1.16378	0.803	0.331	0	RSeT_wt
IDO1	1.54442e-211	1.97095	0.468	0.103	5.19325e-207	RSeT_wt		chr5-14327825-14328943	6.73984e-235	0.659165	0.298	0.012	2.03594e-229	g6_s17_RSeT_induced	TRIO		MA0747.1	SP8	0	1.013	0.78	0.302	0	RSeT_wt
MIF	5.30833e-203	1.23189	0.847	0.928	1.78498e-198	RSeT_wt		chr8-135925455-135926550	1.05644e-234	0.643518	0.273	0.004	3.19126e-229	g6_s17_RSeT_induced	RP11-149P24.1		MA1522.1	MAZ	4.7836e-305	1.48282	0.838	0.322	3.56857e-302	RSeT_wt
AC009446.1	3.78731e-200	1.56128	0.645	0.28	1.27352e-195	RSeT_wt		chr16-80937793-80939094	2.92367e-233	0.640635	0.366	0.034	8.8317e-228	g6_s17_RSeT_induced	CMC2		MA0025.2	NFIL3	1.79508e-299	1.6607	0.802	0.312	1.33913e-296	RSeT_wt
GJA1	1.09224e-185	1.21172	0.77	0.378	3.67276e-181	RSeT_wt		chr1-97093860-97094842	7.01706e-232	0.65068	0.279	0.007	2.11969e-226	g6_s17_RSeT_induced	DPYD		MA0043.3	HLF	2.64232e-293	1.5915	0.779	0.309	1.97117e-290	RSeT_wt
SET	2.40856e-185	0.970601	0.876	0.915	8.09902e-181	RSeT_wt		chr7-34886468-34887414	1.64516e-230	0.649115	0.256	0.001	4.96963e-225	g6_s17_RSeT_induced	NPSR1		MA1627.1	Wt1	2.97372e-285	1.18298	0.806	0.317	2.21839e-282	RSeT_wt
UGP2	1.59184e-181	1.55224	0.744	0.71	5.35272e-177	RSeT_wt		chr2-177902017-177902856	2.2504e-229	0.648604	0.27	0.005	6.79793e-224	g6_s17_RSeT_induced	PDE11A		MA1564.1	SP9	1.98679e-283	0.791299	0.76	0.324	1.48214e-280	RSeT_wt
TRIM71	2.76088e-168	1.45144	0.696	0.476	9.28373e-164	RSeT_wt		chr16-79933445-79934479	1.90807e-228	0.634861	0.266	0.004	5.76384e-223	g6_s17_RSeT_induced	RP11-148M9.1		MA0073.1	RREB1	3.36636e-280	1.36826	0.805	0.323	2.51131e-277	RSeT_wt
JARID2	2.89881e-152	1.16392	0.779	0.899	9.74752e-148	RSeT_wt		chr5-23903603-23904991	6.25261e-228	0.644617	0.25	0	1.88876e-222	g6_s17_RSeT_induced	C5orf17		MA1630.1	Znf281	4.69689e-280	1.47196	0.81	0.315	3.50388e-277	RSeT_wt
SCD	1.346e-147	1.74201	0.6	0.43	4.52606e-143	RSeT_wt		chr13-106712987-106715159	1.36625e-224	0.632006	0.287	0.011	4.12711e-219	g6_s17_RSeT_induced	LINC00443		MA0697.1	ZIC3	2.21709e-279	1.50752	0.779	0.293	1.65395e-276	RSeT_wt
PPIA	1.73096e-139	0.921304	0.862	0.951	5.82052e-135	RSeT_wt		chr15-96225432-96226385	3.15234e-223	0.64119	0.28	0.01	9.52245e-218	g6_s17_RSeT_induced	RP11-759A24.3		MA1515.1	KLF2	2.58021e-278	0.905986	0.768	0.302	1.92483e-275	RSeT_wt
AL365259.1	6.77401e-135	1.74215	0.485	0.233	2.27783e-130	RSeT_wt		chr20-35429164-35429972	4.12814e-223	0.637988	0.252	0.002	1.24701e-217	g6_s17_RSeT_induced	GDF5OS		MA0696.1	ZIC1	4.10416e-277	1.47864	0.771	0.29	3.0617e-274	RSeT_wt
NRXN1	4.1316e-130	1.73758	0.608	0.486	1.38929e-125	RSeT_wt		chr2-16962426-16963327	9.73232e-223	0.642787	0.263	0.005	2.9399e-217	g6_s17_RSeT_induced	AC080094.1		MA0751.1	ZIC4	9.93498e-272	1.40986	0.761	0.296	7.41149e-269	RSeT_wt
SYN3	1.40011e-124	1.58436	0.528	0.302	4.708e-120	RSeT_wt		chr8-138961210-138962179	2.25385e-222	0.636521	0.298	0.016	6.80834e-217	g6_s17_RSeT_induced	COL22A1		MA0683.1	POU4F2	1.46091e-269	1.38746	0.767	0.317	1.08984e-266	RSeT_wt
RIMS2	1.40839e-124	1.27736	0.71	0.692	4.73584e-120	RSeT_wt		chr12-83217650-83218848	3.25956e-221	0.636538	0.259	0.004	9.84635e-216	g6_s17_RSeT_induced	RP11-87P13.2		MA1629.1	Zic2	8.8259e-262	1.55543	0.752	0.282	6.58412e-259	RSeT_wt
AP002954.2	1.38673e-121	1.5283	0.59	0.424	4.66301e-117	RSeT_wt		chr7-596444-597414	9.53256e-221	0.654717	0.282	0.011	2.87956e-215	g6_s17_RSeT_induced	PRKAR1B		MA0746.2	SP3	1.32818e-260	0.823417	0.761	0.327	9.90822e-258	RSeT_wt
NAP1L1	1.57212e-119	0.686354	0.85	0.964	5.28642e-115	RSeT_wt		chr1-95578312-95579055	1.0803e-220	0.625123	0.248	0.002	3.26333e-215	g6_s17_RSeT_induced	RP11-286B14.1		MA1584.1	ZIC5	1.57232e-257	1.21312	0.745	0.307	1.17295e-254	RSeT_wt
NDUFS5	6.08653e-116	1.37724	0.714	0.817	2.04666e-111	RSeT_wt		chr10-653768-655204	1.67227e-220	0.629967	0.312	0.021	5.05152e-215	g6_s17_RSeT_induced	DIP2C		MA0699.1	LBX2	2.2102e-226	1.68035	0.776	0.351	1.64881e-223	RSeT_wt
KIAA0825	2.37153e-115	0.975088	0.699	0.543	7.97452e-111	RSeT_wt		chr18-39751825-39753589	1.03747e-219	0.630197	0.266	0.006	3.13396e-214	g6_s17_RSeT_induced	RP11-244M2.1		MA0890.1	GBX2	2.52843e-225	1.8124	0.788	0.347	1.88621e-222	RSeT_wt
BST2	1.09688e-114	1.57775	0.518	0.305	3.68836e-110	RSeT_wt		chr9-17930154-17931395	3.62523e-219	0.628725	0.273	0.009	1.09509e-213	g6_s17_RSeT_induced	ADAMTSL1		MA0710.1	NOTO	2.58014e-225	1.88654	0.786	0.347	1.92479e-222	RSeT_wt
PNKD	3.95292e-113	0.258051	0.185	0.573	1.32921e-108	RSeT_wt		chr6-25748475-25749492	5.15429e-218	0.629758	0.271	0.009	1.55699e-212	g6_s17_RSeT_induced	SLC17A4		MA0889.1	GBX1	2.04092e-221	1.68698	0.771	0.347	1.52252e-218	RSeT_wt
RMST	1.10811e-110	1.51772	0.517	0.307	3.72613e-106	RSeT_wt		chr4-182056406-182057260	1.37924e-214	0.628798	0.247	0.003	4.16635e-209	g6_s17_RSeT_induced	TENM3		MA0662.1	MIXL1	4.51169e-221	1.71772	0.78	0.353	3.36572e-218	RSeT_wt
CRABP1	7.71005e-109	1.64148	0.362	0.132	2.59258e-104	RSeT_wt		chr6-1227752-1228677	7.20414e-214	0.629706	0.272	0.01	2.1762e-208	g6_s17_RSeT_induced	FOXQ1		MA0644.1	ESX1	2.16944e-220	1.71015	0.77	0.348	1.6184e-217	RSeT_wt
IGF2BP3	1.65351e-102	1.17375	0.693	0.816	5.56011e-98	RSeT_wt		chr4-64203661-64204755	2.35476e-213	0.634832	0.265	0.008	7.11316e-208	g6_s17_RSeT_induced	TECRL		MA1628.1	Zic1::Zic2	9.06791e-220	1.32389	0.732	0.302	6.76466e-217	RSeT_wt
NASP	1.2687e-101	0.958049	0.764	0.802	4.26613e-97	RSeT_wt		chr11-15670401-15671334	3.90882e-213	0.619916	0.303	0.021	1.18076e-207	g6_s17_RSeT_induced	RP11-396O20.1		MA0720.1	Shox2	1.11809e-215	1.43889	0.744	0.341	8.34099e-213	RSeT_wt
BEX3	2.53229e-99	0.934934	0.777	0.935	8.51507e-95	RSeT_wt		chrX-2401283-2402470	5.62863e-212	0.623015	0.27	0.01	1.70028e-206	g6_s17_RSeT_induced	DHRSX		MA0027.2	EN1	2.15669e-214	1.45073	0.743	0.339	1.60889e-211	RSeT_wt
ENO1	6.04707e-99	0.999936	0.756	0.79	2.03339e-94	RSeT_wt		chr13-36533036-36534307	4.83841e-211	0.607476	0.266	0.009	1.46157e-205	g6_s17_RSeT_induced	CCNA1		MA0471.2	E2F6	2.3392e-214	0.828091	0.729	0.34	1.74504e-211	RSeT_wt
TDGF1	1.02615e-98	1.4083	0.528	0.339	3.45053e-94	RSeT_wt		chr2-82619028-82620163	4.44568e-210	0.6143	0.245	0.004	1.34293e-204	g6_s17_RSeT_induced	AC010105.1		MA0887.1	EVX1	9.50115e-212	1.48366	0.739	0.348	7.08786e-209	RSeT_wt
AC024022.1	2.81323e-98	1.31676	0.264	0.053	9.45977e-94	RSeT_wt		chr3-105822411-105823411	3.98154e-209	0.626446	0.263	0.009	1.20273e-203	g6_s17_RSeT_induced	CBLB		MA0642.1	EN2	5.37278e-211	1.4566	0.744	0.356	4.0081e-208	RSeT_wt
LIN28A	1.58394e-97	1.19688	0.631	0.512	5.32614e-93	RSeT_wt		chr2-81923292-81924241	5.30804e-209	0.613213	0.238	0.002	1.60343e-203	g6_s17_RSeT_induced	AC079896.1		MA1578.1	VEZF1	2.23997e-210	1.0653	0.715	0.344	1.67102e-207	RSeT_wt
DLGAP1	2.43542e-97	1.14135	0.704	0.705	8.18934e-93	RSeT_wt		chr3-75777167-75778763	9.75318e-209	0.620422	0.245	0.004	2.9462e-203	g6_s17_RSeT_induced	ZNF717		MA0888.1	EVX2	4.3936e-210	1.56586	0.755	0.351	3.27763e-207	RSeT_wt
LDB2	8.18886e-97	1.33714	0.5	0.29	2.75358e-92	RSeT_wt		chr5-974940-975713	1.0691e-208	0.619594	0.234	0.001	3.2295e-203	g6_s17_RSeT_induced	RP11-661C8.3		MA0894.1	HESX1	3.97358e-209	1.63523	0.759	0.354	2.96429e-206	RSeT_wt
HSP90AB1	1.34804e-96	0.465082	0.952	0.976	4.53291e-92	RSeT_wt		chr3-133151829-133152753	1.13623e-208	0.613056	0.252	0.006	3.43228e-203	g6_s17_RSeT_induced	TMEM108		MA0793.1	POU6F2	1.00097e-203	1.36533	0.74	0.351	7.46723e-201	RSeT_wt
LUZP2	4.49429e-92	1.13035	0.613	0.485	1.51125e-87	RSeT_wt		chr2-44069526-44070552	3.06456e-207	0.609075	0.244	0.004	9.25731e-202	g6_s17_RSeT_induced	LRPPRC		MA0661.1	MEOX1	1.48395e-202	1.66864	0.763	0.354	1.10703e-199	RSeT_wt
CIAO2A	1.51978e-91	0.257903	0.184	0.532	5.11041e-87	RSeT_wt		chr8-139002027-139002995	5.1356e-207	0.605472	0.239	0.003	1.55134e-201	g6_s17_RSeT_induced	COL22A1		MA0886.1	EMX2	8.32663e-201	1.64902	0.756	0.356	6.21166e-198	RSeT_wt
TFB1M	3.47846e-91	0.257136	0.188	0.53	1.16967e-86	RSeT_wt		chr2-236823082-236824191	1.99451e-205	0.614563	0.282	0.016	6.02494e-200	g6_s17_RSeT_induced	AC011286.1		MA1512.1	KLF11	2.52307e-199	0.703682	0.71	0.353	1.88221e-196	RSeT_wt
RNF181	4.18679e-91	0.284245	0.234	0.63	1.40785e-86	RSeT_wt		chr2-170355338-170355879	2.11573e-205	0.620725	0.243	0.004	6.39112e-200	g6_s17_RSeT_induced	MYO3B		MA0621.1	mix-a	7.12715e-198	1.51383	0.763	0.352	5.31685e-195	RSeT_wt
PARP1	2.05624e-90	1.10808	0.684	0.735	6.9143e-86	RSeT_wt		chr6-82084157-82084990	4.16177e-205	0.629032	0.235	0.002	1.25717e-199	g6_s17_RSeT_induced	IBTK		MA1107.2	KLF9	6.06841e-196	0.759179	0.702	0.337	4.52703e-193	RSeT_wt
TBC1D22A	2.62496e-90	0.254374	0.231	0.618	8.8267e-86	RSeT_wt		chr5-87815813-87816736	1.08994e-204	0.616543	0.233	0.002	3.29244e-199	g6_s17_RSeT_induced	CTD-2316B1.2		MA0892.1	GSX1	1.09492e-195	1.48927	0.764	0.355	8.16808e-193	RSeT_wt
MRPS31	8.14434e-90	0.263834	0.237	0.637	2.73862e-85	RSeT_wt		chr15-53277977-53278855	1.17106e-204	0.612229	0.234	0.002	3.5375e-199	g6_s17_RSeT_induced	RP11-209E8.1		MA0634.1	ALX3	1.18197e-195	1.34557	0.735	0.35	8.8175e-193	RSeT_wt
CNOT9	1.50815e-89	0.258944	0.197	0.552	5.07131e-85	RSeT_wt		chr14-65016350-65016953	1.79763e-204	0.619464	0.235	0.002	5.43022e-199	g6_s17_RSeT_induced	FNTB		MA0709.1	Msx3	3.25957e-195	1.35501	0.738	0.353	2.43164e-192	RSeT_wt
NDUFS3	1.82905e-89	0.274035	0.241	0.645	6.15037e-85	RSeT_wt		chr2-25190186-25190782	2.60174e-204	0.610078	0.237	0.003	7.85924e-199	g6_s17_RSeT_induced	POMC		MA1577.1	TLX2	6.73082e-195	1.17154	0.706	0.339	5.02119e-192	RSeT_wt
PLPP1	1.83651e-89	1.46311	0.621	0.643	6.17544e-85	RSeT_wt		chr6-11608766-11609986	1.55712e-203	0.61405	0.287	0.018	4.70367e-198	g6_s17_RSeT_induced	RP11-679B17.2		MA1511.1	KLF10	1.07963e-194	0.781831	0.705	0.352	8.05403e-192	RSeT_wt
TRIM24	2.99478e-88	1.32928	0.636	0.65	1.00702e-83	RSeT_wt		chr5-27906527-27907359	3.30228e-203	0.599182	0.232	0.002	9.97538e-198	g6_s17_RSeT_induced	CTD-2061E9.1		MA0619.1	LIN54	2.66465e-194	1.08152	0.714	0.352	1.98783e-191	RSeT_wt
COMMD7	3.15903e-88	0.272197	0.201	0.556	1.06225e-83	RSeT_wt		chr12-84972400-84973364	8.95134e-203	0.610584	0.24	0.005	2.70398e-197	g6_s17_RSeT_induced	TSPAN19		MA0737.1	GLIS3	1.66536e-193	0.988111	0.681	0.316	1.24236e-190	RSeT_wt
PODXL	5.81019e-88	1.17436	0.578	0.416	1.95374e-83	RSeT_wt		chr5-3893367-3894225	1.09302e-202	0.614817	0.231	0.002	3.30174e-197	g6_s17_RSeT_induced	CTD-2287N17.1		MA0630.1	SHOX	1.88062e-192	1.46384	0.751	0.354	1.40294e-189	RSeT_wt
L1TD1	2.45583e-87	0.927958	0.741	0.796	8.25798e-83	RSeT_wt		chr6-47187692-47189067	1.47927e-202	0.607965	0.266	0.012	4.46851e-197	g6_s17_RSeT_induced	TNFRSF21		MA0717.1	RAX2	1.88062e-192	1.46384	0.751	0.354	1.40294e-189	RSeT_wt
NCBP2	2.76987e-87	0.291745	0.241	0.638	9.31397e-83	RSeT_wt		chr12-128182067-128183208	2.27895e-202	0.600498	0.238	0.004	6.88416e-197	g6_s17_RSeT_induced	RP11-417O18.2		MA0493.1	Klf1	6.46571e-192	1.07977	0.725	0.338	4.82342e-189	RSeT_wt
KARS	4.95503e-87	0.256836	0.219	0.593	1.66618e-82	RSeT_wt		chr5-168206991-168208007	2.96453e-202	0.607519	0.261	0.01	8.95514e-197	g6_s17_RSeT_induced	TENM2		MA0718.1	RAX	2.51774e-191	1.60863	0.756	0.361	1.87824e-188	RSeT_wt
MRPL23	7.12461e-87	0.256673	0.148	0.446	2.39572e-82	RSeT_wt		chr3-110925316-110926298	3.0282e-202	0.613223	0.24	0.004	9.14748e-197	g6_s17_RSeT_induced	RP11-553A10.1		MA0151.1	Arid3a	9.08325e-190	1.23876	0.75	0.353	6.7761e-187	RSeT_wt
LYPLAL1	1.77701e-86	0.250908	0.184	0.516	5.97536e-82	RSeT_wt		chr6-164395681-164396666	3.19786e-202	0.598068	0.241	0.005	9.65997e-197	g6_s17_RSeT_induced	RP11-347L18.1		MA0707.1	MNX1	1.10354e-189	1.46786	0.749	0.359	8.23239e-187	RSeT_wt
BFAR	2.29745e-86	0.253379	0.249	0.651	7.72539e-82	RSeT_wt		chr10-107085604-107086182	4.53592e-202	0.604289	0.228	0.001	1.37019e-196	g6_s17_RSeT_induced	SORCS1		MA0902.2	HOXB2	1.62863e-189	1.36356	0.727	0.355	1.21496e-186	RSeT_wt
SOX2	4.09124e-86	1.42039	0.54	0.427	1.37572e-81	RSeT_wt		chr6-105471980-105473195	1.10006e-201	0.611326	0.235	0.003	3.32303e-196	g6_s17_RSeT_induced	PREP		MA0854.1	Alx1	1.11297e-187	1.33378	0.726	0.34	8.30273e-185	RSeT_wt
FASTKD2	6.86463e-86	0.269438	0.178	0.508	2.3083e-81	RSeT_wt		chr3-56618219-56619074	1.18206e-201	0.608867	0.233	0.003	3.57073e-196	g6_s17_RSeT_induced	CCDC66		MA0654.1	ISX	2.7333e-187	1.44472	0.756	0.356	2.03904e-184	RSeT_wt
FAU	1.54027e-85	0.641241	0.848	0.968	5.17932e-81	RSeT_wt		chr10-64867170-64868035	1.41088e-201	0.615458	0.247	0.007	4.26193e-196	g6_s17_RSeT_induced	RP11-179K3.2		MA0716.1	PRRX1	2.7333e-187	1.44472	0.756	0.356	2.03904e-184	RSeT_wt
SUGP2	2.18071e-85	0.294274	0.219	0.593	7.33286e-81	RSeT_wt		chr2-208317496-208319010	1.02272e-200	0.616444	0.263	0.012	3.08939e-195	g6_s17_RSeT_induced	PIKFYVE		MA0701.2	LHX9	2.7333e-187	1.44472	0.756	0.356	2.03904e-184	RSeT_wt
MRPL27	7.17372e-85	0.328851	0.23	0.613	2.41224e-80	RSeT_wt		chr4-35689335-35690331	1.95796e-200	0.609844	0.255	0.009	5.91453e-195	g6_s17_RSeT_induced	ARAP2		MA0666.1	MSX1	1.55229e-186	1.24798	0.718	0.353	1.15801e-183	RSeT_wt
MAGOH	1.20303e-84	0.257104	0.207	0.562	4.04532e-80	RSeT_wt		chr11-113923055-113924082	2.49696e-200	0.614244	0.232	0.003	7.54273e-195	g6_s17_RSeT_induced	HTR3B		MA0708.1	MSX2	1.55229e-186	1.24798	0.718	0.353	1.15801e-183	RSeT_wt
UXT	1.81382e-84	0.292916	0.199	0.543	6.09915e-80	RSeT_wt		chr8-54224568-54225583	1.52854e-199	0.608232	0.277	0.016	4.61735e-194	g6_s17_RSeT_induced	MRPL15		MA0876.1	BSX	1.55229e-186	1.24798	0.718	0.353	1.15801e-183	RSeT_wt
EEF1A1	2.27605e-84	0.406978	0.992	0.999	7.65344e-80	RSeT_wt		chr1-188827323-188828441	2.14917e-199	0.602832	0.227	0.002	6.49214e-194	g6_s17_RSeT_induced	RP11-316I3.2		MA0903.1	HOXB3	1.92984e-186	1.7552	0.774	0.364	1.43966e-183	RSeT_wt
PCCB	2.58245e-84	0.262181	0.173	0.491	8.68376e-80	RSeT_wt		chr15-45801404-45802401	2.22084e-199	0.61427	0.24	0.005	6.70863e-194	g6_s17_RSeT_induced	RP11-718O11.1		MA0853.1	Alx4	2.57416e-186	1.37575	0.729	0.344	1.92032e-183	RSeT_wt
SLC16A1	1.23261e-83	1.10939	0.656	0.651	4.14478e-79	RSeT_wt		chr3-86798754-86799684	3.88134e-199	0.600558	0.24	0.005	1.17246e-193	g6_s17_RSeT_induced	VGLL3		MA0723.1	VAX2	7.89672e-186	1.39039	0.744	0.373	5.89095e-183	RSeT_wt
POLR2I	2.50535e-83	0.310226	0.236	0.621	8.42449e-79	RSeT_wt		chr1-170332729-170333468	3.89947e-199	0.607107	0.222	0.001	1.17794e-193	g6_s17_RSeT_induced	LINC01142		MA0132.2	PDX1	4.35028e-185	1.34588	0.738	0.365	3.24531e-182	RSeT_wt
COX10	2.67494e-83	0.268893	0.171	0.48	8.99476e-79	RSeT_wt		chr12-51460438-51461097	8.86873e-198	0.601286	0.223	0.001	2.67903e-192	g6_s17_RSeT_induced	SLC4A8		MA1481.1	DRGX	4.35028e-185	1.34588	0.738	0.365	3.24531e-182	RSeT_wt
HSPE1	2.73018e-83	1.22379	0.685	0.805	9.1805e-79	RSeT_wt		chr5-138401540-138402872	2.54686e-197	0.597882	0.233	0.004	7.69346e-192	g6_s17_RSeT_induced	KDM3B		MA1463.1	ARGFX	5.95654e-184	1.38215	0.733	0.348	4.44358e-181	RSeT_wt
ZNHIT3	4.55759e-83	0.289641	0.18	0.502	1.53253e-78	RSeT_wt		chr10-60045095-60045942	4.39515e-197	0.600379	0.236	0.005	1.32767e-191	g6_s17_RSeT_induced	ANK3		MA0736.1	GLIS2	9.05733e-183	0.888991	0.693	0.353	6.75677e-180	RSeT_wt
MRPL35	2.53977e-82	0.268147	0.164	0.468	8.54021e-78	RSeT_wt		chr3-119969497-119970550	4.72499e-197	0.60509	0.247	0.008	1.42731e-191	g6_s17_RSeT_induced	GSK3B		MA0658.1	LHX6	3.73306e-182	1.34304	0.715	0.356	2.78486e-179	RSeT_wt
GTPBP8	2.79586e-82	0.252999	0.181	0.503	9.40135e-78	RSeT_wt		chr6-11160998-11162002	1.16256e-196	0.596568	0.247	0.008	3.51182e-191	g6_s17_RSeT_induced	NEDD9		MA0721.1	UNCX	7.04649e-182	1.46658	0.745	0.357	5.25668e-179	RSeT_wt
QARS	3.05358e-82	0.291391	0.184	0.512	1.0268e-77	RSeT_wt		chr5-135722568-135723527	1.22333e-196	0.601257	0.254	0.01	3.6954e-191	g6_s17_RSeT_induced	CTC-321K16.4		MA0705.1	Lhx8	2.504e-180	1.45858	0.747	0.361	1.86798e-177	RSeT_wt
CS	3.65473e-82	0.261313	0.169	0.48	1.22894e-77	RSeT_wt		chr14-78481855-78482794	1.22522e-196	0.603066	0.229	0.003	3.70109e-191	g6_s17_RSeT_induced	NRXN3		MA0075.3	PRRX2	2.504e-180	1.45858	0.747	0.361	1.86798e-177	RSeT_wt
REX1BD	5.85302e-82	0.287468	0.222	0.588	1.96814e-77	RSeT_wt		chr10-116961494-116962288	3.21721e-196	0.598497	0.233	0.004	9.71842e-191	g6_s17_RSeT_induced	SHTN1		MA0879.1	Dlx1	8.6498e-179	1.14262	0.698	0.355	6.45275e-176	RSeT_wt
ADAR	9.45885e-82	0.260602	0.252	0.644	3.18063e-77	RSeT_wt		chr7-104783-105503	7.57166e-196	0.600943	0.236	0.005	2.28722e-190	g6_s17_RSeT_induced	AC093627.7		MA0079.4	SP1	2.70734e-178	0.765514	0.723	0.357	2.01967e-175	RSeT_wt
NUP160	1.52208e-81	0.284694	0.215	0.565	5.11816e-77	RSeT_wt		chr4-95452278-95453242	3.31156e-195	0.603184	0.226	0.003	1.00034e-189	g6_s17_RSeT_induced	UNC5C		MA0050.2	IRF1	2.69563e-177	1.04945	0.743	0.363	2.01094e-174	RSeT_wt
STAM	1.64963e-81	0.275363	0.231	0.605	5.54704e-77	RSeT_wt		chr11-15694738-15695671	1.05539e-194	0.592927	0.246	0.008	3.18807e-189	g6_s17_RSeT_induced	RP11-396O20.1		MA0702.2	LMX1A	2.29773e-175	1.41068	0.74	0.365	1.71411e-172	RSeT_wt
CASD1	3.01499e-81	0.296911	0.207	0.554	1.01382e-76	RSeT_wt		chr13-113915887-113916921	4.38135e-194	0.608662	0.235	0.005	1.3235e-188	g6_s17_RSeT_induced	LINC00452		MA0163.1	PLAG1	1.32325e-174	0.756873	0.681	0.338	9.87144e-172	RSeT_wt
RBM41	4.3922e-81	0.25001	0.19	0.514	1.47692e-76	RSeT_wt		chr18-22171058-22172211	4.57268e-194	0.56286	0.441	0.092	1.3813e-188	g6_s17_RSeT_induced	GATA6		MA0725.1	VSX1	1.95851e-174	1.22295	0.722	0.358	1.46105e-171	RSeT_wt
ALDH18A1	1.09186e-80	0.264309	0.15	0.436	3.67148e-76	RSeT_wt		chr8-52728128-52729001	1.00453e-193	0.591116	0.228	0.004	3.03445e-188	g6_s17_RSeT_induced	RB1CC1		MA0726.1	VSX2	1.95851e-174	1.22295	0.722	0.358	1.46105e-171	RSeT_wt
IPO11	1.31061e-80	0.265893	0.18	0.498	4.40704e-76	RSeT_wt		chr2-11719599-11720118	2.36403e-193	0.602911	0.224	0.003	7.14117e-188	g6_s17_RSeT_induced	LPIN1		MA0882.1	DLX6	9.87374e-174	1.23191	0.718	0.362	7.36581e-171	RSeT_wt
ANAPC16	2.35829e-80	0.32463	0.228	0.598	7.92998e-76	RSeT_wt		chr11-18302746-18303664	5.27545e-193	0.597626	0.223	0.003	1.59359e-187	g6_s17_RSeT_induced	HPS5		MA0612.2	EMX1	1.65756e-172	1.18051	0.694	0.356	1.23654e-169	RSeT_wt
AL138720.1	3.70366e-80	1.4439	0.371	0.182	1.24539e-75	RSeT_wt		chr5-44729068-44730258	6.16544e-193	0.602909	0.31	0.03	1.86243e-187	g6_s17_RSeT_induced	RP11-53O19.2		MA0528.2	ZNF263	1.04917e-171	0.941214	0.719	0.35	7.82677e-169	RSeT_wt
NTPCR	3.72062e-80	0.302619	0.224	0.587	1.2511e-75	RSeT_wt		chr10-115815653-115816619	7.21023e-193	0.596098	0.225	0.003	2.17804e-187	g6_s17_RSeT_induced	ATRNL1		MA0155.1	INSM1	1.90402e-171	0.850133	0.675	0.33	1.4204e-168	RSeT_wt
NVL	4.54623e-80	0.309147	0.206	0.548	1.52872e-75	RSeT_wt		chr7-69588179-69589201	9.28693e-193	0.58921	0.233	0.005	2.80536e-187	g6_s17_RSeT_induced	RP5-942I16.1		MA1497.1	HOXA6	3.03295e-171	1.24982	0.715	0.365	2.26258e-168	RSeT_wt
NDUFA9	7.86106e-80	0.259995	0.243	0.625	2.64336e-75	RSeT_wt		chr15-56041940-56043100	1.7297e-192	0.602241	0.292	0.025	5.22502e-187	g6_s17_RSeT_induced	RFX7		MA1501.1	HOXB7	6.52611e-171	1.38098	0.734	0.365	4.86848e-168	RSeT_wt
PET100	9.34746e-80	0.368993	0.17	0.481	3.14318e-75	RSeT_wt		chr7-38863601-38864213	2.66921e-192	0.603521	0.235	0.006	8.06305e-187	g6_s17_RSeT_induced	VPS41		MA0504.1	NR2C2	6.72277e-171	0.991468	0.697	0.352	5.01519e-168	RSeT_wt
GANAB	9.41443e-80	0.308367	0.247	0.634	3.1657e-75	RSeT_wt		chr13-45802995-45803791	3.77471e-192	0.597383	0.222	0.003	1.14025e-186	g6_s17_RSeT_induced	SIAH3		MA0675.1	NKX6-2	7.66069e-170	1.35961	0.733	0.363	5.71487e-167	RSeT_wt
AP1S2	2.44056e-79	1.55054	0.603	0.706	8.20664e-75	RSeT_wt		chr18-2894157-2895124	5.6822e-192	0.596924	0.259	0.013	1.71646e-186	g6_s17_RSeT_induced	EMILIN2		MA0116.1	Znf423	9.97831e-170	0.910843	0.676	0.33	7.44382e-167	RSeT_wt
MRPS36	3.84234e-79	0.294295	0.176	0.486	1.29202e-74	RSeT_wt		chrX-109326637-109327866	7.88737e-192	0.588065	0.22	0.002	2.38259e-186	g6_s17_RSeT_induced	GUCY2F		MA0865.1	E2F8	5.03379e-168	0.95757	0.669	0.353	3.75521e-165	RSeT_wt
TASOR2	6.7876e-79	0.269868	0.249	0.629	2.2824e-74	RSeT_wt		chr11-75133736-75134664	9.66887e-192	0.586567	0.235	0.006	2.92073e-186	g6_s17_RSeT_induced	SLCO2B1		MA0685.1	SP4	1.3543e-167	0.660195	0.705	0.359	1.01031e-164	RSeT_wt
UQCR11	7.80843e-79	0.308207	0.267	0.672	2.62566e-74	RSeT_wt		chr13-94947442-94948472	1.71536e-191	0.557233	0.357	0.046	5.18169e-186	g6_s17_RSeT_induced	LINC00557		MA0703.2	LMX1B	1.39331e-167	1.39801	0.735	0.364	1.03941e-164	RSeT_wt
PTRH2	9.60927e-79	0.303514	0.188	0.515	3.23121e-74	RSeT_wt		chr12-24081432-24082272	1.72894e-191	0.595287	0.235	0.006	5.22272e-186	g6_s17_RSeT_induced	SOX5		MA0628.1	POU6F1	1.56793e-167	1.17734	0.709	0.361	1.16968e-164	RSeT_wt
MRPL14	1.46095e-78	0.252066	0.281	0.701	4.91258e-74	RSeT_wt		chr19-2427028-2428171	5.22656e-191	0.49858	0.576	0.182	1.57882e-185	g6_s17_RSeT_induced	TIMM13		MA0068.2	PAX4	1.59075e-167	1.22004	0.705	0.358	1.1867e-164	RSeT_wt
TSR1	3.04122e-78	0.291909	0.167	0.471	1.02264e-73	RSeT_wt		chr11-8455479-8456598	5.27947e-191	0.59755	0.254	0.012	1.5948e-185	g6_s17_RSeT_induced	STK33		MA0706.1	MEOX2	3.19571e-167	1.28429	0.729	0.364	2.384e-164	RSeT_wt
ATXN3	7.88292e-78	0.291616	0.201	0.536	2.65071e-73	RSeT_wt		chr3-195699781-195700115	9.39727e-191	0.582151	0.241	0.008	2.83869e-185	g6_s17_RSeT_induced	LINC00969		MA0900.2	HOXA2	2.46841e-165	1.20528	0.696	0.363	1.84143e-162	RSeT_wt
MRPS30	1.00242e-77	0.263512	0.211	0.556	3.37074e-73	RSeT_wt		chr8-129199073-129199624	2.1866e-190	0.595233	0.215	0.001	6.60518e-185	g6_s17_RSeT_induced	LINC00977		MA1514.1	KLF17	3.16643e-164	0.772897	0.699	0.359	2.36216e-161	RSeT_wt
CRLF3	1.14324e-77	0.267401	0.162	0.458	3.84428e-73	RSeT_wt		chr3-31035586-31036766	2.50737e-190	0.59745	0.22	0.003	7.57418e-185	g6_s17_RSeT_induced	GADL1		MA0154.4	EBF1	4.22726e-164	1.01327	0.648	0.317	3.15354e-161	RSeT_wt
MALSU1	1.20922e-77	0.303249	0.221	0.575	4.06613e-73	RSeT_wt		chr15-94262726-94263755	6.48661e-190	0.586383	0.217	0.002	1.95945e-184	g6_s17_RSeT_induced	MCTP2		MA0601.1	Arid3b	2.94849e-163	1.16452	0.718	0.356	2.19958e-160	RSeT_wt
UIMC1	1.76172e-77	0.292771	0.19	0.512	5.92396e-73	RSeT_wt		chrX-10386410-10387703	9.97652e-190	0.587077	0.232	0.006	3.01367e-184	g6_s17_RSeT_induced	RP6-1O2.1		MA1105.2	GRHL2	4.27565e-163	0.950195	0.671	0.335	3.18963e-160	RSeT_wt
MT1G	2.44795e-77	1.23353	0.238	0.06	8.23147e-73	RSeT_wt		chrX-95884922-95885669	1.03522e-189	0.5749	0.214	0.001	3.12716e-184	g6_s17_RSeT_induced	RNA5SP510		MA0874.1	Arx	5.16614e-163	1.16471	0.706	0.359	3.85394e-160	RSeT_wt
SDHD	2.76305e-77	0.306723	0.227	0.589	9.29103e-73	RSeT_wt		chr10-91879355-91880712	2.33741e-189	0.586272	0.307	0.031	7.06077e-184	g6_s17_RSeT_induced	TNKS2		MA0811.1	TFAP2B	1.68745e-162	0.781787	0.604	0.297	1.25883e-159	RSeT_wt
LYRM4	4.55592e-77	0.258163	0.23	0.581	1.53197e-72	RSeT_wt		chr17-18773467-18774589	3.61994e-189	0.595192	0.244	0.009	1.0935e-183	g6_s17_RSeT_induced	FBXW10		MA0149.1	EWSR1-FLI1	5.70725e-162	0.902127	0.701	0.341	4.25761e-159	RSeT_wt
PABPC1	1.02044e-76	0.582477	0.842	0.936	3.43134e-72	RSeT_wt		chr1-31734377-31735025	4.17788e-189	0.586171	0.226	0.004	1.26204e-183	g6_s17_RSeT_induced	ADGRB2		MA0813.1	TFAP2B(var.3)	1.4262e-160	0.698548	0.614	0.289	1.06394e-157	RSeT_wt
MT1H	1.2012e-76	0.995841	0.192	0.028	4.03914e-72	RSeT_wt		chr11-19381914-19382628	5.22038e-189	0.591797	0.229	0.005	1.57695e-183	g6_s17_RSeT_induced	NAV2		MA0704.1	Lhx4	7.71087e-160	1.24687	0.705	0.367	5.75231e-157	RSeT_wt
NUFIP1	1.49906e-76	0.285835	0.18	0.49	5.04075e-72	RSeT_wt		chr4-28272895-28273923	1.18065e-188	0.579583	0.216	0.002	3.56645e-183	g6_s17_RSeT_induced	RP11-180C1.1		MA0618.1	LBX1	9.18387e-158	1.21447	0.714	0.371	6.85116e-155	RSeT_wt
MRPL57	1.92585e-76	0.34404	0.2	0.529	6.47587e-72	RSeT_wt		chr4-158934672-158935902	1.45243e-188	0.582455	0.232	0.006	4.38745e-183	g6_s17_RSeT_induced	C4orf45		MA0880.1	Dlx3	2.3214e-157	1.123	0.687	0.367	1.73176e-154	RSeT_wt
ZDHHC17	2.79909e-76	0.282324	0.234	0.598	9.41221e-72	RSeT_wt		chr20-15811559-15812575	8.58132e-188	0.583796	0.216	0.002	2.59221e-182	g6_s17_RSeT_induced	MACROD2		MA0105.4	NFKB1	4.02175e-156	0.826886	0.661	0.341	3.00023e-153	RSeT_wt
BRIX1	3.89885e-76	0.264113	0.212	0.553	1.31103e-71	RSeT_wt		chr3-95805916-95806751	1.98864e-187	0.581236	0.212	0.001	6.00719e-182	g6_s17_RSeT_induced	LINC00879		MA1491.1	GLI3	3.00732e-155	0.828009	0.661	0.341	2.24346e-152	RSeT_wt
GABRB3	3.98412e-76	1.34537	0.524	0.406	1.3397e-71	RSeT_wt		chr2-84484581-84485440	3.22333e-187	0.587353	0.222	0.004	9.73691e-182	g6_s17_RSeT_induced	SUCLG1		MA1637.1	EBF3	3.74555e-155	0.864577	0.639	0.317	2.79418e-152	RSeT_wt
COA3	4.58171e-76	0.253921	0.147	0.42	1.54065e-71	RSeT_wt		chr12-7497455-7498318	9.11279e-187	0.584523	0.236	0.008	2.75275e-181	g6_s17_RSeT_induced	CD163		MA0791.1	POU4F3	2.64817e-154	0.89599	0.694	0.371	1.97554e-151	RSeT_wt
CNMD	4.97004e-76	1.54917	0.445	0.309	1.67123e-71	RSeT_wt		chr11-7668628-7669210	9.49e-187	0.589907	0.253	0.013	2.8667e-181	g6_s17_RSeT_induced	CYB5R2		MA0722.1	VAX1	1.06887e-151	1.1609	0.713	0.374	7.9738e-149	RSeT_wt
TRIOBP	5.40975e-76	0.259393	0.219	0.562	1.81908e-71	RSeT_wt		chr4-11259603-11260299	1.56542e-186	0.588214	0.23	0.006	4.72875e-181	g6_s17_RSeT_induced	HS3ST1		MA0893.2	GSX2	1.32697e-150	1.08925	0.688	0.367	9.89917e-148	RSeT_wt
ZNF678	8.00632e-76	0.252788	0.15	0.43	2.6922e-71	RSeT_wt		chr3-105014239-105014924	2.85378e-186	0.58496	0.258	0.015	8.62059e-181	g6_s17_RSeT_induced	ALCAM		MA0912.2	HOXD3	1.32697e-150	1.08925	0.688	0.367	9.89917e-148	RSeT_wt
DNAJC11	8.14306e-76	0.262599	0.171	0.47	2.73819e-71	RSeT_wt		chr3-3699397-3700785	3.15863e-186	0.594566	0.235	0.008	9.54146e-181	g6_s17_RSeT_induced	SUMF1		MA0125.1	Nobox	3.48201e-150	1.03853	0.691	0.363	2.59758e-147	RSeT_wt
MRPL10	8.17585e-76	0.289968	0.174	0.481	2.74921e-71	RSeT_wt		chr11-122185342-122186677	1.5973e-185	0.581129	0.208	0.001	4.82505e-180	g6_s17_RSeT_induced	MIR100HG		MA0845.1	FOXB1	7.21399e-150	1.16447	0.711	0.354	5.38163e-147	RSeT_wt
UTP18	9.76651e-76	0.278448	0.193	0.515	3.28409e-71	RSeT_wt		chr5-71859443-71861079	5.56034e-185	0.580772	0.305	0.032	1.67965e-179	g6_s17_RSeT_induced	CARTPT		MA0524.2	TFAP2C	7.54403e-150	0.700262	0.594	0.293	5.62785e-147	RSeT_wt
SF3A3	9.80148e-76	0.277472	0.234	0.6	3.29585e-71	RSeT_wt		chr12-98344680-98346129	1.4614e-184	0.588912	0.256	0.015	4.41455e-179	g6_s17_RSeT_induced	RP11-690J15.1		MA0847.2	FOXD2	3.8508e-149	0.716711	0.622	0.311	2.8727e-146	RSeT_wt
TRAPPC5	1.3654e-75	0.303951	0.279	0.692	4.59129e-71	RSeT_wt		chr5-177545806-177546811	1.70086e-184	0.589836	0.305	0.034	5.1379e-179	g6_s17_RSeT_induced	FAM193B		MA0056.2	MZF1	6.1567e-147	0.838195	0.655	0.349	4.5929e-144	RSeT_wt
ORC3	1.84015e-75	0.269128	0.173	0.472	6.18769e-71	RSeT_wt		chr2-5409420-5410371	5.90935e-184	0.583377	0.229	0.007	1.78507e-178	g6_s17_RSeT_induced	AC107057.1		MA1513.1	KLF15	1.50747e-144	0.424707	0.688	0.388	1.12457e-141	RSeT_wt
ABCB7	3.83845e-75	0.331454	0.25	0.632	1.29072e-70	RSeT_wt		chr1-34842865-34844671	6.82369e-184	0.565308	0.375	0.064	2.06127e-178	g6_s17_RSeT_induced	SMIM12		MA0674.1	NKX6-1	2.344e-144	1.13605	0.69	0.372	1.74862e-141	RSeT_wt
TMEM126A	4.40967e-75	0.272541	0.141	0.409	1.4828e-70	RSeT_wt		chr20-35363133-35363671	7.75555e-184	0.583992	0.21	0.002	2.34277e-178	g6_s17_RSeT_induced	UQCC1		MA0790.1	POU4F1	3.05578e-144	0.85663	0.681	0.385	2.27961e-141	RSeT_wt
TIMM10	4.49541e-75	0.304859	0.19	0.504	1.51163e-70	RSeT_wt		chr4-159685055-159686718	9.25858e-184	0.586113	0.266	0.017	2.79679e-178	g6_s17_RSeT_induced	RP11-6C14.1		MA0810.1	TFAP2A(var.2)	4.72957e-144	0.600406	0.589	0.3	3.52826e-141	RSeT_wt
RAPH1	4.92101e-75	0.293754	0.171	0.467	1.65474e-70	RSeT_wt		chr6-105438758-105439909	3.06884e-183	0.57691	0.227	0.006	9.27022e-178	g6_s17_RSeT_induced	PREP		MA0815.1	TFAP2C(var.3)	1.28914e-142	0.642836	0.606	0.304	9.617e-140	RSeT_wt
MRPL37	5.66063e-75	0.278019	0.183	0.491	1.90344e-70	RSeT_wt		chr2-80892671-80894070	3.29754e-183	0.582214	0.233	0.008	9.96108e-178	g6_s17_RSeT_induced	AC084193.1		MA1102.2	CTCFL	3.64026e-141	0.567749	0.676	0.373	2.71563e-138	RSeT_wt
HBS1L	9.71398e-75	0.283976	0.282	0.694	3.26642e-70	RSeT_wt		chr6-68134936-68135871	5.51797e-183	0.581942	0.219	0.004	1.66685e-177	g6_s17_RSeT_induced	RP11-542F9.1		MA0758.1	E2F7	5.32316e-141	0.851927	0.663	0.362	3.97108e-138	RSeT_wt
NDUFA4	1.1134e-74	0.872736	0.769	0.937	3.74392e-70	RSeT_wt		chr2-61653874-61654763	9.80698e-183	0.591582	0.22	0.005	2.96245e-177	g6_s17_RSeT_induced	XPO1		MA0872.1	TFAP2A(var.3)	7.62519e-140	0.629793	0.613	0.314	5.68839e-137	RSeT_wt
STX16	1.17186e-74	0.283882	0.238	0.601	3.9405e-70	RSeT_wt		chr18-66136039-66136762	1.12104e-182	0.58136	0.241	0.011	3.3864e-177	g6_s17_RSeT_induced	RP11-389J22.3		MA1519.1	LHX5	7.25405e-138	1.14358	0.702	0.382	5.41152e-135	RSeT_wt
TMEM205	1.21854e-74	0.300792	0.177	0.476	4.09745e-70	RSeT_wt		chr17-55531112-55532506	1.75646e-182	0.591313	0.234	0.009	5.30584e-177	g6_s17_RSeT_induced	RP11-515E23.1		MA1596.1	ZNF460	2.76264e-136	0.577585	0.676	0.374	2.06093e-133	RSeT_wt
SLC25A39	1.54064e-74	0.308129	0.198	0.523	5.18056e-70	RSeT_wt		chr5-4636371-4636872	8.29727e-182	0.581567	0.21	0.002	2.50641e-176	g6_s17_RSeT_induced	RP11-445O3.2		MA1604.1	Ebf2	6.05006e-135	0.752182	0.609	0.325	4.51334e-132	RSeT_wt
MTIF2	3.20322e-74	0.269795	0.181	0.483	1.07711e-69	RSeT_wt		chr1-41519567-41520074	8.46259e-182	0.570961	0.205	0.001	2.55635e-176	g6_s17_RSeT_induced	HIVEP3		MA0508.3	PRDM1	2.10146e-134	0.808871	0.674	0.381	1.56769e-131	RSeT_wt
DYM	3.36035e-74	0.289233	0.266	0.653	1.12995e-69	RSeT_wt		chr6-20344961-20345700	9.41309e-182	0.582002	0.213	0.003	2.84347e-176	g6_s17_RSeT_induced	E2F3		MA0881.1	Dlx4	1.94156e-133	0.938989	0.665	0.375	1.4484e-130	RSeT_wt
BOD1	5.25016e-74	0.253547	0.163	0.449	1.76542e-69	RSeT_wt		chr7-68622056-68623104	2.16367e-181	0.579062	0.217	0.004	6.53591e-176	g6_s17_RSeT_induced	RNA5SP231		MA0047.3	FOXA2	4.80878e-131	0.73755	0.624	0.321	3.58735e-128	RSeT_wt
DGCR2	6.20014e-74	0.261774	0.133	0.392	2.08486e-69	RSeT_wt		chr11-108912500-108913722	4.2626e-181	0.574835	0.28	0.025	1.28763e-175	g6_s17_RSeT_induced	DDX10		MA1652.1	ZKSCAN5	1.88068e-130	0.724736	0.658	0.345	1.40299e-127	RSeT_wt
COX20	7.05067e-74	0.321767	0.187	0.498	2.37086e-69	RSeT_wt		chr20-19243642-19244901	5.33002e-181	0.585019	0.246	0.013	1.61007e-175	g6_s17_RSeT_induced	SLC24A3		MA0517.1	STAT1::STAT2	6.63884e-128	0.760369	0.682	0.367	4.95258e-125	RSeT_wt
QRICH1	1.20932e-73	0.276131	0.194	0.512	4.06644e-69	RSeT_wt		chr20-33277394-33278430	9.36018e-181	0.585663	0.29	0.028	2.82749e-175	g6_s17_RSeT_induced	BPIFB1		MA1125.1	ZNF384	2.11082e-127	1.06924	0.722	0.403	1.57467e-124	RSeT_wt
NCBP2AS2	2.79083e-73	0.328679	0.199	0.522	9.38443e-69	RSeT_wt		chr18-7370493-7371155	1.51792e-180	0.581529	0.223	0.006	4.58526e-175	g6_s17_RSeT_induced	LRRC30		MA0700.2	LHX2	2.45046e-127	0.850791	0.663	0.376	1.82804e-124	RSeT_wt
TMEM160	3.26711e-73	0.272643	0.261	0.638	1.0986e-68	RSeT_wt		chr5-28201952-28202932	2.75042e-180	0.581953	0.21	0.003	8.30837e-175	g6_s17_RSeT_induced	CTD-2061E9.1		MA1122.1	TFDP1	1.24203e-124	0.638682	0.642	0.363	9.26554e-122	RSeT_wt
NDUFC1	4.86646e-73	0.344082	0.238	0.6	1.6364e-68	RSeT_wt		chr8-14869435-14869990	4.10075e-180	0.572322	0.201	0.001	1.23874e-174	g6_s17_RSeT_induced	SGCZ		MA1500.1	HOXB6	6.04715e-124	0.913686	0.674	0.379	4.51118e-121	RSeT_wt
TATDN1	5.67616e-73	0.331866	0.175	0.474	1.90867e-68	RSeT_wt		chr20-34424791-34426038	5.28889e-180	0.573129	0.279	0.025	1.59765e-174	g6_s17_RSeT_induced	AL109923.1		MA0772.1	IRF7	8.19369e-123	0.778647	0.649	0.381	6.11249e-120	RSeT_wt
MTFR1	8.5588e-73	0.262775	0.146	0.411	2.87798e-68	RSeT_wt		chr2-169010300-169011129	6.77624e-180	0.586867	0.225	0.007	2.04694e-174	g6_s17_RSeT_induced	ABCB11		MA0065.2	Pparg::Rxra	1.52579e-122	0.780662	0.637	0.347	1.13824e-119	RSeT_wt
C12orf57	9.10183e-73	0.277413	0.27	0.659	3.06058e-68	RSeT_wt		chr3-187444757-187445899	7.8547e-180	0.571429	0.216	0.004	2.37272e-174	g6_s17_RSeT_induced	RP11-567G11.1		MA0778.1	NFKB2	2.19189e-122	0.71091	0.644	0.368	1.63515e-119	RSeT_wt
GRPR	1.01648e-72	1.05069	0.228	0.057	3.41802e-68	RSeT_wt		chr18-41699601-41700359	8.88144e-180	0.57691	0.215	0.004	2.68287e-174	g6_s17_RSeT_induced	KC6		MA1656.1	ZNF449	1.60779e-119	0.746975	0.643	0.366	1.19941e-116	RSeT_wt
TOX	1.61418e-72	1.46092	0.515	0.427	5.42785e-68	RSeT_wt		chrX-6372962-6373680	1.21619e-179	0.566437	0.212	0.003	3.67382e-174	g6_s17_RSeT_induced	NLGN4X		MA1518.1	LHX1	3.44234e-119	0.857369	0.65	0.374	2.56798e-116	RSeT_wt
RNF114	1.67965e-72	0.285225	0.187	0.497	5.64798e-68	RSeT_wt		chr7-155323819-155324964	1.39911e-179	0.575528	0.225	0.007	4.22638e-174	g6_s17_RSeT_induced	INSIG1		MA1654.1	ZNF16	1.54307e-116	0.73889	0.636	0.368	1.15113e-113	RSeT_wt
TOM1L1	1.99874e-72	0.280053	0.159	0.44	6.72095e-68	RSeT_wt		chr18-51391344-51392166	3.80718e-179	0.580459	0.21	0.003	1.15006e-173	g6_s17_RSeT_induced	LINC01630		MA0647.1	GRHL1	1.33715e-114	0.685172	0.621	0.358	9.97517e-112	RSeT_wt
WBP11	2.30712e-72	0.27536	0.256	0.63	7.75794e-68	RSeT_wt		chr4-182273134-182273793	3.83656e-179	0.571765	0.233	0.009	1.15893e-173	g6_s17_RSeT_induced	TENM3		MA1657.1	ZNF652	8.97716e-113	0.916607	0.672	0.387	6.69696e-110	RSeT_wt
MTA3	2.99035e-72	1.22866	0.643	0.806	1.00554e-67	RSeT_wt		chr1-160244463-160245828	5.41597e-179	0.582623	0.234	0.01	1.63604e-173	g6_s17_RSeT_induced	DCAF8		MA1683.1	FOXA3	2.80045e-112	0.622902	0.6	0.328	2.08913e-109	RSeT_wt
AFG3L2	3.70421e-72	0.263838	0.246	0.611	1.24558e-67	RSeT_wt		chr6-54204785-54205473	1.32399e-178	0.584396	0.227	0.008	3.99947e-173	g6_s17_RSeT_induced	MLIP		MA0734.2	GLI2	6.6275e-112	0.657228	0.637	0.365	4.94412e-109	RSeT_wt
C4orf3	4.41886e-72	0.333811	0.3	0.73	1.48589e-67	RSeT_wt		chr8-54458899-54459995	2.55314e-178	0.52864	0.47	0.12	7.71243e-173	g6_s17_RSeT_induced	SOX17		MA0003.4	TFAP2A	5.97665e-111	0.554882	0.531	0.312	4.45858e-108	RSeT_wt
ILRUN	4.89449e-72	0.312774	0.191	0.499	1.64582e-67	RSeT_wt		chr2-1894843-1895629	2.75519e-178	0.567241	0.205	0.002	8.32278e-173	g6_s17_RSeT_induced	MYT1L		MA0712.2	OTX2	1.31376e-110	0.777389	0.626	0.352	9.80065e-108	RSeT_wt
SACM1L	6.26199e-72	0.358762	0.201	0.523	2.10566e-67	RSeT_wt		chr13-83150232-83151293	3.55605e-178	0.577888	0.21	0.003	1.0742e-172	g6_s17_RSeT_induced	SLITRK1		MA1495.1	HOXA1	1.39917e-110	0.876167	0.646	0.383	1.04378e-107	RSeT_wt
NUCB1	1.15032e-71	0.312163	0.235	0.595	3.86807e-67	RSeT_wt		chr12-24036615-24037438	4.06304e-178	0.577771	0.208	0.003	1.22735e-172	g6_s17_RSeT_induced	SOX5		MA0904.2	HOXB5	1.39917e-110	0.876167	0.646	0.383	1.04378e-107	RSeT_wt
PPP4R3A	1.20321e-71	0.272614	0.283	0.683	4.04591e-67	RSeT_wt		chr1-238405533-238406632	4.68425e-178	0.564421	0.203	0.002	1.415e-172	g6_s17_RSeT_induced	LINC01139		MA0648.1	GSC	7.25197e-110	0.751267	0.606	0.339	5.40997e-107	RSeT_wt
BAZ1B	1.22504e-71	0.264446	0.296	0.71	4.1193e-67	RSeT_wt		chrX-138020301-138021461	5.4723e-178	0.57082	0.231	0.009	1.65305e-172	g6_s17_RSeT_induced	RP11-158M9.1		MA0891.1	GSC2	3.12097e-109	0.755035	0.613	0.346	2.32825e-106	RSeT_wt
PBX1	1.26343e-71	0.862675	0.728	0.867	4.24842e-67	RSeT_wt		chr2-196955680-196956337	5.67377e-178	0.57142	0.229	0.008	1.71391e-172	g6_s17_RSeT_induced	ANKRD44		MA0715.1	PROP1	9.97169e-108	0.842309	0.663	0.39	7.43888e-105	RSeT_wt
TMEM184C	1.28303e-71	0.292282	0.141	0.403	4.31433e-67	RSeT_wt		chr18-1665977-1666488	6.14741e-178	0.575748	0.208	0.003	1.85698e-172	g6_s17_RSeT_induced	CTD-2015H3.2		MA0032.2	FOXC1	1.05748e-105	0.671483	0.617	0.349	7.88883e-103	RSeT_wt
NDUFA2	1.43671e-71	0.374352	0.26	0.646	4.83109e-67	RSeT_wt		chr5-169992883-169993860	7.27105e-178	0.573758	0.231	0.009	2.19641e-172	g6_s17_RSeT_induced	DOCK2		MA0814.2	TFAP2C(var.2)	2.33517e-104	0.396202	0.527	0.304	1.74203e-101	RSeT_wt
LRRC75A	1.45072e-71	1.6383	0.415	0.273	4.87819e-67	RSeT_wt		chr7-51516759-51518091	1.04281e-177	0.565675	0.227	0.008	3.15009e-172	g6_s17_RSeT_induced	RP4-718N17.2		MA0164.1	Nr2e3	1.61461e-103	0.741702	0.633	0.386	1.2045e-100	RSeT_wt
KAT6A	1.50367e-71	0.324854	0.275	0.673	5.05623e-67	RSeT_wt		chrX-9538574-9539380	1.40402e-177	0.562581	0.215	0.004	4.2412e-172	g6_s17_RSeT_induced	TBL1X		MA1149.1	RARA::RXRG	6.34951e-103	0.683004	0.62	0.372	4.73673e-100	RSeT_wt
GON4L	1.83407e-71	0.300648	0.261	0.642	6.16723e-67	RSeT_wt		chr15-24763159-24764892	1.59379e-177	0.577173	0.235	0.01	4.81446e-172	g6_s17_RSeT_induced	SNRPN		MA1587.1	ZNF135	9.03372e-103	0.719119	0.637	0.385	6.73916e-100	RSeT_wt
PRR14L	2.13845e-71	0.303866	0.277	0.677	7.19074e-67	RSeT_wt		chr20-21019444-21020634	2.99004e-177	0.574025	0.253	0.016	9.0322e-172	g6_s17_RSeT_induced	RP5-1177M21.1		MA1597.1	ZNF528	1.47102e-102	0.710241	0.622	0.357	1.09738e-99	RSeT_wt
MRPL20	2.48014e-71	0.272334	0.343	0.799	8.33973e-67	RSeT_wt		chr20-5212755-5213741	2.99492e-177	0.575256	0.225	0.007	9.04692e-172	g6_s17_RSeT_induced	CDS2		MA1548.1	PLAGL2	2.24821e-102	0.630434	0.618	0.364	1.67716e-99	RSeT_wt
MRPL41	2.70398e-71	0.269501	0.265	0.644	9.09239e-67	RSeT_wt		chr1-244627413-244628441	3.62761e-177	0.554306	0.207	0.003	1.09581e-171	g6_s17_RSeT_induced	C1orf101		MA0480.1	Foxo1	3.40729e-101	0.520798	0.597	0.325	2.54184e-98	RSeT_wt
EPB41L4A-AS1	3.73794e-71	0.264335	0.176	0.471	1.25692e-66	RSeT_wt		chr12-42387889-42388687	3.80888e-177	0.571252	0.212	0.004	1.15057e-171	g6_s17_RSeT_induced	PPHLN1		MA1565.1	TBX18	4.65201e-101	0.577404	0.58	0.331	3.4704e-98	RSeT_wt
SLC25A26	5.27895e-71	0.272925	0.253	0.62	1.7751e-66	RSeT_wt		chrX-95172373-95173243	5.66049e-177	0.559013	0.223	0.007	1.7099e-171	g6_s17_RSeT_induced	RNA5SP510		MA1574.1	THRB	1.84691e-100	0.729849	0.621	0.363	1.37779e-97	RSeT_wt
ASXL2	6.76002e-71	0.258936	0.211	0.535	2.27313e-66	RSeT_wt		chr6-139917879-139918617	6.04172e-177	0.570584	0.218	0.006	1.82506e-171	g6_s17_RSeT_induced	RP5-899B16.2		MA0812.1	TFAP2B(var.2)	1.2352e-98	0.397035	0.524	0.309	9.21461e-96	RSeT_wt
DPPA4	1.02101e-70	0.940149	0.69	0.837	3.43325e-66	RSeT_wt		chr13-57427481-57428254	7.76622e-177	0.559947	0.202	0.002	2.34599e-171	g6_s17_RSeT_induced	PCDH17		MA0148.4	FOXA1	3.39531e-98	0.539881	0.579	0.34	2.5329e-95	RSeT_wt
STRN	1.16423e-70	0.279753	0.214	0.544	3.91484e-66	RSeT_wt		chr9-13139337-13140169	8.91537e-177	0.572788	0.236	0.011	2.69312e-171	g6_s17_RSeT_induced	MPDZ		MA0052.4	MEF2A	1.55391e-97	0.686819	0.645	0.391	1.15922e-94	RSeT_wt
AIFM1	1.31027e-70	0.340344	0.213	0.545	4.4059e-66	RSeT_wt		chr17-29726161-29727254	1.11284e-176	0.565117	0.224	0.007	3.36162e-171	g6_s17_RSeT_induced	SSH2		MA1569.1	TFAP2E	1.57276e-96	0.426192	0.558	0.319	1.17328e-93	RSeT_wt
SRFBP1	1.4797e-70	0.328559	0.219	0.553	4.97563e-66	RSeT_wt		chr22-39717048-39717487	1.12948e-176	0.571625	0.205	0.002	3.41188e-171	g6_s17_RSeT_induced	ENTHD1		MA1530.1	NKX6-3	1.92688e-96	0.705781	0.641	0.389	1.43746e-93	RSeT_wt
DAZAP1	1.57642e-70	0.284461	0.22	0.557	5.30088e-66	RSeT_wt		chr12-78529935-78531298	2.01666e-176	0.579622	0.234	0.011	6.09183e-171	g6_s17_RSeT_induced	RP11-171L9.1		MA0859.1	Rarg	6.90577e-95	0.694708	0.62	0.372	5.15171e-92	RSeT_wt
ZNF711	1.60924e-70	0.31859	0.242	0.601	5.41123e-66	RSeT_wt		chr10-70209517-70210699	2.60139e-176	0.562728	0.202	0.002	7.85816e-171	g6_s17_RSeT_induced	PPA1		MA1607.1	Foxl2	7.64143e-95	0.49541	0.58	0.339	5.7005e-92	RSeT_wt
TSTD3	1.79301e-70	0.273203	0.138	0.396	6.02918e-66	RSeT_wt		chr13-104954229-104955373	3.23961e-176	0.566255	0.205	0.003	9.78608e-171	g6_s17_RSeT_induced	DAOA		MA1600.1	ZNF684	3.79192e-94	0.650287	0.624	0.376	2.82877e-91	RSeT_wt
ACLY	2.52421e-70	0.342597	0.259	0.645	8.4879e-66	RSeT_wt		chr3-15387081-15387986	4.40462e-176	0.574977	0.213	0.005	1.33053e-170	g6_s17_RSeT_induced	METTL6		MA1116.1	RBPJ	1.51186e-93	0.571488	0.598	0.351	1.12784e-90	RSeT_wt
TOMM5	9.14545e-70	0.289956	0.236	0.585	3.07525e-65	RSeT_wt		chr4-92528651-92529741	5.54523e-176	0.57275	0.242	0.013	1.67508e-170	g6_s17_RSeT_induced	GRID2		MA0135.1	Lhx3	6.33822e-93	0.827379	0.645	0.393	4.72831e-90	RSeT_wt
FTX	1.08638e-69	0.751906	0.768	0.92	3.65305e-65	RSeT_wt		chr12-63940138-63941005	8.36079e-176	0.567863	0.235	0.011	2.52559e-170	g6_s17_RSeT_induced	SRGAP1		MA0481.3	FOXP1	7.10762e-93	0.468946	0.568	0.326	5.30228e-90	RSeT_wt
CREB1	2.33056e-69	0.303871	0.272	0.657	7.83674e-65	RSeT_wt		chr4-98293257-98293902	8.49135e-176	0.574635	0.205	0.003	2.56503e-170	g6_s17_RSeT_induced	RAP1GDS1		MA0728.1	Nr2f6(var.2)	2.64236e-92	0.702276	0.615	0.38	1.9712e-89	RSeT_wt
NDUFS2	2.42697e-69	0.271008	0.247	0.602	8.16093e-65	RSeT_wt		chr6-12845240-12846042	2.08439e-175	0.567115	0.237	0.012	6.29645e-170	g6_s17_RSeT_induced	PHACTR1		MA1505.1	HOXC8	6.48768e-92	0.75027	0.628	0.402	4.83981e-89	RSeT_wt
NR2C1	2.52075e-69	0.28267	0.188	0.487	8.47627e-65	RSeT_wt		chr9-111030129-111030866	2.61593e-175	0.564503	0.212	0.005	7.9021e-170	g6_s17_RSeT_induced	LPAR1		MA0080.5	SPI1	4.89996e-91	0.602328	0.63	0.379	3.65537e-88	RSeT_wt
MRPL32	3.19821e-69	0.376053	0.233	0.587	1.07543e-64	RSeT_wt		chr3-171197453-171198312	3.96989e-175	0.556744	0.197	0.001	1.19921e-169	g6_s17_RSeT_induced	TNIK		MA0111.1	Spz1	2.03295e-89	0.65781	0.617	0.377	1.51658e-86	RSeT_wt
GPR176	3.84484e-69	1.07924	0.23	0.063	1.29286e-64	RSeT_wt		chr12-5260204-5260916	6.05889e-175	0.576258	0.208	0.004	1.83025e-169	g6_s17_RSeT_induced	RP11-319E16.1		MA0467.1	Crx	2.45274e-89	0.652282	0.605	0.366	1.82974e-86	RSeT_wt
DPY30	6.09872e-69	0.265367	0.301	0.717	2.05076e-64	RSeT_wt		chr2-14905453-14906506	6.94673e-175	0.567542	0.216	0.006	2.09844e-169	g6_s17_RSeT_induced	AC068286.1		MA1537.1	NR2F1(var.2)	1.11046e-88	0.666507	0.603	0.36	8.28402e-86	RSeT_wt
DUSP16	8.05409e-69	0.254795	0.185	0.478	2.70827e-64	RSeT_wt		chr8-90877691-90878800	1.13978e-174	0.555355	0.223	0.008	3.443e-169	g6_s17_RSeT_induced	NECAB1		MA1599.1	ZNF682	3.76116e-88	0.522386	0.604	0.371	2.80583e-85	RSeT_wt
STOML2	1.24918e-68	0.31635	0.255	0.627	4.2005e-64	RSeT_wt		chr8-15026451-15027271	1.19465e-174	0.5621	0.207	0.003	3.60874e-169	g6_s17_RSeT_induced	SGCZ		MA0769.2	TCF7	8.23532e-88	0.769039	0.611	0.364	6.14355e-85	RSeT_wt
ZFYVE9	1.69881e-68	0.251344	0.152	0.417	5.71242e-64	RSeT_wt		chr2-179208358-179209460	1.23405e-174	0.557819	0.204	0.003	3.72777e-169	g6_s17_RSeT_induced	SESTD1		MA0681.2	PHOX2B	8.46928e-88	0.842062	0.665	0.399	6.31808e-85	RSeT_wt
IFT80	2.16001e-68	0.308733	0.151	0.416	7.26324e-64	RSeT_wt		chr1-193928779-193929847	1.39639e-174	0.552233	0.214	0.005	4.21817e-169	g6_s17_RSeT_induced	RP11-21J7.1		MA0158.2	HOXA5	1.465e-87	0.722055	0.621	0.39	1.09289e-84	RSeT_wt
SLC31A1	3.42284e-68	0.281697	0.164	0.44	1.15096e-63	RSeT_wt		chr2-13919081-13920396	1.97352e-174	0.571732	0.241	0.014	5.96153e-169	g6_s17_RSeT_induced	LINC00276		MA1550.1	PPARD	1.56523e-86	0.665077	0.611	0.371	1.16766e-83	RSeT_wt
NEAT1	3.44606e-68	1.02482	0.671	0.712	1.15877e-63	RSeT_wt		chr8-144615286-144616317	2.13825e-174	0.563639	0.215	0.005	6.45914e-169	g6_s17_RSeT_induced	ARHGAP39		MA0857.1	Rarb	2.81227e-86	0.637865	0.598	0.381	2.09795e-83	RSeT_wt
CTPS2	5.30574e-68	0.355691	0.243	0.6	1.78411e-63	RSeT_wt		chr7-96770361-96771270	2.13834e-174	0.572554	0.203	0.003	6.4594e-169	g6_s17_RSeT_induced	SHFM1		MA0875.1	BARX1	6.35543e-86	0.654154	0.632	0.403	4.74115e-83	RSeT_wt
ALG13	5.67854e-68	0.333232	0.277	0.671	1.90947e-63	RSeT_wt		chr8-10281339-10282066	3.63826e-174	0.561519	0.203	0.002	1.09903e-168	g6_s17_RSeT_induced	MSRA		MA1608.1	Isl1	3.06723e-84	0.670963	0.621	0.404	2.28815e-81	RSeT_wt
TOMM40	5.96758e-68	0.309418	0.232	0.575	2.00666e-63	RSeT_wt		chr9-87152130-87152805	3.93077e-174	0.563302	0.201	0.002	1.18739e-168	g6_s17_RSeT_induced	C9orf170		MA1517.1	KLF6	3.71496e-84	0.484377	0.639	0.413	2.77136e-81	RSeT_wt
DROSHA	1.0609e-67	0.304649	0.172	0.456	3.56739e-63	RSeT_wt		chr5-144524375-144525256	5.30442e-174	0.575569	0.211	0.005	1.60234e-168	g6_s17_RSeT_induced	KCTD16		MA0660.1	MEF2B	2.92375e-83	0.609668	0.632	0.397	2.18112e-80	RSeT_wt
SLC39A1	1.21915e-67	0.293213	0.192	0.496	4.0995e-63	RSeT_wt		chr4-67014378-67015117	6.00106e-174	0.569387	0.217	0.006	1.81278e-168	g6_s17_RSeT_induced	RP11-584P21.2		MA0031.1	FOXD1	1.05951e-81	0.461999	0.573	0.34	7.90391e-79	RSeT_wt
NDUFS4	1.35618e-67	0.283872	0.324	0.755	4.5603e-63	RSeT_wt		chr10-61643355-61644464	7.00867e-174	0.573582	0.23	0.01	2.11715e-168	g6_s17_RSeT_induced	C10orf107		MA0157.2	FOXO3	1.05951e-81	0.461999	0.573	0.34	7.90391e-79	RSeT_wt
PRRC1	1.8689e-67	0.373413	0.206	0.524	6.28435e-63	RSeT_wt		chr11-133798707-133799669	7.10126e-174	0.562894	0.202	0.002	2.14512e-168	g6_s17_RSeT_induced	RP11-448P19.1		MA0855.1	RXRB	7.30357e-81	0.624556	0.604	0.371	5.44846e-78	RSeT_wt
AC007991.3	3.08644e-67	1.02126	0.201	0.044	1.03785e-62	RSeT_wt		chr13-72144159-72144785	1.02143e-173	0.557919	0.202	0.002	3.0855e-168	g6_s17_RSeT_induced	DACH1		MA0714.1	PITX3	7.4689e-81	0.653044	0.596	0.38	5.5718e-78	RSeT_wt
TMEM258	4.58264e-67	0.327342	0.32	0.75	1.54096e-62	RSeT_wt		chr10-81443369-81444967	1.0345e-173	0.554021	0.222	0.007	3.12497e-168	g6_s17_RSeT_induced	NRG3		MA0773.1	MEF2D	7.54906e-81	0.603492	0.626	0.398	5.6316e-78	RSeT_wt
MAGOHB	5.17522e-67	0.320857	0.182	0.473	1.74022e-62	RSeT_wt		chr2-230285559-230286243	1.11979e-173	0.556425	0.198	0.001	3.38263e-168	g6_s17_RSeT_induced	SP140		MA0512.2	Rxra	2.21314e-80	0.632236	0.604	0.372	1.651e-77	RSeT_wt
COX7C	5.44511e-67	1.02803	0.71	0.908	1.83097e-62	RSeT_wt		chr2-176522067-176522879	1.24371e-173	0.568143	0.203	0.003	3.75696e-168	g6_s17_RSeT_induced	AC017048.2		MA1615.1	Plagl1	5.58025e-80	0.410697	0.563	0.348	4.16287e-77	RSeT_wt
ZNF281	6.37843e-67	0.298066	0.251	0.612	2.14481e-62	RSeT_wt		chr12-97953635-97954709	2.59889e-173	0.56733	0.199	0.002	7.85063e-168	g6_s17_RSeT_induced	RP11-690J15.1		MA0856.1	RXRG	9.27297e-80	0.664066	0.607	0.375	6.91763e-77	RSeT_wt
PUDP	6.42093e-67	0.280171	0.208	0.515	2.1591e-62	RSeT_wt		chr5-29460803-29461594	6.60246e-173	0.569937	0.202	0.003	1.99444e-167	g6_s17_RSeT_induced	CTD-2010I22.2		MA1623.1	Stat2	6.13594e-79	0.510516	0.631	0.386	4.57741e-76	RSeT_wt
KCTD3	6.93418e-67	0.307426	0.177	0.464	2.33169e-62	RSeT_wt		chr7-759007-759912	6.78589e-173	0.555189	0.208	0.004	2.04985e-167	g6_s17_RSeT_induced	DNAAF5		MA0713.1	PHOX2A	1.92612e-78	0.593841	0.616	0.383	1.43689e-75	RSeT_wt
EBNA1BP2	7.62953e-67	0.303036	0.213	0.536	2.56551e-62	RSeT_wt		chr10-16682598-16683238	7.19407e-173	0.559366	0.203	0.003	2.17316e-167	g6_s17_RSeT_induced	RSU1		MA0081.2	SPIB	2.20662e-78	0.532242	0.604	0.376	1.64614e-75	RSeT_wt
NBN	1.28151e-66	0.288812	0.18	0.468	4.30921e-62	RSeT_wt		chr13-64723516-64724117	8.52585e-173	0.5757	0.222	0.008	2.57545e-167	g6_s17_RSeT_induced	LINC00355		MA0914.1	ISL2	2.22691e-78	0.616062	0.609	0.389	1.66127e-75	RSeT_wt
ADSL	1.42981e-66	0.316405	0.226	0.56	4.80789e-62	RSeT_wt		chr3-29759099-29760222	1.57838e-172	0.580611	0.215	0.006	4.7679e-167	g6_s17_RSeT_induced	RBMS3		MA0730.1	RARA(var.2)	2.47835e-77	0.574616	0.588	0.365	1.84885e-74	RSeT_wt
DNAJC19	1.50621e-66	0.382309	0.233	0.577	5.06477e-62	RSeT_wt		chr12-126998360-126999213	1.94439e-172	0.563334	0.214	0.006	5.87355e-167	g6_s17_RSeT_induced	RP11-575F12.1		MA1566.1	TBX3	1.10977e-75	0.478404	0.578	0.366	8.27892e-73	RSeT_wt
DDIT4	1.7594e-66	1.3637	0.302	0.133	5.91616e-62	RSeT_wt		chr22-22037284-22038092	1.97016e-172	0.572533	0.222	0.008	5.95137e-167	g6_s17_RSeT_induced	LL22NC03-23C6.13		MA1109.1	NEUROD1	4.28441e-75	0.530415	0.587	0.379	3.19617e-72	RSeT_wt
NDUFAF4	1.80878e-66	0.331541	0.171	0.455	6.08221e-62	RSeT_wt		chr2-100631682-100632336	2.1405e-172	0.554881	0.201	0.002	6.46594e-167	g6_s17_RSeT_induced	AC068538.4		MA0694.1	ZBTB7B	9.41585e-75	0.522371	0.612	0.404	7.02423e-72	RSeT_wt
PAM16	1.86915e-66	0.370672	0.205	0.518	6.2852e-62	RSeT_wt		chr8-94164544-94165807	6.63137e-172	0.564977	0.202	0.003	2.00318e-166	g6_s17_RSeT_induced	CDH17		MA0846.1	FOXC2	2.03844e-74	0.276184	0.544	0.333	1.52067e-71	RSeT_wt
NANS	2.33632e-66	0.261694	0.178	0.459	7.8561e-62	RSeT_wt		chr1-193308069-193308878	7.18213e-172	0.578295	0.209	0.005	2.16955e-166	g6_s17_RSeT_induced	LINC01031		MA0139.1	CTCF	2.14828e-74	0.90899	0.654	0.396	1.60262e-71	RSeT_wt
ACER3	2.70438e-66	0.264822	0.238	0.571	9.09373e-62	RSeT_wt		chr5-4639892-4640733	8.44398e-172	0.561916	0.209	0.005	2.55072e-166	g6_s17_RSeT_induced	RP11-445O3.2		MA1476.1	DLX5	8.26691e-74	0.605418	0.609	0.411	6.16712e-71	RSeT_wt
ERO1A	2.88264e-66	0.386944	0.175	0.46	9.69316e-62	RSeT_wt		chr9-128508418-128509328	1.341e-171	0.56442	0.212	0.006	4.05083e-166	g6_s17_RSeT_induced	GLE1		MA0107.1	RELA	1.06332e-73	0.555001	0.603	0.394	7.93237e-71	RSeT_wt
TTC19	2.997e-66	0.334857	0.26	0.633	1.00777e-61	RSeT_wt		chr15-65653742-65654492	1.54433e-171	0.560771	0.198	0.002	4.66504e-166	g6_s17_RSeT_induced	SLC24A1		MA1642.1	NEUROG2(var.2)	1.09739e-73	0.510291	0.584	0.376	8.1865e-71	RSeT_wt
CHCHD5	3.12154e-66	0.286498	0.135	0.381	1.04965e-61	RSeT_wt		chr8-37117115-37118155	2.03959e-171	0.549143	0.205	0.004	6.16111e-166	g6_s17_RSeT_induced	RP11-419C23.1		MA1421.1	TCF7L1	1.55771e-73	0.605234	0.587	0.375	1.16205e-70	RSeT_wt
DYNC1LI1	4.41198e-66	0.28278	0.293	0.695	1.48357e-61	RSeT_wt		chr4-136103644-136104163	4.95483e-171	0.552933	0.203	0.003	1.49673e-165	g6_s17_RSeT_induced	RP11-775H9.3		MA0108.2	TBP	1.73126e-73	0.535989	0.632	0.406	1.29152e-70	RSeT_wt
EXOSC7	8.81292e-66	0.394855	0.225	0.564	2.96343e-61	RSeT_wt		chr7-148384992-148385609	5.95054e-171	0.573094	0.224	0.009	1.79752e-165	g6_s17_RSeT_induced	CNTNAP2		MA0885.1	Dlx2	6.42332e-73	0.605833	0.61	0.409	4.79179e-70	RSeT_wt
PABPN1	9.91828e-66	0.360292	0.227	0.565	3.33512e-61	RSeT_wt		chr3-56818348-56819370	7.42468e-171	0.562571	0.21	0.005	2.24282e-165	g6_s17_RSeT_induced	ARHGEF3		MA0042.2	FOXI1	3.88768e-72	0.388048	0.555	0.345	2.90021e-69	RSeT_wt
MAPKAPK5	1.01831e-65	0.327634	0.176	0.46	3.42417e-61	RSeT_wt		chr2-139528723-139529827	3.65575e-170	0.562057	0.218	0.008	1.10431e-164	g6_s17_RSeT_induced	AC016710.1		MA0033.2	FOXL1	3.88768e-72	0.388048	0.555	0.345	2.90021e-69	RSeT_wt
AGO2	1.15454e-65	0.290266	0.266	0.629	3.88224e-61	RSeT_wt		chr2-81248873-81249553	1.33698e-169	0.559874	0.222	0.009	4.03871e-164	g6_s17_RSeT_induced	AC012075.2		MA0848.1	FOXO4	3.88768e-72	0.388048	0.555	0.345	2.90021e-69	RSeT_wt
ORC4	1.23159e-65	0.318308	0.304	0.714	4.14133e-61	RSeT_wt		chrX-114999514-115000539	1.50775e-169	0.547639	0.201	0.003	4.55455e-164	g6_s17_RSeT_induced	IL13RA2		MA0849.1	FOXO6	3.88768e-72	0.388048	0.555	0.345	2.90021e-69	RSeT_wt
NCOR2	1.99007e-65	0.290804	0.177	0.462	6.69183e-61	RSeT_wt		chr2-44746524-44747202	1.7934e-169	0.563417	0.21	0.005	5.41743e-164	g6_s17_RSeT_induced	CAMKMT		MA0850.1	FOXP3	3.88768e-72	0.388048	0.555	0.345	2.90021e-69	RSeT_wt
OGT	2.05974e-65	0.302233	0.248	0.597	6.92609e-61	RSeT_wt		chr3-87160262-87161917	1.85822e-169	0.557517	0.249	0.018	5.61323e-164	g6_s17_RSeT_induced	LINC00506		MA0695.1	ZBTB7C	4.115e-71	0.505632	0.625	0.413	3.06979e-68	RSeT_wt
NT5C3A	2.91141e-65	0.296067	0.141	0.391	9.7899e-61	RSeT_wt		chr18-45993247-45994106	2.13183e-169	0.563776	0.219	0.008	6.43973e-164	g6_s17_RSeT_induced	PSTPIP2		MA0159.1	RARA::RXRA	1.13668e-70	0.551772	0.594	0.386	8.47961e-68	RSeT_wt
GTF2H5	3.06148e-65	0.364704	0.174	0.452	1.02945e-60	RSeT_wt		chr6-10511476-10512242	2.32994e-169	0.562811	0.212	0.006	7.03819e-164	g6_s17_RSeT_induced	GCNT2		MA1547.1	PITX2	1.49568e-70	0.571761	0.584	0.379	1.11578e-67	RSeT_wt
VEZT	3.2344e-65	0.267031	0.317	0.738	1.0876e-60	RSeT_wt		chr18-3525816-3527276	2.60792e-169	0.561718	0.334	0.052	7.87789e-164	g6_s17_RSeT_induced	DLGAP1		MA1103.2	FOXK2	1.14495e-69	0.363012	0.545	0.342	8.54134e-67	RSeT_wt
C18orf25	3.56023e-65	0.342824	0.196	0.495	1.19716e-60	RSeT_wt		chr2-83684914-83685698	4.97442e-169	0.554	0.195	0.002	1.50265e-163	g6_s17_RSeT_induced	AC010744.1		MA1154.1	ZNF282	2.57383e-69	0.524463	0.608	0.402	1.92008e-66	RSeT_wt
COA6	3.6447e-65	0.298706	0.158	0.421	1.22557e-60	RSeT_wt		chrX-97057758-97058625	5.85091e-169	0.544308	0.194	0.002	1.76742e-163	g6_s17_RSeT_induced	DIAPH2		MA0807.1	TBX5	4.71764e-69	0.464622	0.576	0.368	3.51936e-66	RSeT_wt
NDUFA7	4.90069e-65	0.353679	0.303	0.717	1.64791e-60	RSeT_wt		chr5-112011937-112012530	6.02984e-169	0.551684	0.194	0.002	1.82147e-163	g6_s17_RSeT_induced	NREP		MA1581.1	ZBTB6	1.36921e-68	0.485106	0.588	0.368	1.02143e-65	RSeT_wt
USP6NL	6.28198e-65	0.276693	0.216	0.528	2.11238e-60	RSeT_wt		chr11-97489066-97489901	1.71407e-168	0.554736	0.215	0.007	5.17779e-163	g6_s17_RSeT_induced	RNA5SP347		MA0497.1	MEF2C	2.98476e-68	0.51571	0.608	0.389	2.22663e-65	RSeT_wt
TGIF2	1.01142e-64	0.257815	0.149	0.402	3.401e-60	RSeT_wt		chr7-19049475-19050334	1.79179e-168	0.563621	0.197	0.003	5.41258e-163	g6_s17_RSeT_induced	TWIST1		MA0677.1	Nr2f6	9.83989e-68	0.56035	0.577	0.371	7.34056e-65	RSeT_wt
MAZ	1.10245e-64	0.259205	0.188	0.483	3.70711e-60	RSeT_wt		chr6-74870384-74871638	2.19053e-168	0.55784	0.217	0.008	6.61707e-163	g6_s17_RSeT_induced	RP11-554D15.3		MA0852.2	FOXK1	2.78196e-66	0.359117	0.546	0.344	2.07534e-63	RSeT_wt
METTL16	1.30659e-64	0.297458	0.221	0.539	4.39352e-60	RSeT_wt		chr3-39165403-39165904	2.46779e-168	0.558103	0.198	0.003	7.45459e-163	g6_s17_RSeT_induced	CSRNP1		MA0145.3	TFCP2	4.53971e-66	0.511645	0.591	0.383	3.38662e-63	RSeT_wt
WDR60	1.62069e-64	0.394575	0.241	0.589	5.44973e-60	RSeT_wt		chr5-83099159-83099902	3.81514e-168	0.561237	0.226	0.011	1.15246e-162	g6_s17_RSeT_induced	XRCC4		MA1118.1	SIX1	1.46881e-65	0.562902	0.588	0.38	1.09574e-62	RSeT_wt
MGST1	1.65162e-64	1.28882	0.591	0.636	5.55372e-60	RSeT_wt		chrX-31091616-31092138	4.58981e-168	0.565012	0.196	0.002	1.38647e-162	g6_s17_RSeT_induced	DMD		MA1496.1	HOXA4	1.62318e-65	0.552057	0.611	0.402	1.21089e-62	RSeT_wt
PDZD8	1.65652e-64	0.368061	0.222	0.547	5.57021e-60	RSeT_wt		chr2-24291879-24292598	4.6249e-168	0.553921	0.194	0.002	1.39707e-162	g6_s17_RSeT_induced	ITSN2		MA1504.1	HOXC4	1.62318e-65	0.552057	0.611	0.402	1.21089e-62	RSeT_wt
SNW1	1.8044e-64	0.290146	0.298	0.7	6.06748e-60	RSeT_wt		chr5-22701906-22702512	1.02816e-167	0.552999	0.192	0.002	3.10581e-162	g6_s17_RSeT_induced	CDH12		MA1507.1	HOXD4	1.62318e-65	0.552057	0.611	0.402	1.21089e-62	RSeT_wt
FOXN3	2.44456e-64	0.903686	0.702	0.857	8.22009e-60	RSeT_wt		chr8-137788447-137789923	1.56548e-167	0.554887	0.231	0.012	4.72895e-162	g6_s17_RSeT_induced	RP11-238K6.1		MA0017.2	NR2F1	2.06081e-65	0.557264	0.58	0.375	1.53736e-62	RSeT_wt
SPATA6	2.51098e-64	0.254765	0.168	0.436	8.44342e-60	RSeT_wt		chrX-30102733-30103838	1.58529e-167	0.549003	0.214	0.007	4.78878e-162	g6_s17_RSeT_induced	MAGEB2		MA0682.2	PITX1	3.32505e-65	0.51995	0.584	0.375	2.48049e-62	RSeT_wt
PPIP5K2	2.82144e-64	0.337515	0.242	0.588	9.48738e-60	RSeT_wt		chr2-132406786-132407346	1.70889e-167	0.560119	0.2	0.004	5.16215e-162	g6_s17_RSeT_induced	GPR39		MA0523.1	TCF7L2	6.98396e-65	0.550333	0.571	0.373	5.21004e-62	RSeT_wt
RUVBL2	2.90037e-64	0.349246	0.177	0.459	9.75278e-60	RSeT_wt		chr8-54926930-54928000	2.02535e-167	0.557414	0.212	0.007	6.1181e-162	g6_s17_RSeT_induced	RP1		MA0509.2	RFX1	2.09459e-64	0.520389	0.602	0.405	1.56257e-61	RSeT_wt
SHLD2	3.55725e-64	0.271143	0.153	0.408	1.19616e-59	RSeT_wt		chr11-30107914-30108575	2.13879e-167	0.549521	0.199	0.003	6.46078e-162	g6_s17_RSeT_induced	RP11-624D11.2		MA1119.1	SIX2	7.85174e-64	0.495011	0.573	0.371	5.8574e-61	RSeT_wt
MAP3K4	4.14503e-64	0.260067	0.259	0.614	1.39381e-59	RSeT_wt		chr11-57971741-57972665	3.76318e-167	0.546704	0.196	0.003	1.13677e-161	g6_s17_RSeT_induced	OR9Q1		MA0901.2	HOXB13	1.93358e-62	0.533691	0.612	0.418	1.44245e-59	RSeT_wt
GCA	4.60391e-64	0.264018	0.159	0.419	1.54811e-59	RSeT_wt		chr4-109954998-109956011	4.81228e-167	0.562312	0.196	0.003	1.45367e-161	g6_s17_RSeT_induced	EGF		MA0595.1	SREBF1	6.94325e-61	0.486382	0.572	0.381	5.17966e-58	RSeT_wt
EIF4A3	4.65661e-64	0.321301	0.244	0.589	1.56583e-59	RSeT_wt		chr3-194579109-194579572	4.88235e-167	0.54834	0.204	0.005	1.47484e-161	g6_s17_RSeT_induced	TMEM44		MA0742.1	Klf12	5.23446e-60	0.516111	0.623	0.418	3.9049e-57	RSeT_wt
ECI2	4.79956e-64	0.33989	0.168	0.442	1.6139e-59	RSeT_wt		chr12-58908948-58909870	5.56737e-167	0.554847	0.237	0.015	1.68177e-161	g6_s17_RSeT_induced	LRIG3		MA1549.1	POU6F1(var.2)	3.58078e-58	0.49894	0.594	0.416	2.67127e-55	RSeT_wt
FAM136A	5.96238e-64	0.31583	0.227	0.554	2.00491e-59	RSeT_wt		chr6-82945372-82946307	1.31142e-166	0.562863	0.202	0.004	3.9615e-161	g6_s17_RSeT_induced	UBE3D		MA1567.1	TBX6	4.83183e-58	0.388448	0.57	0.387	3.60455e-55	RSeT_wt
NOLC1	6.16317e-64	0.291744	0.254	0.617	2.07243e-59	RSeT_wt		chr6-62957708-62958577	1.32233e-166	0.555153	0.194	0.002	3.99443e-161	g6_s17_RSeT_induced	FKBP1C		MA1499.1	HOXB4	5.29364e-58	0.508056	0.589	0.396	3.94905e-55	RSeT_wt
ECH1	6.44343e-64	0.359475	0.231	0.565	2.16667e-59	RSeT_wt		chr2-84052001-84052755	1.56094e-166	0.547174	0.188	0.001	4.71524e-161	g6_s17_RSeT_induced	AC106874.1		MA1616.1	Prdm15	1.865e-56	0.449039	0.595	0.408	1.39129e-53	RSeT_wt
MIAT	7.62757e-64	1.26916	0.298	0.133	2.56485e-59	RSeT_wt		chrX-113959648-113960598	2.55437e-166	0.540081	0.295	0.034	7.71613e-161	g6_s17_RSeT_induced	XACT		MA0684.2	RUNX3	1.59676e-55	0.475926	0.585	0.4	1.19118e-52	RSeT_wt
RAB3GAP2	8.21154e-64	0.326364	0.287	0.679	2.76121e-59	RSeT_wt		chr1-245448923-245450372	3.14463e-166	0.566972	0.226	0.012	9.49917e-161	g6_s17_RSeT_induced	KIF26B		MA1418.1	IRF3	1.6484e-55	0.460894	0.593	0.407	1.22971e-52	RSeT_wt
ELP6	9.59278e-64	0.255825	0.129	0.364	3.22567e-59	RSeT_wt		chr17-59856849-59857594	4.20888e-166	0.553868	0.233	0.013	1.2714e-160	g6_s17_RSeT_induced	TUBD1		MA0740.1	KLF14	2.30657e-55	0.375264	0.64	0.447	1.7207e-52	RSeT_wt
ZNF92	1.06436e-63	0.287773	0.17	0.442	3.579e-59	RSeT_wt		chr2-85175008-85175913	8.28827e-166	0.555218	0.268	0.026	2.50369e-160	g6_s17_RSeT_induced	TCF7L1		MA1148.1	PPARA::RXRA	3.37178e-54	0.454979	0.573	0.384	2.51534e-51	RSeT_wt
MRPL47	1.32374e-63	0.343301	0.289	0.686	4.45121e-59	RSeT_wt		chr5-25176400-25177281	1.04959e-165	0.558897	0.194	0.003	3.17055e-160	g6_s17_RSeT_induced	RP11-549K20.1		MA0072.1	RORA(var.2)	9.35785e-54	0.477618	0.588	0.414	6.98095e-51	RSeT_wt
TRAP1	1.5114e-63	0.344547	0.22	0.542	5.08224e-59	RSeT_wt		chr3-142443425-142444023	1.60992e-165	0.549108	0.204	0.005	4.86318e-160	g6_s17_RSeT_induced	XRN1		MA0051.1	IRF2	1.58404e-53	0.479716	0.597	0.41	1.18169e-50	RSeT_wt
AL353747.4	1.52632e-63	1.23033	0.305	0.14	5.1324e-59	RSeT_wt		chr5-52845981-52846867	1.6924e-165	0.550776	0.195	0.003	5.11235e-160	g6_s17_RSeT_induced	ITGA1		MA0115.1	NR1H2::RXRA	2.24177e-53	0.446108	0.568	0.376	1.67236e-50	RSeT_wt
UHRF1BP1L	1.57087e-63	0.312886	0.233	0.569	5.2822e-59	RSeT_wt		chr2-180475119-180475976	1.80857e-165	0.555386	0.19	0.002	5.46325e-160	g6_s17_RSeT_induced	AC009478.1		MA0101.1	REL	2.97698e-53	0.450778	0.574	0.392	2.22083e-50	RSeT_wt
PGD	1.60977e-63	0.361452	0.212	0.527	5.41302e-59	RSeT_wt		chr14-35847174-35848038	2.05279e-165	0.546309	0.198	0.004	6.20099e-160	g6_s17_RSeT_induced	BRMS1L		MA1541.1	NR6A1	3.31437e-53	0.472644	0.599	0.422	2.47252e-50	RSeT_wt
AC211433.1	1.62542e-63	0.253825	0.131	0.365	5.46562e-59	RSeT_wt		chr14-57359863-57360696	2.10642e-165	0.55702	0.203	0.005	6.36298e-160	g6_s17_RSeT_induced	RP11-932A10.1		MA0607.1	Bhlha15	3.91918e-53	0.472829	0.592	0.424	2.92371e-50	RSeT_wt
LARS2	2.35231e-63	0.260959	0.188	0.479	7.90988e-59	RSeT_wt		chr2-84913885-84914611	4.73712e-165	0.547938	0.198	0.004	1.43097e-159	g6_s17_RSeT_induced	TRABD2A		MA0899.1	HOXA10	9.70105e-53	0.466266	0.588	0.407	7.23698e-50	RSeT_wt
SNX13	2.85173e-63	0.336251	0.274	0.652	9.58922e-59	RSeT_wt		chr1-245813226-245813759	6.55e-165	0.555581	0.199	0.004	1.9786e-159	g6_s17_RSeT_induced	SMYD3		MA0724.1	VENTX	2.15963e-52	0.490913	0.586	0.419	1.61109e-49	RSeT_wt
C6orf62	3.48938e-63	0.316495	0.282	0.664	1.17334e-58	RSeT_wt		chr2-197010000-197011130	6.69473e-165	0.561348	0.24	0.017	2.02232e-159	g6_s17_RSeT_induced	ANKRD44		MA0124.2	Nkx3-1	1.86551e-51	0.479294	0.588	0.404	1.39167e-48	RSeT_wt
P4HA1	4.84213e-63	0.342536	0.22	0.539	1.62821e-58	RSeT_wt		chr1-67921709-67922431	7.8212e-165	0.540949	0.187	0.001	2.3626e-159	g6_s17_RSeT_induced	GNG12		MA0858.1	Rarb(var.2)	2.42422e-51	0.456756	0.579	0.396	1.80847e-48	RSeT_wt
MGAT4C	7.66462e-63	1.12097	0.294	0.122	2.5773e-58	RSeT_wt		chr2-194094868-194095682	7.83534e-165	0.548147	0.201	0.004	2.36687e-159	g6_s17_RSeT_induced	RP11-764E7.1		MA0803.1	TBX15	2.8696e-51	0.391883	0.564	0.394	2.14072e-48	RSeT_wt
ABL2	9.29115e-63	0.268093	0.23	0.551	3.12424e-58	RSeT_wt		chr3-104412268-104413614	9.18212e-165	0.53763	0.194	0.003	2.7737e-159	g6_s17_RSeT_induced	ALCAM		MA0689.1	TBX20	4.22253e-51	0.27964	0.533	0.351	3.15001e-48	RSeT_wt
ZNF146	9.49513e-63	0.269299	0.203	0.496	3.19283e-58	RSeT_wt		chr11-16824887-16825519	9.47093e-165	0.553438	0.21	0.007	2.86094e-159	g6_s17_RSeT_induced	PLEKHA7		MA0729.1	RARA	5.00444e-51	0.446626	0.584	0.404	3.73331e-48	RSeT_wt
WDR5	1.10596e-62	0.25463	0.126	0.354	3.71889e-58	RSeT_wt		chr15-92705569-92706199	1.04524e-164	0.555658	0.203	0.005	3.15743e-159	g6_s17_RSeT_induced	FAM174B		MA0687.1	SPIC	2.04268e-50	0.422025	0.587	0.403	1.52384e-47	RSeT_wt
CCAR1	2.96513e-62	0.270178	0.34	0.777	9.97053e-58	RSeT_wt		chr6-47152763-47153747	1.27373e-164	0.546395	0.238	0.016	3.84762e-159	g6_s17_RSeT_induced	TNFRSF21		MA0066.1	PPARG	5.34234e-50	0.459035	0.571	0.394	3.98539e-47	RSeT_wt
DR1	3.33936e-62	0.36988	0.26	0.62	1.12289e-57	RSeT_wt		chr1-174927778-174928647	1.65912e-164	0.556981	0.226	0.012	5.0118e-159	g6_s17_RSeT_induced	RABGAP1L		MA0510.2	RFX5	9.35807e-50	0.457709	0.584	0.398	6.98112e-47	RSeT_wt
CEBPZOS	4.69363e-62	0.273781	0.336	0.768	1.57828e-57	RSeT_wt		chr18-54129005-54129887	1.89974e-164	0.55869	0.255	0.022	5.73865e-159	g6_s17_RSeT_induced	MBD2		MA0735.1	GLIS1	7.76092e-49	0.406344	0.589	0.42	5.78964e-46	RSeT_wt
KAT6B	4.70862e-62	0.297645	0.28	0.652	1.58332e-57	RSeT_wt		chr10-73586179-73586885	1.9751e-164	0.5383	0.196	0.004	5.96631e-159	g6_s17_RSeT_induced	USP54		MA0653.1	IRF9	8.53187e-49	0.441365	0.588	0.415	6.36477e-46	RSeT_wt
MRPS9	4.98029e-62	0.297523	0.298	0.69	1.67467e-57	RSeT_wt		chr2-160837807-160838574	2.07052e-164	0.566173	0.193	0.003	6.25455e-159	g6_s17_RSeT_induced	TANK		MA0833.2	ATF4	1.05875e-48	0.46957	0.585	0.416	7.89828e-46	RSeT_wt
LONRF1	5.30129e-62	0.358661	0.194	0.484	1.78261e-57	RSeT_wt		chr8-120403735-120405075	3.7374e-164	0.546463	0.208	0.006	1.12898e-158	g6_s17_RSeT_induced	MRPL13		MA0019.1	Ddit3::Cebpa	1.07891e-48	0.443375	0.591	0.428	8.04869e-46	RSeT_wt
HSPD1	6.65689e-62	0.724959	0.734	0.889	2.23844e-57	RSeT_wt		chr2-219728632-219729596	3.9949e-164	0.553262	0.219	0.01	1.20676e-158	g6_s17_RSeT_induced	AC009502.4		MA0801.1	MGA	1.20968e-47	0.359536	0.558	0.388	9.02419e-45	RSeT_wt
FARS2	8.13528e-62	0.301862	0.228	0.546	2.73557e-57	RSeT_wt		chr6-112476058-112476663	4.24945e-164	0.552616	0.189	0.002	1.28366e-158	g6_s17_RSeT_induced	RP1-105O18.1		MA1535.1	NR2C1	2.07257e-47	0.416395	0.573	0.406	1.54614e-44	RSeT_wt
NAA25	1.00973e-61	0.359036	0.219	0.534	3.3953e-57	RSeT_wt		chr15-79784396-79785197	4.59744e-164	0.546306	0.187	0.001	1.38878e-158	g6_s17_RSeT_induced	RP11-38G5.2		MA0258.2	ESR2	4.27903e-47	0.398349	0.553	0.393	3.19216e-44	RSeT_wt
EXOSC9	1.55847e-61	0.308342	0.177	0.449	5.24052e-57	RSeT_wt		chr2-208819780-208820770	6.71728e-164	0.549819	0.233	0.014	2.02913e-158	g6_s17_RSeT_induced	PTH2R		MA0883.1	Dmbx1	8.73038e-47	0.39628	0.558	0.398	6.51286e-44	RSeT_wt
SH3KBP1	1.74842e-61	0.269902	0.223	0.536	5.87924e-57	RSeT_wt		chr2-26913131-26913833	6.90982e-164	0.551772	0.2	0.004	2.08729e-158	g6_s17_RSeT_induced	DPYSL5		MA0470.2	E2F4	2.5226e-46	0.44233	0.588	0.416	1.88186e-43	RSeT_wt
ANAPC7	2.30038e-61	0.298048	0.177	0.451	7.73526e-57	RSeT_wt		chr7-31326847-31327491	7.03204e-164	0.543629	0.205	0.006	2.12421e-158	g6_s17_RSeT_induced	NEUROD6		MA1111.1	NR2F2	3.20991e-46	0.37553	0.566	0.395	2.39459e-43	RSeT_wt
COX5A	2.96293e-61	1.0601	0.671	0.873	9.96316e-57	RSeT_wt		chr3-104675885-104676883	1.05264e-163	0.551446	0.196	0.003	3.17978e-158	g6_s17_RSeT_induced	ALCAM		MA0898.1	Hmx3	9.56035e-45	0.420773	0.59	0.425	7.13202e-42	RSeT_wt
EMG1	3.04811e-61	0.287078	0.155	0.409	1.02496e-56	RSeT_wt		chr6-112502773-112503813	1.27587e-163	0.536152	0.279	0.03	3.85409e-158	g6_s17_RSeT_induced	RP1-105O18.1		MA1150.1	RORB	1.12156e-44	0.413724	0.589	0.444	8.36686e-42	RSeT_wt
UGGT2	3.26688e-61	0.2903	0.301	0.686	1.09852e-56	RSeT_wt		chr4-163143250-163144005	1.62771e-163	0.550428	0.2	0.005	4.91692e-158	g6_s17_RSeT_induced	NAF1		MA0907.1	HOXC13	1.03725e-43	0.444116	0.571	0.411	7.73788e-41	RSeT_wt
BCR	3.52427e-61	0.262917	0.179	0.448	1.18507e-56	RSeT_wt		chr3-86814130-86815678	2.50753e-163	0.530429	0.307	0.04	7.57463e-158	g6_s17_RSeT_induced	VGLL3		MA1575.1	THRB(var.2)	2.82083e-43	0.400955	0.575	0.415	2.10434e-40	RSeT_wt
USP9X	4.27423e-61	0.876558	0.701	0.921	1.43725e-56	RSeT_wt		chr22-33710324-33710864	3.38409e-163	0.537614	0.19	0.002	1.02225e-157	g6_s17_RSeT_induced	LARGE1		MA1636.1	CEBPG(var.2)	4.61686e-43	0.441924	0.569	0.409	3.44417e-40	RSeT_wt
FGFR1	5.55122e-61	1.13631	0.593	0.596	1.86665e-56	RSeT_wt		chr5-81406985-81408229	3.84885e-163	0.552059	0.217	0.009	1.16265e-157	g6_s17_RSeT_induced	SSBP2		MA0513.1	SMAD2::SMAD3::SMAD4	5.60605e-42	0.34506	0.565	0.391	4.18211e-39	RSeT_wt
MAST2	5.78576e-61	0.331539	0.212	0.515	1.94552e-56	RSeT_wt		chr10-13990989-13991790	4.39059e-163	0.558628	0.23	0.014	1.32629e-157	g6_s17_RSeT_induced	FRMD4A		MA0895.1	HMBOX1	1.96793e-41	0.41057	0.565	0.407	1.46807e-38	RSeT_wt
CMC1	6.85314e-61	0.318388	0.224	0.536	2.30444e-56	RSeT_wt		chr20-56961712-56962207	1.30897e-162	0.54722	0.182	0	3.95407e-157	g6_s17_RSeT_induced	RP11-560A15.4		MA1540.1	NR5A1	4.42321e-41	0.347933	0.558	0.403	3.29971e-38	RSeT_wt
NT5DC2	7.8313e-61	0.255911	0.261	0.612	2.63335e-56	RSeT_wt		chr12-17349374-17350027	2.55987e-162	0.547271	0.189	0.002	7.73275e-157	g6_s17_RSeT_induced	RP11-871F6.3		MA0643.1	Esrrg	3.46423e-40	0.371305	0.569	0.418	2.58431e-37	RSeT_wt
MSL2	1.06349e-60	0.279971	0.148	0.393	3.57609e-56	RSeT_wt		chr1-199676002-199677126	5.6107e-162	0.550019	0.211	0.008	1.69486e-156	g6_s17_RSeT_induced	RP11-382E9.1		MA0806.1	TBX4	3.9202e-40	0.352038	0.559	0.401	2.92447e-37	RSeT_wt
MRPL52	1.13421e-60	0.340247	0.236	0.56	3.81389e-56	RSeT_wt		chr14-31570610-31571490	6.48428e-162	0.552078	0.191	0.003	1.95874e-156	g6_s17_RSeT_induced	NUBPL		MA0864.2	E2F2	2.04415e-39	0.414026	0.57	0.419	1.52493e-36	RSeT_wt
ATXN2L	1.21146e-60	0.299549	0.205	0.505	4.07365e-56	RSeT_wt		chr12-44655968-44656497	6.72825e-162	0.535068	0.194	0.003	2.03244e-156	g6_s17_RSeT_induced	NELL2		MA0829.2	SREBF1(var.2)	3.4157e-39	0.407619	0.578	0.441	2.54811e-36	RSeT_wt
ZNF91	1.56213e-60	0.434731	0.246	0.59	5.25283e-56	RSeT_wt		chr8-54228119-54228566	8.29514e-162	0.551747	0.212	0.009	2.50576e-156	g6_s17_RSeT_induced	MRPL15		MA0652.1	IRF8	1.28598e-38	0.379547	0.572	0.417	9.59341e-36	RSeT_wt
DCUN1D4	1.60465e-60	0.297222	0.164	0.423	5.39578e-56	RSeT_wt		chr3-78184056-78184741	1.13091e-161	0.546616	0.203	0.006	3.41622e-156	g6_s17_RSeT_induced	RP11-314M24.1		MA0592.3	ESRRA	1.57445e-38	0.34249	0.558	0.409	1.17454e-35	RSeT_wt
WWTR1	1.65636e-60	0.253707	0.235	0.549	5.56967e-56	RSeT_wt		chr18-79085067-79085809	1.68874e-161	0.555806	0.196	0.004	5.10127e-156	g6_s17_RSeT_induced	ATP9B		MA0074.1	RXRA::VDR	1.64493e-38	0.394519	0.57	0.431	1.22712e-35	RSeT_wt
SNTG2	2.65612e-60	1.44261	0.438	0.333	8.93146e-56	RSeT_wt		chr6-116836266-116837393	1.73095e-161	0.544815	0.191	0.003	5.22878e-156	g6_s17_RSeT_induced	GPRC6A		MA0640.2	ELF3	2.18086e-38	0.343103	0.557	0.395	1.62692e-35	RSeT_wt
BMS1	2.93551e-60	0.361402	0.262	0.62	9.87095e-56	RSeT_wt		chr3-36070298-36071163	1.78429e-161	0.543068	0.197	0.004	5.38993e-156	g6_s17_RSeT_induced	ARPP21		MA0505.1	Nr5a2	4.74807e-38	0.332908	0.55	0.399	3.54206e-35	RSeT_wt
AHCTF1	3.22868e-60	0.347546	0.251	0.593	1.08568e-55	RSeT_wt		chr14-36344962-36345779	2.50575e-161	0.535844	0.194	0.004	7.56927e-156	g6_s17_RSeT_induced	MBIP		MA1494.1	HNF4A(var.2)	3.6498e-37	0.384713	0.554	0.42	2.72275e-34	RSeT_wt
UQCRH	3.69375e-60	0.78973	0.752	0.919	1.24206e-55	RSeT_wt		chrX-107252273-107252941	3.03348e-161	0.538768	0.204	0.006	9.16342e-156	g6_s17_RSeT_induced	PIH1D3		MA0805.1	TBX1	3.82243e-37	0.268062	0.536	0.396	2.85154e-34	RSeT_wt
TRAPPC6A	3.80274e-60	0.392479	0.187	0.471	1.27871e-55	RSeT_wt		chr2-152412916-152413884	3.0586e-161	0.546235	0.24	0.017	9.23929e-156	g6_s17_RSeT_induced	FMNL2		MA0100.3	MYB	3.79784e-36	0.358697	0.572	0.43	2.83319e-33	RSeT_wt
C19orf25	5.06903e-60	0.261788	0.125	0.346	1.70451e-55	RSeT_wt		chr7-80821768-80822263	5.26204e-161	0.539448	0.185	0.002	1.58954e-155	g6_s17_RSeT_induced	SEMA3C		MA0719.1	RHOXF1	8.6314e-36	0.381522	0.563	0.427	6.43902e-33	RSeT_wt
EXOSC3	5.49185e-60	0.279472	0.159	0.411	1.84669e-55	RSeT_wt		chr5-64759926-64760778	8.00832e-161	0.550633	0.245	0.02	2.41912e-155	g6_s17_RSeT_induced	SREK1IP1		MA1117.1	RELB	1.55076e-35	0.343239	0.546	0.424	1.15687e-32	RSeT_wt
MARS	6.65938e-60	0.355239	0.205	0.5	2.23928e-55	RSeT_wt		chr7-94216694-94217458	1.0549e-160	0.539635	0.19	0.003	3.18659e-155	g6_s17_RSeT_induced	AC003092.2		MA1532.1	NR1D2	3.36939e-35	0.35659	0.561	0.408	2.51357e-32	RSeT_wt
PSME2	9.24354e-60	0.298313	0.23	0.544	3.10823e-55	RSeT_wt		chr2-99629177-99629887	1.51008e-160	0.541508	0.193	0.004	4.56159e-155	g6_s17_RSeT_induced	AFF3		MA1539.1	NR2F6(var.3)	5.60289e-35	0.36404	0.555	0.414	4.17975e-32	RSeT_wt
SERP1	9.662e-60	0.293934	0.337	0.769	3.24894e-55	RSeT_wt		chr1-163983599-163984595	1.92819e-160	0.539657	0.186	0.002	5.8246e-155	g6_s17_RSeT_induced	RNA5SP63		MA0767.1	GCM2	6.13606e-35	0.375997	0.591	0.44	4.5775e-32	RSeT_wt
MZT2A	1.04002e-59	0.34362	0.264	0.617	3.49717e-55	RSeT_wt		chr6-32715577-32716148	2.18882e-160	0.536605	0.194	0.004	6.61189e-155	g6_s17_RSeT_induced	XXbac-BPG254F23.7		MA0597.1	THAP1	2.34454e-34	0.315737	0.542	0.401	1.74902e-31	RSeT_wt
MRPL21	1.51448e-59	0.412126	0.259	0.614	5.09258e-55	RSeT_wt		chr10-127301987-127302800	2.40057e-160	0.558583	0.201	0.006	7.25154e-155	g6_s17_RSeT_induced	DOCK1		MA0138.2	REST	3.14601e-33	0.332934	0.583	0.44	2.34692e-30	RSeT_wt
TOMM22	1.57878e-59	0.360771	0.297	0.694	5.30879e-55	RSeT_wt		chr10-81514584-81515325	2.54487e-160	0.537743	0.184	0.002	7.68743e-155	g6_s17_RSeT_induced	NRG3		MA0119.1	NFIC::TLX1	9.71198e-33	0.331021	0.557	0.416	7.24514e-30	RSeT_wt
PHC3	2.25485e-59	0.306619	0.175	0.44	7.58216e-55	RSeT_wt		chr18-28064839-28066124	3.16145e-160	0.539796	0.261	0.026	9.54998e-155	g6_s17_RSeT_induced	CDH2		MA1573.1	THAP11	3.60458e-32	0.340921	0.565	0.431	2.68902e-29	RSeT_wt
ALYREF	2.48457e-59	0.252477	0.207	0.499	8.35463e-55	RSeT_wt		chr15-43414215-43414738	3.27979e-160	0.522103	0.194	0.004	9.90745e-155	g6_s17_RSeT_induced	TP53BP1		MA0799.1	RFX4	6.03137e-32	0.346094	0.568	0.43	4.4994e-29	RSeT_wt
MAGI2	2.59631e-59	1.35804	0.512	0.459	8.73035e-55	RSeT_wt		chrX-10449260-10449853	3.28182e-160	0.540799	0.189	0.003	9.9136e-155	g6_s17_RSeT_induced	MID1		MA1471.1	BARX2	6.99483e-32	0.3342	0.564	0.428	5.21815e-29	RSeT_wt
XPO6	2.7143e-59	0.424931	0.199	0.491	9.12711e-55	RSeT_wt		chr14-63362285-63363079	3.42781e-160	0.543988	0.202	0.006	1.03546e-154	g6_s17_RSeT_induced	PPP2R5E		MA0670.1	NFIA	1.03845e-31	0.359648	0.577	0.456	7.74683e-29	RSeT_wt
NRF1	3.11536e-59	0.352692	0.227	0.542	1.04757e-54	RSeT_wt		chr13-31824391-31825486	4.03165e-160	0.550482	0.24	0.018	1.21786e-154	g6_s17_RSeT_induced	RXFP2		MA0896.1	Hmx1	1.66149e-31	0.34869	0.585	0.438	1.23947e-28	RSeT_wt
NDUFB3	3.48713e-59	0.455153	0.238	0.569	1.17258e-54	RSeT_wt		chr21-39873504-39874002	5.00163e-160	0.538705	0.181	0.001	1.51087e-154	g6_s17_RSeT_induced	PCP4		MA0672.1	NKX2-3	8.30938e-31	0.325199	0.567	0.43	6.1988e-28	RSeT_wt
ANGEL2	3.85542e-59	0.25138	0.142	0.376	1.29642e-54	RSeT_wt		chr17-15204761-15205376	5.03214e-160	0.548667	0.186	0.002	1.52009e-154	g6_s17_RSeT_induced	PMP22		MA1516.1	KLF3	9.55982e-31	0.280424	0.581	0.456	7.13162e-28	RSeT_wt
CMTM4	3.86257e-59	0.325238	0.188	0.463	1.29883e-54	RSeT_wt		chr8-98335431-98336105	5.24369e-160	0.537314	0.189	0.003	1.58399e-154	g6_s17_RSeT_induced	KB-1458E12.1		MA1528.1	NFIX(var.2)	1.55044e-30	0.316033	0.565	0.425	1.15663e-27	RSeT_wt
FARSB	4.11001e-59	0.358126	0.162	0.416	1.38203e-54	RSeT_wt		chr2-72262635-72264244	5.64621e-160	0.542955	0.203	0.007	1.70559e-154	g6_s17_RSeT_induced	EXOC6B		MA1531.1	NR1D1	4.57778e-30	0.338983	0.55	0.428	3.41503e-27	RSeT_wt
FAM117B	4.35244e-59	0.26344	0.161	0.409	1.46355e-54	RSeT_wt		chr2-9177856-9179106	5.86545e-160	0.5412	0.241	0.019	1.77181e-154	g6_s17_RSeT_induced	ASAP2		MA0468.1	DUX4	8.53416e-30	0.344812	0.562	0.439	6.36648e-27	RSeT_wt
NUDT15	6.01802e-59	0.261968	0.154	0.399	2.02362e-54	RSeT_wt		chr21-20252622-20254037	6.91203e-160	0.54468	0.208	0.008	2.08796e-154	g6_s17_RSeT_induced	AP001171.1		MA0602.1	Arid5a	2.42346e-29	0.327085	0.554	0.414	1.8079e-26	RSeT_wt
DMXL2	6.46652e-59	0.284446	0.163	0.417	2.17443e-54	RSeT_wt		chr10-81374430-81375019	9.3663e-160	0.537129	0.185	0.002	2.82933e-154	g6_s17_RSeT_induced	NRG3		MA0024.3	E2F1	6.45061e-29	0.328014	0.568	0.434	4.81216e-26	RSeT_wt
LRRC47	7.31444e-59	0.270537	0.133	0.362	2.45955e-54	RSeT_wt		chr8-18516997-18517714	1.09078e-159	0.551908	0.198	0.005	3.295e-154	g6_s17_RSeT_induced	PSD3		MA0911.1	Hoxa11	1.63038e-27	0.327373	0.545	0.418	1.21627e-24	RSeT_wt
POLR2H	7.43493e-59	0.35922	0.19	0.47	2.50007e-54	RSeT_wt		chr13-102977147-102978081	1.53375e-159	0.541867	0.186	0.002	4.6331e-154	g6_s17_RSeT_induced	SLC10A2		MA1498.1	HOXA7	5.57621e-27	0.328666	0.566	0.446	4.15985e-24	RSeT_wt
BCL2L12	8.66537e-59	0.279673	0.204	0.496	2.91382e-54	RSeT_wt		chr6-98641823-98642589	2.15734e-159	0.557162	0.2	0.006	6.5168e-154	g6_s17_RSeT_induced	RP1-273N12.4		MA1502.1	HOXB8	5.57621e-27	0.328666	0.566	0.446	4.15985e-24	RSeT_wt
URB1	1.13101e-58	0.273493	0.121	0.338	3.80314e-54	RSeT_wt		chr1-84318964-84320007	2.96886e-159	0.543292	0.2	0.006	8.96821e-154	g6_s17_RSeT_induced	SAMD13		MA0910.2	HOXD8	5.57621e-27	0.328666	0.566	0.446	4.15985e-24	RSeT_wt
TDRD3	1.46226e-58	0.315796	0.175	0.44	4.91699e-54	RSeT_wt		chr6-167094548-167095132	3.44447e-159	0.55104	0.208	0.008	1.04049e-153	g6_s17_RSeT_induced	RP11-517H2.6		MA1635.1	BHLHE22(var.2)	8.3785e-27	0.288331	0.556	0.433	6.25036e-24	RSeT_wt
PRELID1	2.10793e-58	0.255767	0.332	0.75	7.08814e-54	RSeT_wt		chr5-10788314-10789406	4.66496e-159	0.540801	0.196	0.005	1.40917e-153	g6_s17_RSeT_induced	CTD-2154B17.1		MA0817.1	BHLHE23	1.08532e-26	0.302242	0.553	0.425	8.09652e-24	RSeT_wt
RAD50	2.69261e-58	0.317463	0.287	0.666	9.05417e-54	RSeT_wt		chr5-147167452-147168296	5.69106e-159	0.54659	0.201	0.006	1.71913e-153	g6_s17_RSeT_induced	STK32A		MA0103.3	ZEB1	1.09423e-26	0.48835	0.64	0.509	8.16294e-24	RSeT_wt
PCBD2	3.61438e-58	0.255548	0.145	0.379	1.21537e-53	RSeT_wt		chr3-24005079-24006434	7.34695e-159	0.542351	0.208	0.008	2.21934e-153	g6_s17_RSeT_induced	NR1D2		MA1485.1	FERD3L	1.72842e-26	0.326055	0.589	0.473	1.2894e-23	RSeT_wt
PSENEN	4.17748e-58	0.428312	0.24	0.569	1.40472e-53	RSeT_wt		chrX-140205503-140206356	7.59823e-159	0.533874	0.189	0.003	2.29524e-153	g6_s17_RSeT_induced	AC004070.1		MA0160.1	NR4A2	1.7311e-26	0.296323	0.544	0.413	1.2914e-23	RSeT_wt
STK33	4.21771e-58	0.329787	0.265	0.611	1.41825e-53	RSeT_wt		chr6-53259249-53260111	1.02371e-158	0.543175	0.197	0.005	3.09238e-153	g6_s17_RSeT_induced	ELOVL5		MA1529.1	NHLH2	5.10478e-26	0.2952	0.57	0.467	3.80817e-23	RSeT_wt
TCEAL8	4.44858e-58	0.391978	0.31	0.719	1.49588e-53	RSeT_wt		chr2-74248402-74249267	1.16438e-158	0.537143	0.186	0.002	3.51731e-153	g6_s17_RSeT_induced	SLC4A5		MA0671.1	NFIX	1.72523e-25	0.315107	0.583	0.472	1.28703e-22	RSeT_wt
PELP1	4.45331e-58	0.390435	0.223	0.54	1.49747e-53	RSeT_wt		chr19-46573837-46574843	1.20301e-158	0.538548	0.239	0.018	3.63401e-153	g6_s17_RSeT_induced	PPP5D1		MA0141.3	ESRRB	1.27951e-24	0.274427	0.546	0.431	9.54512e-22	RSeT_wt
TMEM47	5.16347e-58	0.288591	0.202	0.485	1.73627e-53	RSeT_wt		chr7-31133517-31134126	1.29259e-158	0.546344	0.189	0.003	3.9046e-153	g6_s17_RSeT_induced	ADCYAP1R1		MA1151.1	RORC	1.65628e-24	0.317749	0.557	0.44	1.23558e-21	RSeT_wt
KHDC4	5.37221e-58	0.31393	0.162	0.411	1.80646e-53	RSeT_wt		chrX-34028303-34029027	1.35632e-158	0.547549	0.209	0.009	4.0971e-153	g6_s17_RSeT_induced	RP11-305F18.1		MA0600.2	RFX2	3.91301e-24	0.287619	0.546	0.431	2.91911e-21	RSeT_wt
SCG3	6.27065e-58	0.310839	0.208	0.5	2.10857e-53	RSeT_wt		chr3-30492448-30493508	1.44565e-158	0.534607	0.193	0.004	4.36697e-153	g6_s17_RSeT_induced	AC116035.1		MA0780.1	PAX3	4.96134e-24	0.307271	0.549	0.436	3.70116e-21	RSeT_wt
JUND	7.91791e-58	0.250428	0.196	0.476	2.66248e-53	RSeT_wt		chr20-19803808-19804359	1.56967e-158	0.536854	0.178	0.001	4.74159e-153	g6_s17_RSeT_induced	RP1-122P22.2		MA0596.1	SREBF2	1.10973e-23	0.259114	0.523	0.403	8.27859e-21	RSeT_wt
NME3	9.04374e-58	0.36651	0.182	0.452	3.04105e-53	RSeT_wt		chr2-68845006-68845621	2.92797e-158	0.538976	0.181	0.001	8.8447e-153	g6_s17_RSeT_induced	AC097495.3		MA0161.2	NFIC	1.1936e-23	0.306784	0.577	0.466	8.90428e-21	RSeT_wt
LTA4H	1.12399e-57	0.267739	0.17	0.426	3.77954e-53	RSeT_wt		chr9-15621413-15622220	3.18581e-158	0.536046	0.187	0.003	9.62358e-153	g6_s17_RSeT_induced	CCDC171		MA1538.1	NR2F1(var.3)	2.44015e-23	0.281262	0.546	0.427	1.82035e-20	RSeT_wt
FASTKD1	1.21489e-57	0.345394	0.218	0.519	4.08518e-53	RSeT_wt		chr3-98243761-98244482	5.02006e-158	0.55232	0.197	0.005	1.51644e-152	g6_s17_RSeT_induced	RP11-325B23.2		MA0673.1	NKX2-8	2.58256e-23	0.289896	0.558	0.438	1.92659e-20	RSeT_wt
ISCA2	1.40245e-57	0.259369	0.153	0.394	4.71588e-53	RSeT_wt		chr2-73839698-73840578	5.28996e-158	0.538282	0.197	0.005	1.59797e-152	g6_s17_RSeT_induced	STAMBP		MA1588.1	ZNF136	4.69597e-23	0.286849	0.54	0.425	3.5032e-20	RSeT_wt
NIPSNAP1	1.59612e-57	0.320123	0.2	0.484	5.36712e-53	RSeT_wt		chr18-28045129-28046149	5.2945e-158	0.546164	0.238	0.018	1.59934e-152	g6_s17_RSeT_induced	CDH2		MA1509.1	IRF6	8.78743e-23	0.287389	0.544	0.442	6.55542e-20	RSeT_wt
GNL3	1.79648e-57	0.30421	0.264	0.609	6.04085e-53	RSeT_wt		chr4-83829846-83830604	5.31312e-158	0.54926	0.219	0.012	1.60496e-152	g6_s17_RSeT_induced	RP11-8L2.1		MA0494.1	Nr1h3::Rxra	1.56055e-22	0.272232	0.532	0.429	1.16417e-19	RSeT_wt
RACK1	1.95617e-57	0.441475	0.851	0.973	6.57782e-53	RSeT_wt		chr2-194096135-194096695	1.84908e-157	0.548313	0.189	0.004	5.58563e-152	g6_s17_RSeT_induced	RP11-764E7.1		MA1655.1	ZNF341	3.58508e-22	0.25865	0.554	0.447	2.67447e-19	RSeT_wt
QTRT2	2.2867e-57	0.282643	0.146	0.382	7.68925e-53	RSeT_wt		chr4-24642614-24643581	1.89355e-157	0.540304	0.227	0.015	5.71997e-152	g6_s17_RSeT_induced	RP11-496D24.2		MA0606.1	NFAT5	3.62068e-22	0.287767	0.562	0.453	2.70103e-19	RSeT_wt
SMIM26	2.73033e-57	0.462844	0.2	0.489	9.18102e-53	RSeT_wt		chr6-47219928-47220557	1.99254e-157	0.53511	0.184	0.002	6.019e-152	g6_s17_RSeT_induced	TNFRSF21		MA0495.3	MAFF	4.1006e-22	0.254232	0.549	0.428	3.05905e-19	RSeT_wt
ICE2	9.72046e-57	0.336357	0.199	0.482	3.2686e-52	RSeT_wt		chrX-21935421-21935989	2.78344e-157	0.534565	0.182	0.002	8.4081e-152	g6_s17_RSeT_induced	SMS		MA0860.1	Rarg(var.2)	8.54182e-22	0.257878	0.527	0.426	6.3722e-19	RSeT_wt
UTP14A	1.00319e-56	0.294778	0.157	0.402	3.37331e-52	RSeT_wt		chr7-151597927-151598475	3.33998e-157	0.534975	0.186	0.003	1.00893e-151	g6_s17_RSeT_induced	PRKAG2		MA1147.1	NR4A2::RXRA	1.75862e-21	0.273535	0.54	0.435	1.31193e-18	RSeT_wt
YEATS2	1.08534e-56	0.370164	0.275	0.634	3.64956e-52	RSeT_wt		chr3-107979154-107980017	3.46092e-157	0.535965	0.188	0.003	1.04546e-151	g6_s17_RSeT_induced	LINC00636		MA0826.1	OLIG1	5.02049e-21	0.253335	0.541	0.432	3.74528e-18	RSeT_wt
CHURC1	1.39859e-56	0.481719	0.288	0.666	4.7029e-52	RSeT_wt		chr1-94496156-94496917	3.96138e-157	0.536263	0.185	0.003	1.19664e-151	g6_s17_RSeT_induced	ABCD3		MA0798.2	RFX3	1.81636e-20	0.256059	0.549	0.448	1.35501e-17	RSeT_wt
EMD	1.64998e-56	0.315108	0.175	0.439	5.54822e-52	RSeT_wt		chrX-108208627-108209823	4.2175e-157	0.534359	0.218	0.012	1.27401e-151	g6_s17_RSeT_induced	COL4A6		MA0112.3	ESR1	8.60811e-18	0.261548	0.538	0.443	6.42165e-15	RSeT_wt
AP1M2	1.67894e-56	0.28971	0.149	0.384	5.64561e-52	RSeT_wt		chr19-29556330-29556951	4.4353e-157	0.530658	0.177	0.001	1.3398e-151	g6_s17_RSeT_induced	VSTM2B		MA0744.2	SCRT2	1.82226e-17	0.269683	0.568	0.472	1.35941e-14	RSeT_wt
SAT2	1.69558e-56	0.414654	0.204	0.496	5.70155e-52	RSeT_wt		chr11-58184107-58184944	5.86479e-157	0.525526	0.187	0.003	1.77161e-151	g6_s17_RSeT_induced	OR9Q1		MA0739.1	Hic1	2.62747e-17	0.283996	0.586	0.486	1.96009e-14	RSeT_wt
NUP62	1.96172e-56	0.322668	0.172	0.43	6.59649e-52	RSeT_wt		chr2-204591170-204591711	9.02184e-157	0.542465	0.182	0.002	2.72528e-151	g6_s17_RSeT_induced	PARD3B		MA0631.1	Six3	5.75168e-17	0.261101	0.543	0.454	4.29075e-14	RSeT_wt
HIP1	2.27987e-56	0.351245	0.197	0.475	7.6663e-52	RSeT_wt		chr12-46561388-46563126	9.72692e-157	0.546418	0.247	0.022	2.93827e-151	g6_s17_RSeT_induced	RP11-96H19.1		MA0820.1	FIGLA	5.10448e-16	0.325451	0.592	0.49	3.80794e-13	RSeT_wt
ERICH1	2.37809e-56	0.316738	0.176	0.434	7.99655e-52	RSeT_wt		chr5-88000240-88001303	1.24167e-156	0.516895	0.182	0.002	3.75079e-151	g6_s17_RSeT_induced	TMEM161B		MA1648.1	TCF12(var.2)	1.97158e-09	0.37273	0.627	0.543	1.4708e-06	RSeT_wt
CNNM2	2.78678e-56	0.267488	0.145	0.375	9.37082e-52	RSeT_wt		chr2-84461835-84462440	2.44128e-156	0.538355	0.224	0.014	7.37453e-151	g6_s17_RSeT_induced	SUCLG1		MA0522.3	TCF3	2.45698e-07	0.345031	0.628	0.545	0.000183291	RSeT_wt
WDR75	3.00138e-56	0.389558	0.208	0.502	1.00924e-51	RSeT_wt		chr3-31294698-31295803	2.52327e-156	0.531752	0.208	0.009	7.62219e-151	g6_s17_RSeT_induced	RNA5SP127		MA1631.1	ASCL1(var.2)	7.60808e-06	0.297883	0.625	0.542	0.00567563	RSeT_wt
GRK3	3.2557e-56	0.334482	0.185	0.452	1.09476e-51	RSeT_wt		chr16-4972462-4972963	2.56265e-156	0.533324	0.18	0.002	7.74116e-151	g6_s17_RSeT_induced	SEC14L5		MA0830.2	TCF4	0.00531042	0.261686	0.63	0.56	1	RSeT_wt
CYB5B	3.43387e-56	0.345505	0.186	0.457	1.15467e-51	RSeT_wt		chr10-50510903-50511480	2.90617e-156	0.541691	0.181	0.002	8.77885e-151	g6_s17_RSeT_induced	SGMS1		MA1558.1	SNAI1	0.00926857	0.27465	0.612	0.562	1	RSeT_wt
FBXO22	3.69252e-56	0.370144	0.261	0.607	1.24165e-51	RSeT_wt		chr18-42341987-42342621	4.02922e-156	0.534099	0.196	0.006	1.21713e-150	g6_s17_RSeT_induced	LINC00907		MA0143.4	SOX2	0	6.15452	0.947	0.16	0	g6_s17_RSeT_induced
PRKX	3.77556e-56	0.332255	0.253	0.584	1.26957e-51	RSeT_wt		chr5-168127892-168128642	4.7562e-156	0.534852	0.194	0.005	1.43673e-150	g6_s17_RSeT_induced	TENM2		MA1120.1	SOX13	0	6.11661	0.949	0.166	0	g6_s17_RSeT_induced
TUBA1B	5.07958e-56	0.782487	0.731	0.718	1.70806e-51	RSeT_wt		chr3-123649619-123650102	6.2798e-156	0.533143	0.184	0.003	1.89698e-150	g6_s17_RSeT_induced	MYLK		MA1562.1	SOX14	0	5.10716	0.946	0.174	0	g6_s17_RSeT_induced
ERG28	5.61732e-56	0.351695	0.221	0.522	1.88888e-51	RSeT_wt		chr3-149372715-149373227	7.34171e-156	0.534417	0.188	0.004	2.21776e-150	g6_s17_RSeT_induced	TM4SF1		MA1563.1	SOX18	0	5.10024	0.948	0.162	0	g6_s17_RSeT_induced
EEF1AKMT2	5.71071e-56	0.267676	0.155	0.392	1.92028e-51	RSeT_wt		chr3-30793756-30794420	7.89431e-156	0.534379	0.184	0.003	2.38468e-150	g6_s17_RSeT_induced	GADL1		MA0078.1	Sox17	0	4.98823	0.962	0.188	0	g6_s17_RSeT_induced
LSM8	8.14053e-56	0.366051	0.26	0.603	2.73734e-51	RSeT_wt		chr4-11415680-11417079	9.97149e-156	0.528492	0.215	0.011	3.01215e-150	g6_s17_RSeT_induced	HS3ST1		MA1104.2	GATA6	0	4.98688	0.791	0.127	0	g6_s17_RSeT_induced
ATG3	9.49107e-56	0.368548	0.229	0.537	3.19147e-51	RSeT_wt		chr14-25006967-25007622	1.77214e-155	0.534183	0.201	0.007	5.3532e-150	g6_s17_RSeT_induced	STXBP6		MA0868.2	SOX8	0	4.91501	0.93	0.199	0	g6_s17_RSeT_induced
WASHC4	1.31258e-55	0.373742	0.257	0.593	4.41369e-51	RSeT_wt		chr6-79403386-79405054	1.79125e-155	0.548018	0.252	0.024	5.41093e-150	g6_s17_RSeT_induced	RP1-232L24.3		MA0077.1	SOX9	0	4.83395	0.929	0.212	0	g6_s17_RSeT_induced
ARF6	1.97451e-55	0.303162	0.162	0.408	6.63948e-51	RSeT_wt		chr5-80149054-80149628	2.43466e-155	0.543622	0.249	0.022	7.35451e-150	g6_s17_RSeT_induced	SERINC5		MA0482.2	GATA4	0	4.62012	0.785	0.131	0	g6_s17_RSeT_induced
GOT1	2.50399e-55	0.374841	0.164	0.411	8.41991e-51	RSeT_wt		chr10-124686760-124687399	2.43614e-155	0.526789	0.183	0.003	7.359e-150	g6_s17_RSeT_induced	RP11-12J10.3		MA0037.3	GATA3	0	4.48151	0.776	0.139	0	g6_s17_RSeT_induced
ZNF431	2.78248e-55	0.366359	0.241	0.56	9.35636e-51	RSeT_wt		chr2-104051913-104052863	3.02327e-155	0.537599	0.189	0.004	9.13257e-150	g6_s17_RSeT_induced	RP11-76I14.1		MA0036.3	GATA2	0	4.45901	0.784	0.132	0	g6_s17_RSeT_induced
CHIC1	2.78516e-55	0.34814	0.181	0.445	9.36539e-51	RSeT_wt		chr5-112079524-112080503	3.49243e-155	0.51958	0.178	0.001	1.05498e-149	g6_s17_RSeT_induced	EPB41L4A		MA0084.1	SRY	0	3.97578	0.913	0.199	0	g6_s17_RSeT_induced
LIN52	3.57715e-55	0.311491	0.18	0.439	1.20285e-50	RSeT_wt		chr20-48763167-48763868	3.49299e-155	0.537067	0.21	0.01	1.05515e-149	g6_s17_RSeT_induced	PREX1		MA0766.2	GATA5	0	3.84668	0.782	0.145	0	g6_s17_RSeT_induced
MRPS17	4.85075e-55	0.447413	0.176	0.438	1.63111e-50	RSeT_wt		chr3-69116635-69117291	4.31839e-155	0.537843	0.191	0.005	1.30448e-149	g6_s17_RSeT_induced	LMOD3		MA0515.1	Sox6	0	3.7685	0.899	0.279	0	g6_s17_RSeT_induced
SLC25A13	4.9265e-55	0.338191	0.243	0.559	1.65658e-50	RSeT_wt		chr14-21685873-21686776	5.23593e-155	0.535164	0.184	0.003	1.58165e-149	g6_s17_RSeT_induced	OR4E2		MA1124.1	ZNF24	0	3.47229	0.898	0.228	0	g6_s17_RSeT_induced
NUP37	5.61817e-55	0.342809	0.166	0.414	1.88916e-50	RSeT_wt		chr13-95354718-95355368	5.44188e-155	0.547285	0.197	0.006	1.64386e-149	g6_s17_RSeT_induced	ABCC4		MA0867.2	SOX4	0	2.54212	0.843	0.391	0	g6_s17_RSeT_induced
NUP107	6.71061e-55	0.364347	0.243	0.568	2.25651e-50	RSeT_wt		chr1-16633814-16634123	5.4962e-155	0.534946	0.19	0.004	1.66027e-149	g6_s17_RSeT_induced	RP5-1182A14.5		MA0087.1	Sox5	0	2.32149	0.861	0.348	0	g6_s17_RSeT_induced
ATIC	1.38858e-54	0.359312	0.267	0.615	4.66925e-50	RSeT_wt		chr11-134003767-134004253	5.57104e-155	0.538102	0.179	0.002	1.68288e-149	g6_s17_RSeT_induced	RP11-713P17.5		MA1561.1	SOX12	0	2.20825	0.867	0.306	0	g6_s17_RSeT_induced
MRPL1	1.64464e-54	0.309203	0.217	0.508	5.53028e-50	RSeT_wt		chr7-24800925-24801828	5.85384e-155	0.53028	0.184	0.003	1.76831e-149	g6_s17_RSeT_induced	OSBPL3		MA0870.1	Sox1	0	2.09834	0.852	0.31	0	g6_s17_RSeT_induced
DTNB	1.8363e-54	0.30132	0.275	0.622	6.17473e-50	RSeT_wt		chr4-20624861-20625448	1.06541e-154	0.520806	0.177	0.001	3.21836e-149	g6_s17_RSeT_induced	SLIT2		MA1478.1	DMRTA2	0	1.82169	0.848	0.32	0	g6_s17_RSeT_induced
RNF4	2.02807e-54	0.407281	0.165	0.412	6.81958e-50	RSeT_wt		chr2-145029643-145030353	1.6585e-154	0.52707	0.187	0.004	5.00994e-149	g6_s17_RSeT_induced	TEX41		MA0866.1	SOX21	0	1.80618	0.835	0.345	0	g6_s17_RSeT_induced
TSTD1	2.08998e-54	0.48089	0.271	0.627	7.02776e-50	RSeT_wt		chr10-47018131-47018732	1.92391e-154	0.524485	0.183	0.003	5.81168e-149	g6_s17_RSeT_induced	PTPN20		MA1603.1	Dmrt1	0	1.74715	0.839	0.321	0	g6_s17_RSeT_induced
BDP1	2.28476e-54	0.286591	0.344	0.764	7.68275e-50	RSeT_wt		chrX-20296524-20297504	2.02431e-154	0.535269	0.176	0.001	6.11496e-149	g6_s17_RSeT_induced	RP11-1037J10.1		MA0506.1	NRF1	0	1.57677	0.882	0.382	0	g6_s17_RSeT_induced
TMA16	2.61976e-54	0.3297	0.257	0.589	8.80919e-50	RSeT_wt		chr7-8379149-8379770	2.72835e-154	0.546707	0.201	0.007	8.2417e-149	g6_s17_RSeT_induced	RP4-594A5.1		MA1479.1	DMRTC2	1.96605e-282	1.49832	0.8	0.334	1.46667e-279	g6_s17_RSeT_induced
CD3EAP	3.85928e-54	0.263478	0.115	0.316	1.29772e-49	RSeT_wt		chr4-4302024-4302775	3.44972e-154	0.533755	0.179	0.002	1.04208e-148	g6_s17_RSeT_induced	ZBTB49		MA0029.1	Mecom	1.94804e-270	2.10206	0.732	0.227	1.45324e-267	g6_s17_RSeT_induced
WDR36	4.11317e-54	0.372489	0.2	0.477	1.38309e-49	RSeT_wt		chr4-112798627-112799375	3.53766e-154	0.529048	0.189	0.004	1.06864e-148	g6_s17_RSeT_induced	ANK2		MA1580.1	ZBTB32	3.27333e-262	1.4019	0.779	0.342	2.44191e-259	g6_s17_RSeT_induced
SNRNP25	4.12914e-54	0.258202	0.132	0.347	1.38846e-49	RSeT_wt		chr6-48566784-48567475	4.20845e-154	0.539462	0.218	0.013	1.27127e-148	g6_s17_RSeT_induced	PTCHD4		MA0140.2	GATA1::TAL1	9.28334e-262	1.9571	0.732	0.241	6.92538e-259	g6_s17_RSeT_induced
TMEM14C	6.17097e-54	0.375892	0.333	0.746	2.07505e-49	RSeT_wt		chr1-81707028-81707619	4.54386e-154	0.529401	0.182	0.003	1.37259e-148	g6_s17_RSeT_induced	ADGRL2		MA0035.4	GATA1	1.43352e-255	2.50948	0.712	0.21	1.06941e-252	g6_s17_RSeT_induced
MAPK1IP1L	7.33961e-54	0.317899	0.323	0.719	2.46802e-49	RSeT_wt		chr9-91746955-91747937	4.98825e-154	0.537924	0.194	0.006	1.50683e-148	g6_s17_RSeT_induced	ROR2		MA1152.1	SOX15	2.41069e-255	2.22932	0.776	0.39	1.79837e-252	g6_s17_RSeT_induced
ACAA2	8.18757e-54	0.304488	0.207	0.487	2.75315e-49	RSeT_wt		chr6-71471396-71472237	5.0885e-154	0.534532	0.186	0.004	1.53711e-148	g6_s17_RSeT_induced	LINC01626		MA1153.1	Smad4	2.08145e-243	1.44571	0.782	0.337	1.55276e-240	g6_s17_RSeT_induced
PAGR1	8.37989e-54	0.26787	0.137	0.359	2.81782e-49	RSeT_wt		chr3-75964999-75965590	5.44102e-154	0.530831	0.18	0.002	1.6436e-148	g6_s17_RSeT_induced	ROBO2		MA0610.1	DMRT3	7.94503e-234	1.30475	0.775	0.36	5.92699e-231	g6_s17_RSeT_induced
PIGL	8.89904e-54	0.288532	0.137	0.356	2.99239e-49	RSeT_wt		chr4-42633472-42634233	5.9604e-154	0.533735	0.194	0.006	1.80049e-148	g6_s17_RSeT_induced	ATP8A1		MA0869.1	Sox11	1.79587e-229	1.39724	0.758	0.375	1.33972e-226	g6_s17_RSeT_induced
POR	1.11269e-53	0.343604	0.172	0.422	3.74152e-49	RSeT_wt		chr8-138112310-138112961	8.06672e-154	0.526629	0.186	0.004	2.43676e-148	g6_s17_RSeT_induced	FAM135B		MA0479.1	FOXH1	3.68427e-229	1.28801	0.771	0.336	2.74846e-226	g6_s17_RSeT_induced
MATR3.1	1.60289e-53	0.254373	0.115	0.316	5.38986e-49	RSeT_wt		chr12-41466731-41467675	8.73011e-154	0.535134	0.23	0.017	2.63716e-148	g6_s17_RSeT_induced	PDZRN4		MA0748.2	YY2	2.80712e-211	1.14525	0.798	0.413	2.09411e-208	g6_s17_RSeT_induced
BOLA3	1.86338e-53	0.352758	0.197	0.471	6.2658e-49	RSeT_wt		chr3-30557506-30558180	8.82094e-154	0.520059	0.177	0.002	2.66459e-148	g6_s17_RSeT_induced	AC116035.1		MA0611.1	Dux	6.0804e-208	1.20907	0.771	0.377	4.53598e-205	g6_s17_RSeT_induced
NCAPD3	1.99659e-53	0.382401	0.176	0.429	6.71372e-49	RSeT_wt		chr16-1845721-1846760	1.19693e-153	0.53429	0.181	0.002	3.61564e-148	g6_s17_RSeT_induced	MEIOB		MA0006.1	Ahr::Arnt	1.54196e-200	1.08004	0.774	0.396	1.15031e-197	g6_s17_RSeT_induced
SUZ12	2.27083e-53	0.368826	0.299	0.675	7.63588e-49	RSeT_wt		chr2-81541582-81542450	1.31891e-153	0.53108	0.18	0.002	3.98411e-148	g6_s17_RSeT_induced	RNA5SP99		MA0834.1	ATF7	7.44552e-188	1.25202	0.736	0.352	5.55436e-185	g6_s17_RSeT_induced
ELP2	3.14145e-53	0.445989	0.238	0.551	1.05634e-48	RSeT_wt		chr3-9438693-9439374	2.19635e-153	0.533465	0.191	0.005	6.63464e-148	g6_s17_RSeT_induced	SETD5		MA1140.2	JUNB(var.2)	6.82383e-182	1.21131	0.732	0.364	5.09058e-179	g6_s17_RSeT_induced
M6PR	4.14182e-53	0.293295	0.228	0.527	1.39273e-48	RSeT_wt		chr11-100633998-100634584	2.56834e-153	0.53132	0.182	0.003	7.75833e-148	g6_s17_RSeT_induced	ARHGAP42		MA1127.1	FOSB::JUN	2.35242e-178	1.25966	0.723	0.357	1.7549e-175	g6_s17_RSeT_induced
UBA52	4.53871e-53	0.46516	0.81	0.966	1.52618e-48	RSeT_wt		chr4-121199146-121200118	2.60207e-153	0.531883	0.212	0.011	7.86023e-148	g6_s17_RSeT_induced	TNIP3		MA1133.1	JUN::JUNB(var.2)	2.93792e-178	1.18875	0.718	0.352	2.19169e-175	g6_s17_RSeT_induced
TTC27	5.71914e-53	0.258071	0.134	0.347	1.92312e-48	RSeT_wt		chr18-33572123-33572965	2.64126e-153	0.538637	0.191	0.005	7.97861e-148	g6_s17_RSeT_induced	RP11-258B16.1		MA1136.1	FOSB::JUNB(var.2)	2.21683e-169	1.19333	0.727	0.363	1.65376e-166	g6_s17_RSeT_induced
MRPL12	5.88972e-53	0.431511	0.246	0.571	1.98048e-48	RSeT_wt		chr3-105013564-105014116	3.44243e-153	0.53253	0.197	0.007	1.03988e-147	g6_s17_RSeT_induced	ALCAM		MA0656.1	JDP2(var.2)	1.23422e-167	1.21803	0.706	0.357	9.2073e-165	g6_s17_RSeT_induced
SS18L2	8.03591e-53	0.444022	0.211	0.498	2.70216e-48	RSeT_wt		chr13-95359864-95360788	3.50042e-153	0.539617	0.214	0.012	1.05739e-147	g6_s17_RSeT_induced	ABCC4		MA0632.2	TCFL5	6.4524e-167	0.971578	0.772	0.454	4.81349e-164	g6_s17_RSeT_induced
RNF111	8.31329e-53	0.395097	0.306	0.687	2.79543e-48	RSeT_wt		chr21-45359783-45360540	5.49477e-153	0.536553	0.257	0.027	1.65984e-147	g6_s17_RSeT_induced	LINC00316		MA0679.2	ONECUT1	5.19667e-162	1.01236	0.727	0.372	3.87671e-159	g6_s17_RSeT_induced
DTWD1	9.09331e-53	0.259696	0.145	0.367	3.05772e-48	RSeT_wt		chr18-10293154-10294230	5.55567e-153	0.523303	0.198	0.007	1.67823e-147	g6_s17_RSeT_induced	RP11-138E9.2		MA0070.1	PBX1	5.46342e-159	0.990319	0.728	0.371	4.07571e-156	g6_s17_RSeT_induced
NUDT21	9.09995e-53	0.380115	0.278	0.639	3.05995e-48	RSeT_wt		chr10-11826010-11826440	6.69924e-153	0.527804	0.18	0.002	2.02368e-147	g6_s17_RSeT_induced	PROSER2		MA0727.1	NR3C2	2.69105e-157	0.984695	0.731	0.395	2.00753e-154	g6_s17_RSeT_induced
JAKMIP2-AS1	9.12994e-53	1.25358	0.295	0.151	3.07003e-48	RSeT_wt		chr15-96431670-96432471	7.27509e-153	0.533957	0.231	0.018	2.19763e-147	g6_s17_RSeT_induced	RP11-522B15.5		MA0840.1	Creb5	1.41698e-156	1.14339	0.714	0.372	1.05706e-153	g6_s17_RSeT_induced
CLU	1.04542e-52	1.68246	0.475	0.456	3.51534e-48	RSeT_wt		chr18-77736868-77737783	7.44461e-153	0.535727	0.179	0.002	2.24884e-147	g6_s17_RSeT_induced	RP11-63N3.1		MA1129.1	FOSL1::JUN(var.2)	3.63648e-153	1.1317	0.726	0.369	2.71281e-150	g6_s17_RSeT_induced
TPP2	1.04962e-52	0.297791	0.258	0.581	3.52945e-48	RSeT_wt		chr11-18117434-18118103	9.96299e-153	0.524113	0.185	0.004	3.00958e-147	g6_s17_RSeT_induced	MRGPRX3		MA0605.2	ATF3	1.79889e-152	1.14092	0.688	0.359	1.34197e-149	g6_s17_RSeT_induced
FGF2	1.16753e-52	1.27008	0.448	0.347	3.92592e-48	RSeT_wt		chr4-170881218-170882109	1.138e-152	0.51667	0.177	0.002	3.43762e-147	g6_s17_RSeT_induced	RP11-322J23.1		MA1139.1	FOSL2::JUNB(var.2)	8.57022e-150	1.12415	0.703	0.372	6.39339e-147	g6_s17_RSeT_induced
SLX4IP	1.20113e-52	0.320833	0.168	0.411	4.03892e-48	RSeT_wt		chr6-96449838-96450791	1.77183e-152	0.520235	0.19	0.005	5.35227e-147	g6_s17_RSeT_induced	UFL1		MA1475.1	CREB3L4(var.2)	2.26451e-146	0.986542	0.718	0.381	1.68932e-143	g6_s17_RSeT_induced
COX16	1.21207e-52	0.402952	0.294	0.672	4.07572e-48	RSeT_wt		chr17-65191590-65192358	1.88566e-152	0.530351	0.201	0.008	5.69613e-147	g6_s17_RSeT_induced	RGS9		MA0113.3	NR3C1	3.86202e-146	0.921569	0.731	0.395	2.88107e-143	g6_s17_RSeT_induced
AHCYL2	1.4979e-52	0.312328	0.298	0.654	5.03684e-48	RSeT_wt		chr3-29730907-29732444	2.17668e-152	0.534072	0.187	0.004	6.57524e-147	g6_s17_RSeT_induced	RBMS3		MA0514.1	Sox3	4.09581e-143	1.45645	0.736	0.463	3.05548e-140	g6_s17_RSeT_induced
NAT10	2.10391e-52	0.304011	0.136	0.352	7.07462e-48	RSeT_wt		chr4-57513698-57514377	3.98826e-152	0.529418	0.181	0.003	1.20476e-146	g6_s17_RSeT_induced	RP11-319E12.2		MA0745.2	SNAI2	2.54173e-142	1.22007	0.759	0.485	1.89613e-139	g6_s17_RSeT_induced
CAPN1	2.2782e-52	0.398859	0.214	0.506	7.66067e-48	RSeT_wt		chr17-37121290-37122011	5.26726e-152	0.539135	0.181	0.003	1.59111e-146	g6_s17_RSeT_induced	ACACA		MA1143.1	FOSL1::JUND(var.2)	3.15356e-142	0.971978	0.704	0.383	2.35255e-139	g6_s17_RSeT_induced
CHM	2.42873e-52	0.4106	0.263	0.604	8.16685e-48	RSeT_wt		chr9-121260450-121261408	6.43596e-152	0.540295	0.245	0.023	1.94415e-146	g6_s17_RSeT_induced	GSN		MA1145.1	FOSL2::JUND(var.2)	3.60368e-140	1.10678	0.704	0.37	2.68834e-137	g6_s17_RSeT_induced
PGRMC2	3.28755e-52	0.369112	0.255	0.584	1.10547e-47	RSeT_wt		chrX-110371522-110372235	7.11319e-152	0.537012	0.181	0.003	2.14873e-146	g6_s17_RSeT_induced	RGAG1		MA1650.1	ZBTB14	4.01241e-139	0.767083	0.762	0.463	2.99326e-136	g6_s17_RSeT_induced
MFSD14B	3.71413e-52	0.389478	0.223	0.519	1.24891e-47	RSeT_wt		chr13-20350789-20351446	7.25614e-152	0.52443	0.184	0.004	2.19191e-146	g6_s17_RSeT_induced	CRYL1		MA1126.1	FOS::JUN(var.2)	6.9988e-135	1.05919	0.683	0.371	5.2211e-132	g6_s17_RSeT_induced
MRPL39	4.0523e-52	0.372626	0.181	0.435	1.36263e-47	RSeT_wt		chr2-40099182-40100022	7.43153e-152	0.524537	0.177	0.002	2.24489e-146	g6_s17_RSeT_induced	SLC8A1		MA0756.1	ONECUT2	2.37053e-132	0.891382	0.694	0.373	1.76841e-129	g6_s17_RSeT_induced
CEP135	5.35465e-52	0.287697	0.148	0.371	1.80055e-47	RSeT_wt		chr7-112725897-112726572	7.72366e-152	0.529052	0.196	0.007	2.33313e-146	g6_s17_RSeT_induced	AC002463.3		MA0442.2	SOX10	1.59272e-131	1.34548	0.728	0.457	1.18817e-128	g6_s17_RSeT_induced
H1FX	6.68713e-52	0.287606	0.266	0.597	2.24861e-47	RSeT_wt		chr2-200354869-200355603	1.04967e-151	0.54014	0.21	0.011	3.17081e-146	g6_s17_RSeT_induced	SPATS2L		MA0499.2	MYOD1	4.81221e-124	1.0323	0.748	0.487	3.58991e-121	g6_s17_RSeT_induced
CNOT10	7.55341e-52	0.346693	0.166	0.408	2.53991e-47	RSeT_wt		chr12-105477827-105478504	1.08443e-151	0.544185	0.208	0.011	3.2758e-146	g6_s17_RSeT_induced	C12orf75		MA0757.1	ONECUT3	4.94952e-124	0.84603	0.689	0.383	3.69234e-121	g6_s17_RSeT_induced
OSGIN2	7.96371e-52	0.325885	0.153	0.383	2.67788e-47	RSeT_wt		chr6-122043624-122045067	1.12876e-151	0.530838	0.184	0.004	3.40972e-146	g6_s17_RSeT_induced	HSF2		MA1131.1	FOSL2::JUN(var.2)	2.53503e-121	1.04753	0.671	0.373	1.89113e-118	g6_s17_RSeT_induced
CARM1	8.25716e-52	0.34319	0.159	0.393	2.77655e-47	RSeT_wt		chr14-31458141-31458691	1.16452e-151	0.534027	0.217	0.013	3.51775e-146	g6_s17_RSeT_induced	DTD2		MA0609.2	CREM	4.0107e-120	0.916353	0.676	0.385	2.99198e-117	g6_s17_RSeT_induced
DNPH1	9.8026e-52	0.311138	0.184	0.435	3.29622e-47	RSeT_wt		chr11-112078407-112078886	1.19944e-151	0.519399	0.172	0.001	3.62323e-146	g6_s17_RSeT_induced	C11orf57		MA1099.2	HES1	5.15318e-119	0.765896	0.733	0.445	3.84427e-116	g6_s17_RSeT_induced
NFATC2IP	1.05907e-51	0.316439	0.195	0.458	3.56123e-47	RSeT_wt		chr15-32744262-32744993	1.33017e-151	0.536171	0.183	0.004	4.01812e-146	g6_s17_RSeT_induced	GREM1		MA0638.1	CREB3	1.38099e-118	0.817964	0.703	0.417	1.03022e-115	g6_s17_RSeT_induced
NDUFB6	1.27872e-51	0.41649	0.291	0.653	4.29982e-47	RSeT_wt		chrX-30780559-30781478	1.46062e-151	0.530096	0.182	0.003	4.41218e-146	g6_s17_RSeT_induced	TAB3		MA1559.1	SNAI3	3.5127e-117	1.06699	0.76	0.514	2.62048e-114	g6_s17_RSeT_induced
POU5F1	1.41548e-51	0.994151	0.646	0.68	4.75971e-47	RSeT_wt		chr18-9535366-9536044	3.52845e-151	0.520459	0.182	0.003	1.06586e-145	g6_s17_RSeT_induced	RALBP1		MA1470.1	BACH2(var.2)	5.40653e-116	0.871715	0.676	0.384	4.03327e-113	g6_s17_RSeT_induced
ADNP2	1.47146e-51	0.338625	0.296	0.658	4.94794e-47	RSeT_wt		chr8-72734148-72735542	5.73369e-151	0.525288	0.221	0.014	1.73201e-145	g6_s17_RSeT_induced	KCNB2		MA1572.1	TGIF2LY	2.27301e-115	0.827705	0.692	0.392	1.69566e-112	g6_s17_RSeT_induced
LPCAT3	1.54173e-51	0.316214	0.157	0.39	5.18422e-47	RSeT_wt		chr10-132713648-132714757	7.14349e-151	0.530478	0.248	0.024	2.15788e-145	g6_s17_RSeT_induced	INPP5A		MA1474.1	CREB3L4	2.10823e-113	0.752688	0.705	0.418	1.57274e-110	g6_s17_RSeT_induced
HEATR1	1.60253e-51	0.346746	0.221	0.512	5.38865e-47	RSeT_wt		chr15-27694395-27695470	9.12135e-151	0.526883	0.248	0.025	2.75534e-145	g6_s17_RSeT_induced	RP11-30G8.1		MA0028.2	ELK1	2.91133e-110	0.819796	0.679	0.381	2.17185e-107	g6_s17_RSeT_induced
EHBP1	1.89137e-51	0.298045	0.277	0.616	6.35993e-47	RSeT_wt		chr6-125259488-125260429	1.22225e-150	0.52716	0.177	0.002	3.69213e-145	g6_s17_RSeT_induced	HDDC2		MA1571.1	TGIF2LX	5.90671e-110	0.798959	0.683	0.399	4.4064e-107	g6_s17_RSeT_induced
CACHD1	1.94717e-51	0.91013	0.667	0.787	6.54755e-47	RSeT_wt		chr9-109025734-109026283	1.28192e-150	0.520038	0.185	0.004	3.87238e-145	g6_s17_RSeT_induced	TMEM245		MA0604.1	Atf1	6.90619e-109	0.796276	0.697	0.415	5.15202e-106	g6_s17_RSeT_induced
EIF3L	3.5213e-51	0.360295	0.34	0.762	1.18407e-46	RSeT_wt		chr14-28144937-28145644	1.29282e-150	0.523156	0.181	0.003	3.90529e-145	g6_s17_RSeT_induced	CTD-2591A6.2		MA0844.1	XBP1	1.50815e-103	0.743452	0.686	0.409	1.12508e-100	g6_s17_RSeT_induced
SYMPK	4.07622e-51	0.388978	0.171	0.417	1.37067e-46	RSeT_wt		chr4-166647587-166648399	1.31385e-150	0.522591	0.17	0.001	3.96883e-145	g6_s17_RSeT_induced	SPOCK3		MA0831.2	TFE3	1.6303e-103	0.760589	0.704	0.433	1.2162e-100	g6_s17_RSeT_induced
GSE1	4.64457e-51	0.253755	0.246	0.544	1.56178e-46	RSeT_wt		chr21-44085505-44086279	1.36083e-150	0.515657	0.188	0.005	4.11073e-145	g6_s17_RSeT_induced	TRAPPC10		MA0472.2	EGR2	1.42455e-102	0.674604	0.69	0.428	1.06272e-99	g6_s17_RSeT_induced
TRIM2	5.52404e-51	0.307286	0.254	0.565	1.85751e-46	RSeT_wt		chr4-144947521-144948710	1.98617e-150	0.537017	0.235	0.021	5.99974e-145	g6_s17_RSeT_induced	ANAPC10		MA0797.1	TGIF2	1.28494e-101	0.766649	0.66	0.396	9.58566e-99	g6_s17_RSeT_induced
NINL	6.0277e-51	0.252292	0.202	0.463	2.02687e-46	RSeT_wt		chr10-113099387-113100428	2.90698e-150	0.530105	0.242	0.023	8.78129e-145	g6_s17_RSeT_induced	TCF7L2		MA1621.1	Rbpjl	4.96392e-100	1.02437	0.723	0.493	3.70309e-97	g6_s17_RSeT_induced
SHISA5	6.15469e-51	0.35109	0.203	0.481	2.06958e-46	RSeT_wt		chr9-106916539-106917193	4.26966e-150	0.532619	0.224	0.016	1.28976e-144	g6_s17_RSeT_induced	ZNF462		MA0040.1	Foxq1	6.81938e-100	0.792128	0.662	0.376	5.08726e-97	g6_s17_RSeT_induced
EDEM2	7.45658e-51	0.275197	0.134	0.344	2.50735e-46	RSeT_wt		chr6-139882964-139883690	4.34058e-150	0.542012	0.213	0.013	1.31119e-144	g6_s17_RSeT_induced	RP5-899B16.2		MA0466.2	CEBPB	6.12875e-98	0.744929	0.673	0.405	4.57204e-95	g6_s17_RSeT_induced
TUBB	8.41626e-51	0.694499	0.741	0.868	2.83005e-46	RSeT_wt		chr17-65195768-65196417	4.50597e-150	0.519342	0.189	0.006	1.36115e-144	g6_s17_RSeT_induced	RGS9		MA0759.1	ELK3	7.25841e-98	0.773763	0.659	0.382	5.41477e-95	g6_s17_RSeT_induced
OXNAD1	9.32052e-51	0.360662	0.156	0.386	3.13412e-46	RSeT_wt		chr11-19407326-19408117	4.56735e-150	0.524108	0.182	0.004	1.37969e-144	g6_s17_RSeT_induced	NAV2		MA0603.1	Arntl	1.01273e-97	0.735895	0.698	0.432	7.55499e-95	g6_s17_RSeT_induced
METAP1	1.02604e-50	0.37883	0.225	0.519	3.45016e-46	RSeT_wt		chr6-144459737-144460892	4.87292e-150	0.52657	0.175	0.002	1.47199e-144	g6_s17_RSeT_induced	UTRN		MA1542.1	OSR1	2.07611e-89	0.685699	0.672	0.421	1.54878e-86	g6_s17_RSeT_induced
WDR12	1.06909e-50	0.369414	0.209	0.486	3.59492e-46	RSeT_wt		chr1-197160426-197161134	5.01271e-150	0.521418	0.175	0.002	1.51422e-144	g6_s17_RSeT_induced	ZBTB41		MA0465.2	CDX2	5.83197e-86	0.691065	0.673	0.408	4.35065e-83	g6_s17_RSeT_induced
ORC2	1.12226e-50	0.318238	0.209	0.48	3.77371e-46	RSeT_wt		chr10-18221833-18222360	5.05088e-150	0.524072	0.179	0.003	1.52575e-144	g6_s17_RSeT_induced	RP11-109I13.2		MA0614.1	Foxj2	1.0956e-83	0.714128	0.639	0.389	8.17318e-81	g6_s17_RSeT_induced
WDR59	1.41265e-50	0.33826	0.167	0.407	4.75018e-46	RSeT_wt		chr1-163442647-163443577	8.05137e-150	0.524008	0.208	0.011	2.43213e-144	g6_s17_RSeT_induced	RNA5SP62		MA0796.1	TGIF1	2.69218e-83	0.679166	0.66	0.402	2.00837e-80	g6_s17_RSeT_induced
STARD7	1.49841e-50	0.433722	0.273	0.621	5.03854e-46	RSeT_wt		chrX-41718322-41719302	8.51535e-150	0.535601	0.289	0.041	2.57228e-144	g6_s17_RSeT_induced	CASK		MA0492.1	JUND(var.2)	9.15097e-81	0.898276	0.617	0.372	6.82662e-78	g6_s17_RSeT_induced
TMEM141	1.50282e-50	0.358099	0.192	0.452	5.05339e-46	RSeT_wt		chr3-57376297-57377224	9.33143e-150	0.526992	0.18	0.003	2.8188e-144	g6_s17_RSeT_induced	DNAH12		MA1483.1	ELF2	2.65566e-79	0.677035	0.655	0.418	1.98112e-76	g6_s17_RSeT_induced
PRCP	1.63839e-50	0.342074	0.203	0.476	5.50924e-46	RSeT_wt		chr6-139391655-139392157	9.46124e-150	0.530112	0.181	0.004	2.85801e-144	g6_s17_RSeT_induced	CITED2		MA0686.1	SPDEF	7.79061e-78	0.616017	0.646	0.423	5.8118e-75	g6_s17_RSeT_induced
SRPK1	1.7396e-50	0.255228	0.355	0.771	5.84958e-46	RSeT_wt		chr17-55464270-55465105	9.71777e-150	0.544189	0.187	0.005	2.9355e-144	g6_s17_RSeT_induced	RP11-515E23.1		MA1493.1	HES6	3.00186e-77	0.641557	0.652	0.424	2.23939e-74	g6_s17_RSeT_induced
SUGT1	1.79533e-50	0.320263	0.339	0.741	6.03697e-46	RSeT_wt		chr5-111992888-111993744	1.03301e-149	0.524839	0.181	0.004	3.12046e-144	g6_s17_RSeT_induced	NREP		MA0475.2	FLI1	4.47902e-77	0.666331	0.631	0.383	3.34135e-74	g6_s17_RSeT_induced
NSRP1	2.59017e-50	0.331681	0.276	0.614	8.7097e-46	RSeT_wt		chr7-96546698-96547863	1.84085e-149	0.522258	0.179	0.003	5.56076e-144	g6_s17_RSeT_induced	SHFM1		MA0783.1	PKNOX2	9.24065e-75	0.630607	0.638	0.4	6.89353e-72	g6_s17_RSeT_induced
MTAP	2.74409e-50	0.284554	0.194	0.45	9.22727e-46	RSeT_wt		chr5-157577287-157577813	1.9157e-149	0.530565	0.215	0.013	5.78688e-144	g6_s17_RSeT_induced	ADAM19		MA0156.2	FEV	3.62626e-72	0.657375	0.633	0.391	2.70519e-69	g6_s17_RSeT_induced
POLD2	2.94191e-50	0.39053	0.194	0.459	9.89248e-46	RSeT_wt		chr2-66478499-66479170	2.05687e-149	0.521237	0.175	0.002	6.21331e-144	g6_s17_RSeT_induced	MEIS1		MA0131.2	HINFP	5.47218e-72	0.598116	0.681	0.462	4.08225e-69	g6_s17_RSeT_induced
TFCP2	3.02858e-50	0.390428	0.216	0.497	1.01839e-45	RSeT_wt		chr12-74469929-74470809	2.36807e-149	0.525764	0.175	0.002	7.15338e-144	g6_s17_RSeT_induced	ATXN7L3B		MA0754.1	CUX1	1.12545e-71	0.611907	0.636	0.386	8.39582e-69	g6_s17_RSeT_induced
TMEM68	3.43501e-50	0.264212	0.121	0.318	1.15506e-45	RSeT_wt		chr7-107327817-107328455	2.74402e-149	0.52256	0.177	0.003	8.28903e-144	g6_s17_RSeT_induced	COG5		MA1464.1	ARNT2	7.31252e-71	0.621253	0.665	0.437	5.45514e-68	g6_s17_RSeT_induced
ZNRF1	4.54891e-50	0.381809	0.219	0.499	1.52962e-45	RSeT_wt		chr19-28744462-28745297	2.85467e-149	0.5239	0.182	0.004	8.62327e-144	g6_s17_RSeT_induced	AC005307.5		MA0763.1	ETV3	8.07354e-71	0.644427	0.616	0.39	6.02286e-68	g6_s17_RSeT_induced
XPO1	5.23513e-50	0.975603	0.63	0.736	1.76037e-45	RSeT_wt		chr4-159468772-159469790	3.01531e-149	0.530551	0.21	0.013	9.10854e-144	g6_s17_RSeT_induced	RP11-138A23.2		MA1620.1	Ptf1a(var.3)	9.01147e-70	0.843203	0.687	0.499	6.72256e-67	g6_s17_RSeT_induced
COX6A1	6.37006e-50	0.919416	0.696	0.915	2.142e-45	RSeT_wt		chr9-9104504-9105015	5.17342e-149	0.522751	0.182	0.004	1.56277e-143	g6_s17_RSeT_induced	PTPRD		MA0098.3	ETS1	1.20641e-69	0.641621	0.616	0.386	8.99982e-67	g6_s17_RSeT_induced
PFDN4	9.32222e-50	0.454569	0.279	0.625	3.13469e-45	RSeT_wt		chr6-42403352-42404135	5.59543e-149	0.527426	0.227	0.018	1.69025e-143	g6_s17_RSeT_induced	TRERF1		MA0830.2	TCF4	3.99697e-68	0.725903	0.726	0.554	2.98174e-65	g6_s17_RSeT_induced
SAAL1	1.00243e-49	0.261415	0.106	0.291	3.37076e-45	RSeT_wt		chr3-3053459-3054542	6.47381e-149	0.520915	0.242	0.024	1.95558e-143	g6_s17_RSeT_induced	CNTN4		MA1558.1	SNAI1	4.483e-67	0.766611	0.725	0.542	3.34432e-64	g6_s17_RSeT_induced
UQCRFS1	1.22636e-49	0.311932	0.348	0.772	4.12374e-45	RSeT_wt		chr5-124760693-124761383	7.06094e-149	0.526134	0.186	0.005	2.13294e-143	g6_s17_RSeT_induced	ZNF608		MA0527.1	ZBTB33	5.18108e-66	0.565948	0.668	0.46	3.86508e-63	g6_s17_RSeT_induced
RABGGTB	1.49824e-49	0.3975	0.228	0.521	5.03799e-45	RSeT_wt		chr6-23633878-23634902	9.12891e-149	0.53579	0.176	0.003	2.75763e-143	g6_s17_RSeT_induced	RP11-439H9.1		MA0760.1	ERF	8.61253e-66	0.629846	0.618	0.385	6.42495e-63	g6_s17_RSeT_induced
AHCY	1.57633e-49	0.281801	0.326	0.706	5.30057e-45	RSeT_wt		chr2-226351588-226352308	1.05953e-148	0.520469	0.173	0.002	3.20057e-143	g6_s17_RSeT_induced	AC068138.1		MA0474.2	ERG	1.89173e-65	0.624942	0.616	0.396	1.41123e-62	g6_s17_RSeT_induced
REPS1	1.75759e-49	0.350491	0.305	0.677	5.91008e-45	RSeT_wt		chr8-34203917-34204728	1.68154e-148	0.508492	0.173	0.002	5.07952e-143	g6_s17_RSeT_induced	RP11-431M3.1		MA0088.2	ZNF143	3.06514e-65	0.562401	0.656	0.424	2.28659e-62	g6_s17_RSeT_induced
AKR1B1	1.77289e-49	0.4233	0.214	0.495	5.96152e-45	RSeT_wt		chr5-139414976-139415576	1.79736e-148	0.521809	0.178	0.003	5.42938e-143	g6_s17_RSeT_induced	DNAJC18		MA1466.1	ATF6	5.95769e-64	0.57208	0.644	0.44	4.44444e-61	g6_s17_RSeT_induced
BABAM2	2.31653e-49	0.322076	0.235	0.527	7.78958e-45	RSeT_wt		chr10-118412196-118412658	1.98584e-148	0.517078	0.175	0.002	5.99874e-143	g6_s17_RSeT_induced	LINC00867		MA0663.1	MLX	9.6442e-64	0.589031	0.642	0.444	7.19458e-61	g6_s17_RSeT_induced
ASCC1	2.73592e-49	0.267135	0.119	0.311	9.19979e-45	RSeT_wt		chr11-35735099-35736257	2.44898e-148	0.51206	0.178	0.003	7.39778e-143	g6_s17_RSeT_induced	TRIM44		MA0667.1	MYF6	1.85077e-63	0.602362	0.637	0.421	1.38067e-60	g6_s17_RSeT_induced
AL731577.2	3.71853e-49	0.315268	0.13	0.335	1.25039e-44	RSeT_wt		chr5-108483975-108484564	2.8288e-148	0.526112	0.173	0.002	8.54511e-143	g6_s17_RSeT_induced	FBXL17		MA1602.1	ZSCAN29	1.25424e-61	0.550272	0.658	0.434	9.35664e-59	g6_s17_RSeT_induced
MTREX	3.75584e-49	0.3321	0.351	0.762	1.26294e-44	RSeT_wt		chr6-105474060-105474745	4.37426e-148	0.523438	0.225	0.017	1.32136e-142	g6_s17_RSeT_induced	PREP		MA0636.1	BHLHE41	1.80898e-61	0.575494	0.644	0.435	1.3495e-58	g6_s17_RSeT_induced
HDHD5	4.70736e-49	0.356386	0.157	0.385	1.5829e-44	RSeT_wt		chr13-82010089-82011038	4.60788e-148	0.52956	0.194	0.008	1.39193e-142	g6_s17_RSeT_induced	RP11-452B18.2		MA0007.3	Ar	4.17564e-60	0.559628	0.645	0.444	3.11503e-57	g6_s17_RSeT_induced
METTL5	4.81154e-49	0.355309	0.198	0.459	1.61793e-44	RSeT_wt		chr17-80710614-80711363	5.94824e-148	0.522117	0.182	0.004	1.79682e-142	g6_s17_RSeT_induced	RPTOR		MA0909.2	HOXD13	1.5226e-59	0.570158	0.643	0.444	1.13586e-56	g6_s17_RSeT_induced
MPHOSPH9	5.33624e-49	0.309087	0.157	0.381	1.79436e-44	RSeT_wt		chr5-54598217-54599291	7.46687e-148	0.520942	0.169	0.001	2.25556e-142	g6_s17_RSeT_induced	SNX18		MA1489.1	FOXN3	3.68003e-58	0.578145	0.613	0.418	2.7453e-55	g6_s17_RSeT_induced
MKLN1	5.72026e-49	0.287714	0.368	0.788	1.92349e-44	RSeT_wt		chr13-39452069-39453185	1.79383e-147	0.529944	0.2	0.01	5.41872e-142	g6_s17_RSeT_induced	LHFP		MA0076.2	ELK4	1.91873e-57	0.529486	0.616	0.407	1.43137e-54	g6_s17_RSeT_induced
ACSL4	6.53567e-49	0.3333	0.274	0.61	2.19768e-44	RSeT_wt		chr4-143755907-143756564	2.04668e-147	0.521589	0.17	0.001	6.18252e-142	g6_s17_RSeT_induced	FREM3		MA0464.2	BHLHE40	2.87051e-57	0.551742	0.639	0.448	2.1414e-54	g6_s17_RSeT_induced
B4GALT4	6.53715e-49	0.339913	0.158	0.387	2.19818e-44	RSeT_wt		chr1-240610391-240610843	2.21422e-147	0.54125	0.191	0.007	6.68864e-142	g6_s17_RSeT_induced	GREM2		MA0014.3	PAX5	5.06084e-55	0.483724	0.644	0.433	3.77539e-52	g6_s17_RSeT_induced
NIF3L1	7.53744e-49	0.268525	0.117	0.309	2.53454e-44	RSeT_wt		chr6-163191763-163192526	4.34453e-147	0.523286	0.18	0.004	1.31238e-141	g6_s17_RSeT_induced	PACRG		MA0871.2	TFEC	4.13609e-53	0.51697	0.637	0.457	3.08552e-50	g6_s17_RSeT_induced
FAM210A	8.48258e-49	0.264383	0.12	0.315	2.85235e-44	RSeT_wt		chr2-154509789-154510375	4.78803e-147	0.51741	0.175	0.003	1.44635e-141	g6_s17_RSeT_induced	AC009227.3		MA0837.1	CEBPE	7.64421e-52	0.530103	0.626	0.432	5.70258e-49	g6_s17_RSeT_induced
DARS	9.40847e-49	0.402938	0.323	0.726	3.16369e-44	RSeT_wt		chr14-63021032-63021900	5.38939e-147	0.511326	0.176	0.003	1.62801e-141	g6_s17_RSeT_induced	KCNH5		MA1631.1	ASCL1(var.2)	1.14581e-51	0.630958	0.699	0.55	8.54776e-49	g6_s17_RSeT_induced
CLOCK	9.83308e-49	0.353186	0.208	0.479	3.30647e-44	RSeT_wt		chr3-165779280-165779823	5.5564e-147	0.518811	0.169	0.001	1.67845e-141	g6_s17_RSeT_induced	BCHE		MA0838.1	CEBPG	4.57851e-49	0.516748	0.616	0.445	3.41557e-46	g6_s17_RSeT_induced
MFSD14C	9.87868e-49	0.421806	0.225	0.512	3.32181e-44	RSeT_wt		chr5-18393199-18394736	5.6957e-147	0.522862	0.314	0.054	1.72053e-141	g6_s17_RSeT_induced	CTD-2023M8.1		MA0109.1	HLTF	6.20729e-48	0.558799	0.567	0.374	4.63064e-45	g6_s17_RSeT_induced
SLC20A1	1.64259e-48	0.323145	0.18	0.424	5.52336e-44	RSeT_wt		chr11-123398914-123399511	5.80755e-147	0.510778	0.169	0.001	1.75432e-141	g6_s17_RSeT_induced	GRAMD1B		MA1484.1	ETS2	7.60754e-47	0.518063	0.596	0.401	5.67523e-44	g6_s17_RSeT_induced
NSMAF	1.74282e-48	0.277236	0.14	0.348	5.86042e-44	RSeT_wt		chr10-66833772-66834523	7.30577e-147	0.52554	0.184	0.005	2.2069e-141	g6_s17_RSeT_induced	CTNNA3		MA0795.1	SMAD3	2.64147e-46	0.482532	0.604	0.435	1.97054e-43	g6_s17_RSeT_induced
USP1	1.86956e-48	0.296326	0.19	0.439	6.28659e-44	RSeT_wt		chr13-62483048-62484292	7.59634e-147	0.521128	0.24	0.023	2.29467e-141	g6_s17_RSeT_induced	LINC00459		MA0525.2	TP63	5.17655e-46	0.55722	0.593	0.42	3.86171e-43	g6_s17_RSeT_induced
XIAP	1.9557e-48	0.492346	0.252	0.572	6.57624e-44	RSeT_wt		chr1-97423235-97423817	7.60024e-147	0.523492	0.189	0.006	2.29585e-141	g6_s17_RSeT_induced	DPYD		MA0664.1	MLXIPL	2.859e-45	0.488005	0.618	0.455	2.13281e-42	g6_s17_RSeT_induced
ROR1	2.05533e-48	1.14522	0.505	0.444	6.91126e-44	RSeT_wt		chr7-79610417-79611320	7.83662e-147	0.519276	0.185	0.005	2.36725e-141	g6_s17_RSeT_induced	RNA5SP234		MA0641.1	ELF4	8.68394e-45	0.485216	0.594	0.43	6.47822e-42	g6_s17_RSeT_induced
AC009055.2	2.32113e-48	1.28525	0.34	0.214	7.80503e-44	RSeT_wt		chr13-101334060-101334554	1.54003e-146	0.521609	0.205	0.011	4.65206e-141	g6_s17_RSeT_induced	NALCN		MA0828.1	SREBF2(var.2)	3.20055e-44	0.487592	0.628	0.462	2.38761e-41	g6_s17_RSeT_induced
POP7	3.5079e-48	0.40079	0.202	0.468	1.17957e-43	RSeT_wt		chr8-112188188-112189282	1.82989e-146	0.518681	0.17	0.002	5.52765e-141	g6_s17_RSeT_induced	CSMD3		MA0765.2	ETV5	2.29378e-41	0.476329	0.564	0.417	1.71116e-38	g6_s17_RSeT_induced
RNF149	4.62771e-48	0.307338	0.159	0.383	1.55611e-43	RSeT_wt		chr7-41247222-41247916	1.84434e-146	0.519162	0.18	0.004	5.57129e-141	g6_s17_RSeT_induced	LINC01449		MA0755.1	CUX2	8.17647e-41	0.445738	0.593	0.418	6.09965e-38	g6_s17_RSeT_induced
BRWD1	4.73537e-48	0.290275	0.371	0.79	1.59231e-43	RSeT_wt		chr5-135255273-135256507	1.84721e-146	0.526878	0.194	0.008	5.57998e-141	g6_s17_RSeT_induced	C5orf66-AS2		MA1110.1	NR1H4	9.26767e-39	0.446905	0.617	0.429	6.91369e-36	g6_s17_RSeT_induced
CMTM8	5.08847e-48	0.316641	0.157	0.378	1.71105e-43	RSeT_wt		chr5-105150204-105150746	1.93697e-146	0.503415	0.166	0.001	5.85113e-141	g6_s17_RSeT_induced	CTD-2374C24.1		MA0522.3	TCF3	4.24946e-38	0.542011	0.694	0.556	3.17009e-35	g6_s17_RSeT_induced
PRR13	5.29771e-48	0.399958	0.259	0.58	1.78141e-43	RSeT_wt		chrX-139161284-139161873	2.11822e-146	0.513659	0.164	0	6.39862e-141	g6_s17_RSeT_induced	FGF13		MA0862.1	GMEB2	8.33116e-37	0.414809	0.611	0.444	6.21505e-34	g6_s17_RSeT_induced
AK2	5.42637e-48	0.369444	0.182	0.432	1.82467e-43	RSeT_wt		chr2-11733688-11734108	2.44294e-146	0.512448	0.176	0.003	7.37954e-141	g6_s17_RSeT_induced	LPIN1		MA1632.1	ATF2	1.86037e-35	0.589795	0.567	0.409	1.38783e-32	g6_s17_RSeT_induced
NDUFS8	5.57558e-48	0.385597	0.305	0.677	1.87484e-43	RSeT_wt		chr13-80794413-80795111	2.65003e-146	0.515448	0.171	0.002	8.00511e-141	g6_s17_RSeT_induced	LINC00377		MA0069.1	PAX6	1.67788e-33	0.421229	0.589	0.435	1.2517e-30	g6_s17_RSeT_induced
ERBB2	5.71997e-48	0.343356	0.157	0.383	1.9234e-43	RSeT_wt		chr2-65221797-65222472	2.80797e-146	0.524838	0.171	0.002	8.4822e-141	g6_s17_RSeT_induced	ACTR2		MA0067.1	Pax2	2.56702e-33	0.378102	0.605	0.44	1.915e-30	g6_s17_RSeT_induced
MICOS10	5.88311e-48	0.328056	0.357	0.769	1.97826e-43	RSeT_wt		chr8-60875616-60876119	4.01453e-146	0.525072	0.189	0.007	1.21269e-140	g6_s17_RSeT_induced	CHD7		MA0498.2	MEIS1	1.54322e-32	0.373714	0.586	0.423	1.15124e-29	g6_s17_RSeT_induced
ATM	6.49468e-48	0.303487	0.236	0.524	2.1839e-43	RSeT_wt		chr1-99775119-99775794	4.15375e-146	0.513697	0.173	0.002	1.25475e-140	g6_s17_RSeT_induced	FRRS1		MA0018.4	CREB1	4.06888e-31	0.514605	0.551	0.4	3.03539e-28	g6_s17_RSeT_induced
PANK2	6.64798e-48	0.412196	0.24	0.539	2.23545e-43	RSeT_wt		chr2-16204704-16205205	4.6481e-146	0.527237	0.179	0.004	1.40408e-140	g6_s17_RSeT_induced	AC010745.1		MA1525.1	NFATC4	1.76772e-30	0.393772	0.604	0.455	1.31872e-27	g6_s17_RSeT_induced
PTPRZ1	6.67182e-48	1.11007	0.412	0.289	2.24347e-43	RSeT_wt		chr12-21521188-21521932	5.70793e-146	0.518176	0.169	0.002	1.72423e-140	g6_s17_RSeT_induced	GOLT1B		MA1648.1	TCF12(var.2)	7.15336e-30	0.472239	0.682	0.558	5.33641e-27	g6_s17_RSeT_induced
FAM155A	6.81758e-48	1.06333	0.57	0.566	2.29248e-43	RSeT_wt		chr15-61036766-61037859	6.37558e-146	0.519556	0.178	0.004	1.92591e-140	g6_s17_RSeT_induced	RORA		MA1557.1	SMAD5	8.53362e-30	0.383091	0.593	0.455	6.36608e-27	g6_s17_RSeT_induced
ARL6IP6	7.43699e-48	0.322225	0.256	0.559	2.50076e-43	RSeT_wt		chr1-88272242-88272617	6.6448e-146	0.526509	0.174	0.003	2.00723e-140	g6_s17_RSeT_induced	RP5-1027O11.1		MA0762.1	ETV2	1.98451e-29	0.395811	0.572	0.418	1.48045e-26	g6_s17_RSeT_induced
SLC25A37	8.19973e-48	0.253587	0.138	0.341	2.75724e-43	RSeT_wt		chr10-107081428-107082139	6.83059e-146	0.516836	0.173	0.003	2.06336e-140	g6_s17_RSeT_induced	SORCS1		MA0615.1	Gmeb1	8.41481e-29	0.375935	0.592	0.45	6.27745e-26	g6_s17_RSeT_induced
SRM	9.10815e-48	0.399722	0.241	0.543	3.06271e-43	RSeT_wt		chr10-112658585-112659578	1.02068e-145	0.539279	0.21	0.013	3.08323e-140	g6_s17_RSeT_induced	VTI1A		MA1544.1	OVOL1	9.94267e-27	0.337475	0.593	0.439	7.41723e-24	g6_s17_RSeT_induced
EIF3B	9.91321e-48	0.350404	0.325	0.717	3.33341e-43	RSeT_wt		chr7-12557226-12558320	1.64519e-145	0.517853	0.221	0.017	4.96973e-140	g6_s17_RSeT_induced	SCIN		MA0613.1	FOXG1	1.02848e-26	0.337153	0.554	0.419	7.67247e-24	g6_s17_RSeT_induced
XPOT	1.19703e-47	0.300217	0.246	0.543	4.02513e-43	RSeT_wt		chr9-19716155-19717083	2.55636e-145	0.522513	0.171	0.002	7.72216e-140	g6_s17_RSeT_induced	SLC24A2		MA0692.1	TFEB	3.22609e-25	0.359542	0.598	0.469	2.40666e-22	g6_s17_RSeT_induced
PFKP	2.423e-47	0.254933	0.195	0.438	8.14758e-43	RSeT_wt		chr4-22853427-22854275	3.66664e-145	0.508866	0.167	0.001	1.1076e-139	g6_s17_RSeT_induced	RP11-412P11.1		MA0616.2	HES2	3.90452e-25	0.344739	0.595	0.471	2.91277e-22	g6_s17_RSeT_induced
ARL2	2.82312e-47	0.347409	0.267	0.587	9.49301e-43	RSeT_wt		chr6-105453417-105454361	4.06064e-145	0.503784	0.179	0.004	1.22662e-139	g6_s17_RSeT_induced	PREP		MA0749.1	ZBED1	2.02673e-24	0.3382	0.57	0.446	1.51194e-21	g6_s17_RSeT_induced
DNMT3A	3.4569e-47	0.396139	0.206	0.469	1.16242e-42	RSeT_wt		chr2-70850647-70851328	4.60142e-145	0.511587	0.182	0.005	1.38998e-139	g6_s17_RSeT_induced	CD207		MA0488.1	JUN	1.10839e-23	0.508347	0.555	0.433	8.26859e-21	g6_s17_RSeT_induced
USP45	3.63075e-47	0.329942	0.172	0.406	1.22088e-42	RSeT_wt		chrX-37863744-37864906	4.7415e-145	0.520528	0.182	0.005	1.43229e-139	g6_s17_RSeT_induced	RP5-972B16.2		MA1545.1	OVOL2	4.9696e-22	0.313622	0.575	0.445	3.70732e-19	g6_s17_RSeT_induced
CAMLG	5.34572e-47	0.442758	0.26	0.583	1.79755e-42	RSeT_wt		chr13-36029928-36030620	5.40492e-145	0.506392	0.171	0.002	1.6327e-139	g6_s17_RSeT_induced	DCLK1		MA0774.1	MEIS2	8.01094e-22	0.293096	0.561	0.45	5.97616e-19	g6_s17_RSeT_induced
RHOQ	6.34962e-47	0.382085	0.169	0.4	2.13512e-42	RSeT_wt		chrX-131740516-131741569	5.71192e-145	0.517969	0.19	0.007	1.72544e-139	g6_s17_RSeT_induced	FIRRE		MA0738.1	HIC2	1.58754e-21	0.31456	0.626	0.5	1.1843e-18	g6_s17_RSeT_induced
RTTN	8.21889e-47	0.30494	0.189	0.431	2.76368e-42	RSeT_wt		chr3-104447591-104448195	6.37482e-145	0.50485	0.174	0.003	1.92568e-139	g6_s17_RSeT_induced	ALCAM		MA0092.1	Hand1::Tcf3	1.67981e-21	0.278451	0.553	0.423	1.25314e-18	g6_s17_RSeT_induced
ERI1	1.12958e-46	0.30939	0.163	0.388	3.79833e-42	RSeT_wt		chr7-3909934-3910946	6.51717e-145	0.506026	0.181	0.005	1.96868e-139	g6_s17_RSeT_induced	SDK1		MA0060.3	NFYA	2.16811e-21	0.372104	0.632	0.519	1.61741e-18	g6_s17_RSeT_induced
TRIT1	1.1369e-46	0.345153	0.147	0.361	3.82293e-42	RSeT_wt		chr2-15464529-15465595	7.14542e-145	0.518482	0.17	0.002	2.15846e-139	g6_s17_RSeT_induced	NBAS		MA1644.1	NFYC	4.29187e-21	0.368876	0.616	0.522	3.20173e-18	g6_s17_RSeT_induced
UBAC2	1.81513e-46	0.311672	0.347	0.745	6.10354e-42	RSeT_wt		chr5-85033601-85034611	7.48084e-145	0.514183	0.174	0.003	2.25978e-139	g6_s17_RSeT_induced	CTC-384G19.1		MA0775.1	MEIS3	1.66027e-19	0.268312	0.56	0.44	1.23856e-16	g6_s17_RSeT_induced
PRPF39	1.99786e-46	0.327683	0.16	0.384	6.718e-42	RSeT_wt		chr6-25411146-25411900	7.9129e-145	0.517612	0.183	0.005	2.3903e-139	g6_s17_RSeT_induced	CARMIL1		MA1570.1	TFAP4(var.2)	6.2039e-16	0.251739	0.558	0.453	4.62811e-13	g6_s17_RSeT_induced
ABI2	2.39239e-46	0.342796	0.347	0.755	8.04464e-42	RSeT_wt		chr16-79918999-79919594	9.95797e-145	0.515456	0.191	0.007	3.00806e-139	g6_s17_RSeT_induced	LINC01228		MA0861.1	TP73	2.94582e-15	0.33525	0.542	0.441	2.19758e-12	g6_s17_RSeT_induced
DMAC1	2.78829e-46	0.447812	0.293	0.649	9.3759e-42	RSeT_wt		chr6-93153961-93154998	1.02519e-144	0.51637	0.17	0.002	3.09684e-139	g6_s17_RSeT_induced	RP1-23E21.2		MA1641.1	MYF5	1.03817e-14	0.265338	0.558	0.468	7.74475e-12	g6_s17_RSeT_induced
FANCM	2.86156e-46	0.265556	0.111	0.291	9.62228e-42	RSeT_wt		chr5-123807056-123807513	1.1079e-144	0.523203	0.203	0.012	3.34671e-139	g6_s17_RSeT_induced	CSNK1G3		MA0106.3	TP53	1.31573e-14	0.353967	0.544	0.453	9.81538e-12	g6_s17_RSeT_induced
NFXL1	2.94644e-46	0.288404	0.156	0.374	9.90769e-42	RSeT_wt		chrX-138082811-138083540	1.2168e-144	0.501137	0.178	0.004	3.67567e-139	g6_s17_RSeT_induced	RP11-158M9.1		MA1472.1	BHLHA15(var.2)	1.40027e-12	0.258487	0.555	0.472	1.0446e-09	g6_s17_RSeT_induced
TCF3	3.23407e-46	0.357162	0.169	0.401	1.08749e-41	RSeT_wt		chrX-109195961-109196556	1.31846e-144	0.502525	0.164	0.001	3.98275e-139	g6_s17_RSeT_induced	GUCY2F		MA1100.2	ASCL1	1.46657e-12	0.261714	0.586	0.518	1.09406e-09	g6_s17_RSeT_induced
SECISBP2	3.32833e-46	0.32213	0.32	0.695	1.11918e-41	RSeT_wt		chr4-134933657-134934745	1.43671e-144	0.510735	0.198	0.01	4.33996e-139	g6_s17_RSeT_induced	RP11-192C21.2		MA0820.1	FIGLA	4.21401e-09	0.266347	0.594	0.532	3.14365e-06	g6_s17_RSeT_induced
NFYB	3.9442e-46	0.359565	0.198	0.451	1.32628e-41	RSeT_wt		chr3-94460930-94461909	1.52894e-144	0.520879	0.218	0.016	4.61855e-139	g6_s17_RSeT_induced	NSUN3		MA1121.1	TEAD2	6.11568e-170	2.78337	0.754	0.278	4.5623e-167	g3_ap2y_RSeT_induced
CRTAP	4.77052e-46	0.304838	0.166	0.391	1.60413e-41	RSeT_wt		chr6-13030495-13031051	1.67158e-144	0.513086	0.166	0.001	5.04945e-139	g6_s17_RSeT_induced	PHACTR1		MA0523.1	TCF7L2	1.2032e-157	2.15808	0.802	0.431	8.97585e-155	g3_ap2y_RSeT_induced
PHACTR4	5.37925e-46	0.398691	0.266	0.581	1.80883e-41	RSeT_wt		chr5-72274851-72276148	2.24135e-144	0.508334	0.199	0.01	6.77059e-139	g6_s17_RSeT_induced	MRPS27		MA0090.3	TEAD1	2.55582e-156	2.67936	0.736	0.284	1.90664e-153	g3_ap2y_RSeT_induced
SALL2	7.96895e-46	0.305917	0.123	0.311	2.67964e-41	RSeT_wt		chr2-79645719-79646593	2.2707e-144	0.514483	0.195	0.009	6.85923e-139	g6_s17_RSeT_induced	CTNNA2		MA0809.2	TEAD4	1.41455e-151	2.82581	0.725	0.277	1.05525e-148	g3_ap2y_RSeT_induced
TUBGCP3	1.13773e-45	0.301192	0.161	0.38	3.82574e-41	RSeT_wt		chr11-33779722-33780494	2.53937e-144	0.519095	0.211	0.014	7.67083e-139	g6_s17_RSeT_induced	FBXO3		MA0769.2	TCF7	2.56135e-151	2.10311	0.803	0.453	1.91076e-148	g3_ap2y_RSeT_induced
SLC25A1	1.198e-45	0.321006	0.159	0.38	4.0284e-41	RSeT_wt		chr5-147960979-147961910	2.85347e-144	0.513797	0.182	0.005	8.61964e-139	g6_s17_RSeT_induced	C5orf46		MA0496.3	MAFK	2.91041e-151	2.45639	0.736	0.338	2.17117e-148	g3_ap2y_RSeT_induced
MRPL17	1.68506e-45	0.518335	0.239	0.536	5.66617e-41	RSeT_wt		chrX-9912313-9913234	3.13074e-144	0.524538	0.26	0.031	9.4572e-139	g6_s17_RSeT_induced	SHROOM2		MA0808.1	TEAD3	2.04815e-148	2.80468	0.714	0.262	1.52792e-145	g3_ap2y_RSeT_induced
COMMD10	1.7364e-45	0.290246	0.338	0.708	5.83881e-41	RSeT_wt		chr3-145790361-145791158	3.22555e-144	0.5178	0.176	0.004	9.74361e-139	g6_s17_RSeT_induced	RP11-88H10.2		MA0003.4	TFAP2A	8.23042e-139	2.62655	0.736	0.385	6.13989e-136	g3_ap2y_RSeT_induced
WDR74	1.99521e-45	0.25153	0.109	0.286	6.70908e-41	RSeT_wt		chr13-59568098-59569389	3.6404e-144	0.51116	0.184	0.006	1.09968e-138	g6_s17_RSeT_induced	DIAPH3		MA1633.1	BACH1	1.70579e-134	3.32679	0.701	0.273	1.27252e-131	g3_ap2y_RSeT_induced
IDI1	2.09171e-45	0.336196	0.293	0.63	7.03357e-41	RSeT_wt		chr20-32432346-32432729	4.06904e-144	0.513644	0.169	0.002	1.22916e-138	g6_s17_RSeT_induced	ASXL1		MA1421.1	TCF7L1	1.01671e-130	1.68228	0.789	0.445	7.58467e-128	g3_ap2y_RSeT_induced
TPI1	2.50077e-45	0.7456	0.714	0.899	8.40907e-41	RSeT_wt		chr5-90102887-90103601	4.70346e-144	0.506965	0.168	0.002	1.4208e-138	g6_s17_RSeT_induced	LINC01339		MA1622.1	Smad2::Smad3	4.53623e-130	4.60381	0.674	0.217	3.38403e-127	g3_ap2y_RSeT_induced
ME2	5.32507e-45	0.361449	0.177	0.413	1.79061e-40	RSeT_wt		chrX-13121306-13121920	7.04948e-144	0.507673	0.165	0.001	2.12948e-138	g6_s17_RSeT_induced	RP11-791M20.1		MA0835.2	BATF3	7.20806e-129	4.38707	0.674	0.225	5.37721e-126	g3_ap2y_RSeT_induced
SCLT1	5.67725e-45	0.25985	0.203	0.446	1.90903e-40	RSeT_wt		chr8-101392441-101393352	8.43919e-144	0.524766	0.205	0.012	2.54928e-138	g6_s17_RSeT_induced	KB-1930G5.3		MA1634.1	BATF	1.82645e-128	4.4389	0.672	0.224	1.36253e-125	g3_ap2y_RSeT_induced
PCNX2	6.59642e-45	0.296832	0.31	0.661	2.21811e-40	RSeT_wt		chr5-87618352-87618878	8.78426e-144	0.514281	0.172	0.003	2.65352e-138	g6_s17_RSeT_induced	CTD-2316B1.1		MA0462.2	BATF::JUN	6.57219e-128	4.41883	0.671	0.225	4.90285e-125	g3_ap2y_RSeT_induced
ZMYM1	7.02681e-45	0.381347	0.186	0.427	2.36284e-40	RSeT_wt		chr4-74657994-74658558	1.04233e-143	0.508256	0.17	0.002	3.14864e-138	g6_s17_RSeT_induced	BTC		MA1144.1	FOSL2::JUND	4.95192e-125	4.59748	0.661	0.216	3.69413e-122	g3_ap2y_RSeT_induced
MCCC2	7.5597e-45	0.282305	0.14	0.341	2.54202e-40	RSeT_wt		chr6-32714764-32715368	1.17599e-143	0.515768	0.173	0.003	3.5524e-138	g6_s17_RSeT_induced	XXbac-BPG254F23.7		MA0681.2	PHOX2B	4.42509e-124	1.41436	0.838	0.501	3.30112e-121	g3_ap2y_RSeT_induced
SF3B5	9.13633e-45	0.467051	0.31	0.68	3.07218e-40	RSeT_wt		chr4-48255111-48256405	1.19353e-143	0.521913	0.201	0.011	3.60536e-138	g6_s17_RSeT_induced	TEC		MA1135.1	FOSB::JUNB	5.04941e-124	4.49402	0.665	0.214	3.76686e-121	g3_ap2y_RSeT_induced
YEATS4	1.24941e-44	0.359572	0.173	0.402	4.20126e-40	RSeT_wt		chr5-125198431-125199039	1.61196e-143	0.522814	0.183	0.006	4.86933e-138	g6_s17_RSeT_induced	RP11-508M8.1		MA0477.2	FOSL1	3.15844e-123	4.53042	0.661	0.211	2.35619e-120	g3_ap2y_RSeT_induced
DCUN1D2	1.25997e-44	0.290575	0.12	0.304	4.23678e-40	RSeT_wt		chr13-66514310-66514987	1.88341e-143	0.513019	0.166	0.002	5.68933e-138	g6_s17_RSeT_induced	PCDH9		MA1134.1	FOS::JUNB	2.03846e-122	4.50838	0.661	0.209	1.52069e-119	g3_ap2y_RSeT_induced
ELOVL5	1.6309e-44	0.278265	0.35	0.741	5.48408e-40	RSeT_wt		chr3-162936490-162937120	2.6459e-143	0.522382	0.184	0.006	7.99264e-138	g6_s17_RSeT_induced	RP11-10O22.1		MA1137.1	FOSL1::JUNB	3.55706e-122	4.50717	0.662	0.209	2.65357e-119	g3_ap2y_RSeT_induced
HNRNPL	1.6562e-44	0.367538	0.315	0.68	5.56915e-40	RSeT_wt		chr2-206763205-206763572	2.90993e-143	0.509901	0.168	0.002	8.79021e-138	g6_s17_RSeT_induced	MDH1B		MA0478.1	FOSL2	5.29589e-122	4.46747	0.672	0.215	3.95073e-119	g3_ap2y_RSeT_induced
MRPS18C	1.83103e-44	0.477616	0.226	0.508	6.15701e-40	RSeT_wt		chr6-72121055-72121876	3.20601e-143	0.514984	0.174	0.004	9.68459e-138	g6_s17_RSeT_induced	RIMS1		MA0099.3	FOS::JUN	1.38655e-120	4.39919	0.661	0.213	1.03437e-117	g3_ap2y_RSeT_induced
KHSRP	1.92601e-44	0.338816	0.31	0.665	6.47641e-40	RSeT_wt		chr11-23932438-23933403	3.57005e-143	0.525921	0.194	0.009	1.07843e-137	g6_s17_RSeT_induced	RP11-945A11.2		MA1138.1	FOSL2::JUNB	4.9091e-120	4.36085	0.665	0.213	3.66219e-117	g3_ap2y_RSeT_induced
WTAP	2.04126e-44	0.356375	0.34	0.735	6.86392e-40	RSeT_wt		chr5-44162875-44163445	3.61936e-143	0.509281	0.188	0.007	1.09332e-137	g6_s17_RSeT_induced	FGF10		MA1130.1	FOSL2::JUN	6.54254e-119	4.5093	0.654	0.207	4.88074e-116	g3_ap2y_RSeT_induced
PSME1	2.11145e-44	0.290134	0.144	0.346	7.09995e-40	RSeT_wt		chr4-23920516-23921731	4.39337e-143	0.516565	0.205	0.013	1.32713e-137	g6_s17_RSeT_induced	PPARGC1A		MA1128.1	FOSL1::JUN	7.92981e-119	4.45282	0.661	0.209	5.91564e-116	g3_ap2y_RSeT_induced
ABHD12	3.42669e-44	0.322127	0.167	0.388	1.15226e-39	RSeT_wt		chr16-81600085-81600662	4.55235e-143	0.509275	0.205	0.013	1.37516e-137	g6_s17_RSeT_induced	CMIP		MA0491.2	JUND	2.06849e-118	4.25907	0.657	0.221	1.54309e-115	g3_ap2y_RSeT_induced
PAFAH1B3	5.01825e-44	0.48645	0.242	0.54	1.68744e-39	RSeT_wt		chr8-141239717-141240280	5.34909e-143	0.518663	0.178	0.005	1.61583e-137	g6_s17_RSeT_induced	SLC45A4		MA0591.1	Bach1::Mafk	2.30766e-118	2.19038	0.69	0.341	1.72152e-115	g3_ap2y_RSeT_induced
GTF2E1	5.21049e-44	0.26119	0.116	0.294	1.75208e-39	RSeT_wt		chr7-76045132-76045453	6.87022e-143	0.515527	0.175	0.004	2.07533e-137	g6_s17_RSeT_induced	STYXL1		MA0841.1	NFE2	2.5907e-118	3.61988	0.672	0.242	1.93266e-115	g3_ap2y_RSeT_induced
CASP8AP2	5.70332e-44	0.321799	0.164	0.383	1.9178e-39	RSeT_wt		chrX-3697190-3698193	8.31498e-143	0.519879	0.207	0.013	2.51176e-137	g6_s17_RSeT_induced	PRKX		MA1141.1	FOS::JUND	1.78162e-117	4.50795	0.66	0.206	1.32909e-114	g3_ap2y_RSeT_induced
CSPP1	5.77315e-44	0.278533	0.301	0.632	1.94128e-39	RSeT_wt		chr5-141521184-141521711	8.78691e-143	0.519873	0.18	0.005	2.65432e-137	g6_s17_RSeT_induced	DIAPH1		MA0489.1	JUN(var.2)	3.27966e-117	4.27779	0.66	0.219	2.44663e-114	g3_ap2y_RSeT_induced
IMP3	1.05428e-43	0.331296	0.148	0.357	3.54514e-39	RSeT_wt		chr6-124758251-124758920	1.13967e-142	0.516135	0.173	0.004	3.44268e-137	g6_s17_RSeT_induced	NKAIN2		MA0135.1	Lhx3	1.21355e-115	1.35486	0.816	0.489	9.05306e-113	g3_ap2y_RSeT_induced
TECR	1.11099e-43	0.34511	0.3	0.641	3.73583e-39	RSeT_wt		chr3-182252295-182253068	2.01757e-142	0.50824	0.173	0.003	6.09459e-137	g6_s17_RSeT_induced	RP11-416O18.2		MA1142.1	FOSL1::JUND	1.02668e-113	4.15801	0.659	0.211	7.65903e-111	g3_ap2y_RSeT_induced
PAXBP1	1.46097e-43	0.350918	0.28	0.601	4.91267e-39	RSeT_wt		chr1-198935197-198935879	3.01669e-142	0.524295	0.179	0.005	9.1127e-137	g6_s17_RSeT_induced	MIR181A1HG		MA0476.1	FOS	6.86314e-113	4.21436	0.65	0.217	5.1199e-110	g3_ap2y_RSeT_induced
CARNMT1	1.90836e-43	0.386819	0.18	0.415	6.41704e-39	RSeT_wt		chr15-71879428-71880564	4.94313e-142	0.5004	0.171	0.003	1.4932e-136	g6_s17_RSeT_induced	MYO9A		MA0089.2	NFE2L1	4.79007e-112	2.49872	0.681	0.303	3.57339e-109	g3_ap2y_RSeT_induced
TAFA5	1.91269e-43	0.262667	0.12	0.302	6.43161e-39	RSeT_wt		chr16-13631785-13632410	6.50243e-142	0.512816	0.189	0.008	1.96423e-136	g6_s17_RSeT_induced	U91319.1		MA0845.1	FOXB1	9.80089e-112	1.99829	0.8	0.517	7.31146e-109	g3_ap2y_RSeT_induced
ELP4	2.04131e-43	0.394391	0.232	0.504	6.8641e-39	RSeT_wt		chr13-79724249-79724954	8.33587e-142	0.498029	0.164	0.001	2.51807e-136	g6_s17_RSeT_induced	LINC01038		MA1101.2	BACH2	1.03098e-111	3.7496	0.676	0.241	7.69111e-109	g3_ap2y_RSeT_induced
PLEKHA7	2.30112e-43	0.327909	0.146	0.348	7.73774e-39	RSeT_wt		chr7-14002315-14003324	8.51329e-142	0.516072	0.187	0.007	2.57166e-136	g6_s17_RSeT_induced	ETV1		MA0501.1	MAF::NFE2	1.05535e-111	2.26289	0.67	0.322	7.87291e-109	g3_ap2y_RSeT_induced
QRSL1	2.53505e-43	0.304986	0.124	0.309	8.52438e-39	RSeT_wt		chr8-41055224-41056259	1.04244e-141	0.51749	0.182	0.006	3.14897e-136	g6_s17_RSeT_induced	RP11-465K16.1		MA0677.1	Nr2f6	1.03394e-110	1.35823	0.766	0.44	7.71318e-108	g3_ap2y_RSeT_induced
ARL4A	3.03523e-43	0.260674	0.136	0.329	1.02063e-38	RSeT_wt		chr15-75054339-75054931	1.11924e-141	0.517283	0.175	0.004	3.38095e-136	g6_s17_RSeT_induced	PPCDC		MA0032.2	FOXC1	7.98396e-109	2.05099	0.75	0.459	5.95604e-106	g3_ap2y_RSeT_induced
DLG3	3.08437e-43	0.394508	0.21	0.468	1.03715e-38	RSeT_wt		chr5-168317116-168318069	1.12158e-141	0.509094	0.217	0.017	3.38802e-136	g6_s17_RSeT_induced	WWC1		MA0655.1	JDP2	1.32268e-107	3.68467	0.635	0.223	9.8672e-105	g3_ap2y_RSeT_induced
FEM1B	3.29118e-43	0.46429	0.219	0.492	1.10669e-38	RSeT_wt		chr3-189008610-189009244	1.12921e-141	0.506172	0.162	0.001	3.41108e-136	g6_s17_RSeT_induced	TPRG1		MA0150.2	Nfe2l2	2.53266e-107	2.02763	0.69	0.344	1.88936e-104	g3_ap2y_RSeT_induced
VPS26C	3.46133e-43	0.302117	0.134	0.33	1.16391e-38	RSeT_wt		chr7-106827246-106827930	1.19621e-141	0.509749	0.166	0.002	3.61348e-136	g6_s17_RSeT_induced	CTB-133P21.1		MA0903.1	HOXB3	1.3584e-105	1.67571	0.858	0.555	1.01336e-102	g3_ap2y_RSeT_induced
TIMM9	4.66164e-43	0.34379	0.149	0.354	1.56752e-38	RSeT_wt		chr8-71914967-71915719	1.24458e-141	0.506058	0.162	0.001	3.75957e-136	g6_s17_RSeT_induced	MSC		MA0490.2	JUNB	3.721e-105	3.90014	0.64	0.23	2.77587e-102	g3_ap2y_RSeT_induced
GPATCH8	4.7221e-43	0.372067	0.358	0.759	1.58785e-38	RSeT_wt		chr14-71130012-71131135	1.26733e-141	0.523192	0.217	0.017	3.82831e-136	g6_s17_RSeT_induced	RP6-91H8.3		MA1118.1	SIX1	1.34823e-103	1.42779	0.754	0.454	1.00578e-100	g3_ap2y_RSeT_induced
TMEM241	4.9226e-43	0.255332	0.105	0.271	1.65527e-38	RSeT_wt		chr16-67615419-67616050	1.48345e-141	0.5146	0.171	0.003	4.48113e-136	g6_s17_RSeT_induced	CTCF		MA1537.1	NR2F1(var.2)	3.14543e-102	1.31273	0.758	0.454	2.34649e-99	g3_ap2y_RSeT_induced
NFATC3	4.93369e-43	0.387924	0.158	0.37	1.659e-38	RSeT_wt		chr7-46835489-46836034	1.50865e-141	0.518906	0.169	0.003	4.55727e-136	g6_s17_RSeT_induced	AC004901.1		MA0814.2	TFAP2C(var.2)	6.37354e-102	1.91811	0.681	0.388	4.75466e-99	g3_ap2y_RSeT_induced
AC006059.1	5.07139e-43	0.310116	0.127	0.312	1.70531e-38	RSeT_wt		chr10-29794559-29795665	1.51469e-141	0.502053	0.18	0.006	4.57552e-136	g6_s17_RSeT_induced	SVIL		MA1132.1	JUN::JUNB	3.32209e-98	3.50009	0.639	0.237	2.47828e-95	g3_ap2y_RSeT_induced
RND2	6.92323e-43	0.431165	0.18	0.414	2.32801e-38	RSeT_wt		chr12-70090712-70091628	1.6338e-141	0.523268	0.191	0.009	4.93532e-136	g6_s17_RSeT_induced	RP11-320P7.2		MA0856.1	RXRG	5.21508e-97	1.21371	0.752	0.465	3.89045e-94	g3_ap2y_RSeT_induced
ILVBL	7.02342e-43	0.277721	0.108	0.279	2.36169e-38	RSeT_wt		chr8-113409264-113409939	1.68466e-141	0.500384	0.164	0.002	5.08894e-136	g6_s17_RSeT_induced	CSMD3		MA1119.1	SIX2	1.34603e-94	1.54052	0.721	0.445	1.00413e-91	g3_ap2y_RSeT_induced
MMS19	7.26054e-43	0.328581	0.143	0.343	2.44143e-38	RSeT_wt		chr8-42208993-42210075	1.69155e-141	0.521474	0.242	0.027	5.10976e-136	g6_s17_RSeT_induced	PLAT		MA0154.4	EBF1	4.07601e-94	1.79676	0.729	0.468	3.04071e-91	g3_ap2y_RSeT_induced
RFC2	7.35062e-43	0.252044	0.132	0.32	2.47172e-38	RSeT_wt		chr17-1422621-1423283	1.87055e-141	0.509782	0.18	0.006	5.65047e-136	g6_s17_RSeT_induced	CRK		MA0768.1	LEF1	7.74502e-91	1.4055	0.706	0.415	5.77779e-88	g3_ap2y_RSeT_induced
SOD1	7.50324e-43	0.257587	0.407	0.855	2.52304e-38	RSeT_wt		chr12-17104263-17104796	2.02377e-141	0.510131	0.162	0.001	6.11333e-136	g6_s17_RSeT_induced	RP11-239A17.1		MA0512.2	Rxra	1.4859e-89	1.14963	0.753	0.461	1.10848e-86	g3_ap2y_RSeT_induced
STYX	8.41057e-43	0.409781	0.169	0.393	2.82814e-38	RSeT_wt		chr6-86630720-86631352	2.45091e-141	0.504619	0.168	0.003	7.40362e-136	g6_s17_RSeT_induced	HTR1E		MA0718.1	RAX	2.02922e-89	1.41019	0.842	0.544	1.5138e-86	g3_ap2y_RSeT_induced
VOPP1	9.89717e-43	0.363472	0.217	0.475	3.32802e-38	RSeT_wt		chr9-107342266-107342656	2.67297e-141	0.525252	0.184	0.007	8.0744e-136	g6_s17_RSeT_induced	RAD23B		MA1657.1	ZNF652	4.56576e-86	1.12647	0.785	0.51	3.40605e-83	g3_ap2y_RSeT_induced
TMEM161B-AS1	1.28009e-42	0.367765	0.195	0.435	4.30444e-38	RSeT_wt		chr8-111585588-111586272	3.17758e-141	0.50214	0.165	0.002	9.5987e-136	g6_s17_RSeT_induced	RP11-1101K5.1		MA1125.1	ZNF384	5.81072e-86	1.17998	0.82	0.545	4.3348e-83	g3_ap2y_RSeT_induced
PDHA1	1.37708e-42	0.440146	0.291	0.636	4.63056e-38	RSeT_wt		chr18-22789257-22789916	4.13478e-141	0.507469	0.174	0.004	1.24902e-135	g6_s17_RSeT_induced	RBBP8		MA1519.1	LHX5	7.41732e-85	1.20208	0.809	0.523	5.53332e-82	g3_ap2y_RSeT_induced
CLNS1A	1.46103e-42	0.46074	0.308	0.669	4.91285e-38	RSeT_wt		chr3-138495746-138496670	5.12591e-141	0.513095	0.178	0.005	1.54841e-135	g6_s17_RSeT_induced	CEP70		MA0855.1	RXRB	2.11684e-83	1.08992	0.747	0.462	1.57917e-80	g3_ap2y_RSeT_induced
NDUFB2	1.62722e-42	0.388663	0.351	0.75	5.4717e-38	RSeT_wt		chr2-117757652-117758170	5.49961e-141	0.508904	0.175	0.004	1.6613e-135	g6_s17_RSeT_induced	DDX18		MA1574.1	THRB	1.18053e-81	1.01874	0.739	0.471	8.80675e-79	g3_ap2y_RSeT_induced
AGTRAP	1.8449e-42	0.286172	0.138	0.33	6.20366e-38	RSeT_wt		chr15-94338112-94338833	6.3353e-141	0.518876	0.179	0.006	1.91374e-135	g6_s17_RSeT_induced	MCTP2		MA1550.1	PPARD	8.60261e-81	1.0843	0.731	0.47	6.41755e-78	g3_ap2y_RSeT_induced
NIFK	3.07803e-42	0.421819	0.286	0.618	1.03502e-37	RSeT_wt		chr10-61354984-61355676	6.98322e-141	0.500939	0.161	0.001	2.10946e-135	g6_s17_RSeT_induced	TMEM26		MA0703.2	LMX1B	1.53629e-80	1.34546	0.789	0.541	1.14607e-77	g3_ap2y_RSeT_induced
NDUFAF7	4.22249e-42	0.389493	0.215	0.479	1.41985e-37	RSeT_wt		chr12-19447052-19447764	8.15431e-141	0.516331	0.224	0.019	2.46322e-135	g6_s17_RSeT_induced	AEBP2		MA0886.1	EMX2	7.63688e-79	1.3438	0.819	0.546	5.69712e-76	g3_ap2y_RSeT_induced
TASP1	4.9855e-42	0.465913	0.261	0.563	1.67642e-37	RSeT_wt		chr6-73394555-73395346	9.49624e-141	0.535082	0.241	0.026	2.86859e-135	g6_s17_RSeT_induced	DDX43		MA0146.2	Zfx	3.80152e-78	0.825878	0.679	0.414	2.83594e-75	g3_ap2y_RSeT_induced
RNPS1	5.7361e-42	0.39045	0.318	0.692	1.92882e-37	RSeT_wt		chr6-124768860-124769491	1.05867e-140	0.517601	0.176	0.005	3.19798e-135	g6_s17_RSeT_induced	NKAIN2		MA0065.2	Pparg::Rxra	3.60051e-77	1.16359	0.722	0.477	2.68598e-74	g3_ap2y_RSeT_induced
USP10	6.17996e-42	0.347502	0.332	0.707	2.07807e-37	RSeT_wt		chr19-34789955-34790570	1.12916e-140	0.512602	0.16	0.001	3.41092e-135	g6_s17_RSeT_induced	CTC-523E23.4		MA0675.1	NKX6-2	2.59714e-76	1.21544	0.793	0.538	1.93747e-73	g3_ap2y_RSeT_induced
MSH3	6.57873e-42	0.418378	0.232	0.504	2.21216e-37	RSeT_wt		chr10-26222460-26223309	1.324e-140	0.51134	0.2	0.012	3.9995e-135	g6_s17_RSeT_induced	GAD2		MA1501.1	HOXB7	4.52006e-76	1.24188	0.796	0.539	3.37196e-73	g3_ap2y_RSeT_induced
ARHGAP19	6.6774e-42	0.279992	0.148	0.348	2.24534e-37	RSeT_wt		chr10-60883004-60883927	1.33604e-140	0.510064	0.204	0.013	4.03584e-135	g6_s17_RSeT_induced	RHOBTB1		MA0721.1	UNCX	1.22163e-75	1.2654	0.808	0.54	9.11335e-73	g3_ap2y_RSeT_induced
C9orf85	7.07208e-42	0.416955	0.203	0.451	2.37806e-37	RSeT_wt		chr12-55193593-55194437	1.53412e-140	0.509311	0.166	0.002	4.63421e-135	g6_s17_RSeT_induced	OR10A7		MA0017.2	NR2F1	1.38427e-75	0.927826	0.716	0.453	1.03267e-72	g3_ap2y_RSeT_induced
AC053513.1	1.06401e-41	0.303566	0.113	0.286	3.57783e-37	RSeT_wt		chr5-61525368-61526447	1.68204e-140	0.503412	0.19	0.009	5.08105e-135	g6_s17_RSeT_induced	ZSWIM6		MA0702.2	LMX1A	2.21662e-75	1.2544	0.799	0.542	1.6536e-72	g3_ap2y_RSeT_induced
PIK3R3	1.12607e-41	0.282089	0.131	0.316	3.78651e-37	RSeT_wt		chr2-233699419-233700508	1.71743e-140	0.52397	0.194	0.01	5.18795e-135	g6_s17_RSeT_induced	UGT1A6		MA0706.1	MEOX2	2.21483e-74	1.20492	0.789	0.536	1.65227e-71	g3_ap2y_RSeT_induced
ACSS3	1.20834e-41	0.294993	0.239	0.507	4.06317e-37	RSeT_wt		chr1-236083207-236084430	1.92548e-140	0.517024	0.21	0.016	5.81642e-135	g6_s17_RSeT_induced	NID1		MA1637.1	EBF3	3.30599e-74	1.41728	0.707	0.466	2.46626e-71	g3_ap2y_RSeT_induced
STX18-AS1	1.45735e-41	0.365429	0.183	0.412	4.90049e-37	RSeT_wt		chr12-79272449-79273246	2.9055e-140	0.502564	0.177	0.005	8.77683e-135	g6_s17_RSeT_induced	SYT1		MA0705.1	Lhx8	8.27333e-74	1.26048	0.804	0.544	6.17191e-71	g3_ap2y_RSeT_induced
TRMT10C	1.45862e-41	0.450162	0.278	0.602	4.90475e-37	RSeT_wt		chr6-134454644-134455300	2.92424e-140	0.500835	0.168	0.003	8.83344e-135	g6_s17_RSeT_induced	LINC01010		MA0075.3	PRRX2	8.27333e-74	1.26048	0.804	0.544	6.17191e-71	g3_ap2y_RSeT_induced
ACBD6	1.74651e-41	0.332225	0.366	0.757	5.87283e-37	RSeT_wt		chr13-94722280-94723500	2.98091e-140	0.512347	0.191	0.009	9.00463e-135	g6_s17_RSeT_induced	SOX21-AS1		MA0115.1	NR1H2::RXRA	1.65621e-73	1.00826	0.706	0.447	1.23553e-70	g3_ap2y_RSeT_induced
UPP1	2.02216e-41	0.443074	0.23	0.499	6.7997e-37	RSeT_wt		chr6-37319157-37319901	3.02241e-140	0.499754	0.171	0.003	9.12998e-135	g6_s17_RSeT_induced	TBC1D22B		MA1597.1	ZNF528	1.42177e-72	1.05959	0.714	0.473	1.06064e-69	g3_ap2y_RSeT_induced
MCM8	2.39951e-41	0.27623	0.119	0.294	8.0686e-37	RSeT_wt		chr6-119521059-119521848	3.24392e-140	0.500466	0.165	0.002	9.7991e-135	g6_s17_RSeT_induced	MAN1A1		MA0764.2	ETV4	1.94257e-72	1.19062	0.679	0.42	1.44916e-69	g3_ap2y_RSeT_induced
TXNDC12	2.45147e-41	0.400653	0.286	0.607	8.24332e-37	RSeT_wt		chrX-13420324-13420921	4.41502e-140	0.512701	0.166	0.002	1.33367e-134	g6_s17_RSeT_induced	RP11-1L9.1		MA0704.1	Lhx4	3.99081e-72	1.14297	0.799	0.52	2.97714e-69	g3_ap2y_RSeT_induced
ZNF267	2.46314e-41	0.254619	0.102	0.265	8.28256e-37	RSeT_wt		chr4-162341806-162342313	4.98542e-140	0.49838	0.157	0	1.50598e-134	g6_s17_RSeT_induced	FSTL5		MA0661.1	MEOX1	7.22147e-72	1.31188	0.799	0.552	5.38722e-69	g3_ap2y_RSeT_induced
ABRACL	2.51854e-41	0.414238	0.305	0.644	8.46886e-37	RSeT_wt		chr5-33697122-33698423	5.97111e-140	0.517383	0.212	0.016	1.80373e-134	g6_s17_RSeT_induced	ADAMTS12		MA1604.1	Ebf2	1.128e-71	1.30269	0.694	0.452	8.4149e-69	g3_ap2y_RSeT_induced
NOB1	2.70806e-41	0.346876	0.13	0.315	9.10612e-37	RSeT_wt		chr2-32562538-32563262	6.8746e-140	0.509968	0.168	0.003	2.07665e-134	g6_s17_RSeT_induced	BIRC6		MA0674.1	NKX6-1	2.88037e-71	1.11668	0.772	0.517	2.14876e-68	g3_ap2y_RSeT_induced
LIG1	3.33193e-41	0.258183	0.113	0.285	1.1204e-36	RSeT_wt		chr5-160566515-160567689	6.94556e-140	0.505412	0.166	0.002	2.09809e-134	g6_s17_RSeT_induced	ATP10B		MA0710.1	NOTO	3.48863e-71	1.3773	0.814	0.562	2.60252e-68	g3_ap2y_RSeT_induced
DIAPH3	3.42951e-41	0.899023	0.501	0.411	1.15321e-36	RSeT_wt		chrX-23052217-23052764	8.23536e-140	0.506618	0.18	0.006	2.48771e-134	g6_s17_RSeT_induced	PTCHD1-AS		MA0618.1	LBX1	5.76137e-71	1.09917	0.792	0.529	4.29798e-68	g3_ap2y_RSeT_induced
DCUN1D5	4.2761e-41	0.361614	0.356	0.764	1.43788e-36	RSeT_wt		chr11-109349447-109350386	9.35238e-140	0.509478	0.175	0.005	2.82513e-134	g6_s17_RSeT_induced	C11orf87		MA0602.1	Arid5a	2.7179e-70	0.907503	0.718	0.454	2.02756e-67	g3_ap2y_RSeT_induced
SIPA1L3	4.56133e-41	0.369832	0.198	0.434	1.53379e-36	RSeT_wt		chr2-184216890-184217700	9.71365e-140	0.503363	0.161	0.001	2.93426e-134	g6_s17_RSeT_induced	AC093639.1		MA0707.1	MNX1	4.69123e-70	1.22703	0.794	0.547	3.49966e-67	g3_ap2y_RSeT_induced
THBS2	4.88607e-41	0.581914	0.125	0.024	1.64299e-36	RSeT_wt		chr18-26619422-26620255	1.18314e-139	0.495634	0.168	0.003	3.57399e-134	g6_s17_RSeT_induced	KCTD1		MA0890.1	GBX2	4.74089e-70	1.33324	0.804	0.565	3.5367e-67	g3_ap2y_RSeT_induced
RARRES2	5.48931e-41	0.891953	0.191	0.073	1.84583e-36	RSeT_wt		chr15-60551533-60552590	1.31856e-139	0.514391	0.226	0.021	3.98304e-134	g6_s17_RSeT_induced	RORA		MA0894.1	HESX1	2.51457e-69	1.22223	0.803	0.549	1.87587e-66	g3_ap2y_RSeT_induced
MAPKAPK5-AS1	5.6971e-41	0.333798	0.133	0.32	1.91571e-36	RSeT_wt		chr13-46834706-46835312	2.05627e-139	0.511752	0.177	0.006	6.2115e-134	g6_s17_RSeT_induced	HTR2A		MA1148.1	PPARA::RXRA	4.11231e-69	0.992066	0.701	0.456	3.06778e-66	g3_ap2y_RSeT_induced
PLTP	5.99426e-41	0.355929	0.174	0.387	2.01563e-36	RSeT_wt		chr8-126374679-126375787	2.08451e-139	0.510097	0.212	0.016	6.2968e-134	g6_s17_RSeT_induced	RP11-65D17.1		MA0654.1	ISX	5.95698e-69	1.18644	0.791	0.55	4.44391e-66	g3_ap2y_RSeT_induced
NCKAP1	7.43229e-41	0.258912	0.399	0.83	2.49918e-36	RSeT_wt		chr2-169748135-169749681	2.19682e-139	0.505925	0.199	0.012	6.63608e-134	g6_s17_RSeT_induced	KLHL23		MA0716.1	PRRX1	5.95698e-69	1.18644	0.791	0.55	4.44391e-66	g3_ap2y_RSeT_induced
SYNC	8.68024e-41	0.322904	0.106	0.27	2.91882e-36	RSeT_wt		chr4-141234731-141235484	2.20635e-139	0.499115	0.163	0.002	6.66485e-134	g6_s17_RSeT_induced	ZNF330		MA0701.2	LHX9	5.95698e-69	1.18644	0.791	0.55	4.44391e-66	g3_ap2y_RSeT_induced
CHROMR	9.98042e-41	0.259895	0.106	0.271	3.35602e-36	RSeT_wt		chr5-111752364-111752805	2.94638e-139	0.507603	0.167	0.003	8.90031e-134	g6_s17_RSeT_induced	NREP		MA0658.1	LHX6	7.0863e-69	1.12665	0.793	0.522	5.28638e-66	g3_ap2y_RSeT_induced
KMT2A	1.02053e-40	0.43298	0.298	0.636	3.43162e-36	RSeT_wt		chr16-107704-108279	2.95595e-139	0.50406	0.171	0.004	8.92923e-134	g6_s17_RSeT_induced	NPRL3		MA0892.1	GSX1	6.12784e-68	1.20409	0.804	0.553	4.57137e-65	g3_ap2y_RSeT_induced
DBF4	1.46254e-40	0.34494	0.212	0.462	4.91795e-36	RSeT_wt		chr13-67675162-67676076	3.0416e-139	0.509163	0.159	0.001	9.18796e-134	g6_s17_RSeT_induced	LINC00364		MA0812.1	TFAP2B(var.2)	1.42468e-67	1.72806	0.645	0.395	1.06281e-64	g3_ap2y_RSeT_induced
SLC25A29	1.47269e-40	0.313348	0.186	0.413	4.95206e-36	RSeT_wt		chr5-30075471-30076399	3.86922e-139	0.503334	0.162	0.002	1.1688e-133	g6_s17_RSeT_induced	CTD-2010I22.2		MA0859.1	Rarg	5.21072e-67	0.883493	0.728	0.477	3.8872e-64	g3_ap2y_RSeT_induced
SNRPC	1.54137e-40	0.498349	0.312	0.677	5.18299e-36	RSeT_wt		chr10-43951328-43951908	4.19255e-139	0.507549	0.155	0	1.26647e-133	g6_s17_RSeT_induced	LINC00841		MA1508.1	IKZF1	2.00346e-66	1.12213	0.67	0.419	1.49458e-63	g3_ap2y_RSeT_induced
MRPS16	1.73532e-40	0.508946	0.269	0.587	5.8352e-36	RSeT_wt		chr3-146580333-146581566	4.31275e-139	0.510493	0.188	0.009	1.30278e-133	g6_s17_RSeT_induced	PLSCR5		MA0640.2	ELF3	6.54493e-66	1.06333	0.683	0.453	4.88252e-63	g3_ap2y_RSeT_induced
NDUFA12	1.82228e-40	0.391472	0.367	0.771	6.12761e-36	RSeT_wt		chr5-93377919-93378428	4.70529e-139	0.507161	0.17	0.004	1.42136e-133	g6_s17_RSeT_induced	NR2F1		MA0630.1	SHOX	8.21644e-66	1.12946	0.792	0.546	6.12946e-63	g3_ap2y_RSeT_induced
RSL24D1	1.84037e-40	0.358925	0.346	0.729	6.18843e-36	RSeT_wt		chr1-50806401-50807583	5.04966e-139	0.50212	0.182	0.007	1.52538e-133	g6_s17_RSeT_induced	FAF1		MA0717.1	RAX2	8.21644e-66	1.12946	0.792	0.546	6.12946e-63	g3_ap2y_RSeT_induced
TFRC	1.86723e-40	1.27091	0.406	0.337	6.27874e-36	RSeT_wt		chr1-183505170-183506151	5.25122e-139	0.509552	0.201	0.013	1.58627e-133	g6_s17_RSeT_induced	SMG7		MA1463.1	ARGFX	8.44296e-66	1.15271	0.765	0.535	6.29845e-63	g3_ap2y_RSeT_induced
CEP295	2.03964e-40	0.289573	0.133	0.317	6.85851e-36	RSeT_wt		chr11-79939520-79940534	7.0167e-139	0.513699	0.21	0.016	2.11958e-133	g6_s17_RSeT_induced	RP11-258O13.1		MA0888.1	EVX2	3.80638e-65	1.16141	0.805	0.544	2.83956e-62	g3_ap2y_RSeT_induced
NSMCE4A	2.28378e-40	0.343342	0.158	0.359	7.67942e-36	RSeT_wt		chr4-62940063-62940804	7.49545e-139	0.51813	0.216	0.018	2.2642e-133	g6_s17_RSeT_induced	RP11-257A22.1		MA0148.4	FOXA1	4.24496e-65	1.68097	0.682	0.441	3.16674e-62	g3_ap2y_RSeT_induced
ALMS1	3.01569e-40	0.414244	0.248	0.531	1.01405e-35	RSeT_wt		chr1-180573852-180574695	8.04623e-139	0.50115	0.166	0.003	2.43057e-133	g6_s17_RSeT_induced	OVAAL		MA0047.3	FOXA2	7.10911e-64	1.77075	0.667	0.465	5.3034e-61	g3_ap2y_RSeT_induced
USP44	3.27904e-40	1.2363	0.37	0.279	1.10261e-35	RSeT_wt		chr11-10317081-10318689	8.64115e-139	0.502312	0.249	0.03	2.61028e-133	g6_s17_RSeT_induced	AMPD3		MA0644.1	ESX1	5.56677e-63	1.19398	0.804	0.554	4.15281e-60	g3_ap2y_RSeT_induced
NUP85	3.43106e-40	0.327782	0.141	0.331	1.15373e-35	RSeT_wt		chr1-198222427-198223112	8.67381e-139	0.502107	0.175	0.005	2.62015e-133	g6_s17_RSeT_induced	NEK7		MA0722.1	VAX1	3.08195e-62	1.02714	0.761	0.535	2.29914e-59	g3_ap2y_RSeT_induced
DDX39A	3.68796e-40	0.410105	0.178	0.402	1.24011e-35	RSeT_wt		chr10-33824499-33825071	9.91733e-139	0.504333	0.162	0.002	2.99579e-133	g6_s17_RSeT_induced	LINC00838		MA0715.1	PROP1	2.00215e-61	0.927619	0.759	0.509	1.49361e-58	g3_ap2y_RSeT_induced
MT1E	3.90212e-40	1.12076	0.231	0.111	1.31213e-35	RSeT_wt		chr10-56250907-56251595	1.045e-138	0.518498	0.172	0.004	3.15671e-133	g6_s17_RSeT_induced	ZWINT		MA0889.1	GBX1	2.3207e-61	1.15221	0.798	0.554	1.73124e-58	g3_ap2y_RSeT_induced
TRIM37	4.50416e-40	0.388427	0.229	0.496	1.51457e-35	RSeT_wt		chr2-158805220-158805803	1.08227e-138	0.50536	0.166	0.003	3.26928e-133	g6_s17_RSeT_induced	DAPL1		MA0811.1	TFAP2B	2.58066e-61	1.79274	0.646	0.444	1.92517e-58	g3_ap2y_RSeT_induced
TBC1D23	4.90677e-40	0.444919	0.36	0.77	1.64995e-35	RSeT_wt		chr2-198632796-198633723	1.13356e-138	0.491851	0.161	0.002	3.42422e-133	g6_s17_RSeT_induced	AC019330.1		MA0908.1	HOXD11	2.7612e-61	0.807878	0.692	0.441	2.05985e-58	g3_ap2y_RSeT_induced
NUP93	4.99041e-40	0.458149	0.222	0.485	1.67807e-35	RSeT_wt		chr7-132291055-132291803	1.16343e-138	0.503412	0.166	0.003	3.51445e-133	g6_s17_RSeT_induced	PLXNA4		MA0723.1	VAX2	1.00737e-60	1.09184	0.778	0.552	7.51495e-58	g3_ap2y_RSeT_induced
PPP2R2A	5.98716e-40	0.281387	0.392	0.806	2.01324e-35	RSeT_wt		chr15-97728701-97729585	1.24864e-138	0.530595	0.171	0.004	3.77183e-133	g6_s17_RSeT_induced	LINC00923		MA0621.1	mix-a	1.01977e-60	1.15451	0.772	0.556	7.60746e-58	g3_ap2y_RSeT_induced
SUMF2	8.00705e-40	0.353695	0.184	0.409	2.69245e-35	RSeT_wt		chr15-57535329-57535819	1.33211e-138	0.50262	0.166	0.003	4.024e-133	g6_s17_RSeT_induced	CGNL1		MA0853.1	Alx4	1.16243e-59	1.06399	0.752	0.533	8.67172e-57	g3_ap2y_RSeT_induced
CRMP1	9.33152e-40	0.296781	0.153	0.351	3.13782e-35	RSeT_wt		chr11-115363018-115364003	1.67951e-138	0.499625	0.164	0.002	5.0734e-133	g6_s17_RSeT_induced	CADM1		MA0662.1	MIXL1	2.14543e-59	1.20864	0.8	0.564	1.60049e-56	g3_ap2y_RSeT_induced
TIMM44	1.01228e-39	0.382251	0.166	0.376	3.40389e-35	RSeT_wt		chr1-86836127-86836699	1.76792e-138	0.506685	0.169	0.004	5.34047e-133	g6_s17_RSeT_induced	2022-09-15		MA0699.1	LBX2	5.29034e-59	1.15567	0.799	0.56	3.94659e-56	g3_ap2y_RSeT_induced
C20orf27	1.10322e-39	0.272651	0.156	0.358	3.70969e-35	RSeT_wt		chr14-60245302-60245609	1.93809e-138	0.516019	0.178	0.006	5.8545e-133	g6_s17_RSeT_induced	PPM1A		MA0068.2	PAX4	9.35151e-59	0.980637	0.748	0.524	6.97622e-56	g3_ap2y_RSeT_induced
UQCC3	1.21058e-39	0.356153	0.133	0.316	4.0707e-35	RSeT_wt		chr2-84487230-84487995	2.35067e-138	0.502091	0.173	0.005	7.10081e-133	g6_s17_RSeT_induced	SUCLG1		MA0524.2	TFAP2C	2.28075e-58	1.71565	0.632	0.437	1.70144e-55	g3_ap2y_RSeT_induced
C11orf1	1.22772e-39	0.257412	0.111	0.276	4.12835e-35	RSeT_wt		chr5-18388960-18389548	2.70539e-138	0.508513	0.165	0.003	8.17234e-133	g6_s17_RSeT_induced	CTD-2023M8.1		MA1505.1	HOXC8	4.27855e-58	0.8126	0.748	0.494	3.1918e-55	g3_ap2y_RSeT_induced
DFFA	1.25187e-39	0.454667	0.26	0.557	4.20952e-35	RSeT_wt		chr14-93926212-93927138	2.79449e-138	0.520156	0.188	0.009	8.44147e-133	g6_s17_RSeT_induced	FAM181A		MA0046.2	HNF1A	4.74389e-58	1.29386	0.651	0.418	3.53894e-55	g3_ap2y_RSeT_induced
POP5	1.38273e-39	0.306115	0.135	0.319	4.64957e-35	RSeT_wt		chr1-93419177-93419795	2.99051e-138	0.504894	0.171	0.004	9.03363e-133	g6_s17_RSeT_induced	FNBP1L		MA1607.1	Foxl2	3.41545e-57	1.55907	0.66	0.445	2.54792e-54	g3_ap2y_RSeT_induced
YTHDF2	1.46229e-39	0.269272	0.383	0.787	4.91711e-35	RSeT_wt		chr1-198850241-198851152	3.54878e-138	0.509842	0.164	0.002	1.072e-132	g6_s17_RSeT_induced	MIR181A1HG		MA0132.2	PDX1	3.73327e-57	1.01966	0.774	0.546	2.78502e-54	g3_ap2y_RSeT_induced
ESYT1	1.49315e-39	0.290352	0.118	0.289	5.02086e-35	RSeT_wt		chr22-24728744-24729374	4.60579e-138	0.508216	0.191	0.01	1.3913e-132	g6_s17_RSeT_induced	PIWIL3		MA1481.1	DRGX	3.73327e-57	1.01966	0.774	0.546	2.78502e-54	g3_ap2y_RSeT_induced
PTPN12	1.50116e-39	0.287339	0.352	0.721	5.04779e-35	RSeT_wt		chr2-98033782-98034381	5.5466e-138	0.515864	0.174	0.005	1.67549e-132	g6_s17_RSeT_induced	TMEM131		MA1495.1	HOXA1	6.86905e-57	0.84851	0.752	0.495	5.12431e-54	g3_ap2y_RSeT_induced
IGFBP2	1.50612e-39	1.50895	0.567	0.71	5.06448e-35	RSeT_wt		chr5-87949726-87950914	6.33771e-138	0.50773	0.197	0.012	1.91447e-132	g6_s17_RSeT_induced	CTD-2316B1.2		MA0904.2	HOXB5	6.86905e-57	0.84851	0.752	0.495	5.12431e-54	g3_ap2y_RSeT_induced
METTL8	1.84408e-39	0.335901	0.165	0.37	6.20091e-35	RSeT_wt		chr18-42564476-42565184	6.36306e-138	0.501451	0.161	0.002	1.92213e-132	g6_s17_RSeT_induced	LINC00907		MA0900.2	HOXA2	3.19022e-56	0.942948	0.759	0.519	2.37991e-53	g3_ap2y_RSeT_induced
CHCHD1	2.67646e-39	0.564966	0.277	0.595	8.99986e-35	RSeT_wt		chrX-42601930-42602830	6.42836e-138	0.508261	0.177	0.006	1.94185e-132	g6_s17_RSeT_induced	RP1-154K9.2		MA1628.1	Zic1::Zic2	3.35965e-56	1.71869	0.696	0.524	2.5063e-53	g3_ap2y_RSeT_induced
ZNF721	3.06829e-39	0.474356	0.304	0.648	1.03174e-34	RSeT_wt		chr4-107695075-107695627	6.78093e-138	0.512	0.166	0.003	2.04836e-132	g6_s17_RSeT_induced	PAPSS1		MA0893.2	GSX2	3.68377e-56	0.918097	0.749	0.517	2.74809e-53	g3_ap2y_RSeT_induced
PPP2R2B	3.41344e-39	1.29443	0.388	0.31	1.1478e-34	RSeT_wt		chr19-36972610-36973776	6.98752e-138	0.50291	0.194	0.01	2.11076e-132	g6_s17_RSeT_induced	ZNF568		MA0912.2	HOXD3	3.68377e-56	0.918097	0.749	0.517	2.74809e-53	g3_ap2y_RSeT_induced
XPO4	3.90796e-39	0.515245	0.277	0.593	1.31409e-34	RSeT_wt		chr1-99240617-99241372	7.01579e-138	0.498212	0.159	0.001	2.1193e-132	g6_s17_RSeT_induced	PLPPR4		MA1683.1	FOXA3	4.73315e-56	1.63434	0.657	0.454	3.53093e-53	g3_ap2y_RSeT_induced
MCF2L2	4.07756e-39	0.300813	0.159	0.361	1.37112e-34	RSeT_wt		chr9-30584426-30585135	9.7754e-138	0.498022	0.168	0.003	2.95291e-132	g6_s17_RSeT_induced	LINC01242		MA0854.1	Alx1	7.31765e-56	1.01931	0.741	0.531	5.45897e-53	g3_ap2y_RSeT_induced
AL158152.1	5.03812e-39	0.295366	0.149	0.343	1.69412e-34	RSeT_wt		chr12-97748809-97749697	1.02849e-137	0.508663	0.172	0.005	3.10682e-132	g6_s17_RSeT_induced	RMST		MA1116.1	RBPJ	2.02181e-55	0.930714	0.668	0.463	1.50827e-52	g3_ap2y_RSeT_induced
PMAIP1	5.10724e-39	0.974532	0.463	0.381	1.71736e-34	RSeT_wt		chr6-150720699-150721400	1.1712e-137	0.517322	0.218	0.019	3.53792e-132	g6_s17_RSeT_induced	PLEKHG1		MA0467.1	Crx	2.03761e-55	1.17491	0.673	0.473	1.52005e-52	g3_ap2y_RSeT_induced
DEGS1	5.17305e-39	0.435675	0.217	0.474	1.73949e-34	RSeT_wt		chr10-80738545-80739080	1.5324e-137	0.50984	0.194	0.011	4.629e-132	g6_s17_RSeT_induced	RP11-514F8.2		MA1497.1	HOXA6	2.61359e-55	0.967526	0.76	0.533	1.94973e-52	g3_ap2y_RSeT_induced
EIF4E	6.03826e-39	0.368518	0.35	0.736	2.03043e-34	RSeT_wt		chr4-18387630-18388520	1.53618e-137	0.510552	0.173	0.005	4.64043e-132	g6_s17_RSeT_induced	RP11-608B3.1		MA1656.1	ZNF449	2.80301e-55	0.808898	0.723	0.49	2.09105e-52	g3_ap2y_RSeT_induced
COA4	7.20134e-39	0.506005	0.278	0.591	2.42152e-34	RSeT_wt		chr16-65024551-65025232	1.96298e-137	0.509875	0.166	0.003	5.92969e-132	g6_s17_RSeT_induced	CDH11		MA0504.1	NR2C2	6.26341e-55	0.830156	0.747	0.516	4.6725e-52	g3_ap2y_RSeT_induced
ATXN7L1	7.72403e-39	0.446312	0.253	0.535	2.59728e-34	RSeT_wt		chr5-125269643-125270394	2.07279e-137	0.497758	0.173	0.005	6.2614e-132	g6_s17_RSeT_induced	RP11-395P13.7		MA0066.1	PPARG	1.2509e-54	0.791369	0.698	0.46	9.33173e-52	g3_ap2y_RSeT_induced
RAC3	7.86361e-39	0.371655	0.194	0.424	2.64422e-34	RSeT_wt		chr5-170469530-170470375	2.66527e-137	0.490182	0.169	0.004	8.05116e-132	g6_s17_RSeT_induced	KCNIP1		MA0601.1	Arid3b	2.69203e-54	0.95372	0.739	0.534	2.00825e-51	g3_ap2y_RSeT_induced
CLYBL	8.02172e-39	0.30315	0.157	0.354	2.69738e-34	RSeT_wt		chr12-41303686-41305118	3.2502e-137	0.50294	0.171	0.005	9.81806e-132	g6_s17_RSeT_induced	PDZRN4		MA0139.1	CTCF	6.36649e-54	1.26118	0.682	0.52	4.7494e-51	g3_ap2y_RSeT_induced
SHC1	8.10837e-39	0.326195	0.125	0.299	2.72652e-34	RSeT_wt		chr2-179335528-179336132	3.32606e-137	0.499431	0.164	0.003	1.00472e-131	g6_s17_RSeT_induced	AC093911.1		MA0874.1	Arx	7.92237e-54	0.917131	0.743	0.526	5.91009e-51	g3_ap2y_RSeT_induced
GMDS	8.50686e-39	0.31868	0.323	0.654	2.86052e-34	RSeT_wt		chr17-65918382-65919624	3.85048e-137	0.513963	0.206	0.015	1.16314e-131	g6_s17_RSeT_induced	CEP112		MA0887.1	EVX1	1.23878e-53	1.03801	0.77	0.538	9.24131e-51	g3_ap2y_RSeT_induced
EXOSC1	1.60597e-38	0.335176	0.133	0.314	5.40023e-34	RSeT_wt		chr10-34001147-34002020	4.17294e-137	0.496097	0.166	0.003	1.26054e-131	g6_s17_RSeT_induced	RP11-490O24.2		MA0258.2	ESR2	1.35274e-53	0.789751	0.673	0.451	1.00914e-50	g3_ap2y_RSeT_induced
RRM1	2.02703e-38	0.295858	0.224	0.467	6.81609e-34	RSeT_wt		chr2-199191206-199191886	5.83229e-137	0.504293	0.168	0.004	1.76179e-131	g6_s17_RSeT_induced	SATB2		MA0002.2	RUNX1	1.37704e-52	0.985389	0.643	0.413	1.02727e-49	g3_ap2y_RSeT_induced
CTPS1	2.0848e-38	0.302684	0.154	0.348	7.01036e-34	RSeT_wt		chr11-19435244-19435744	6.1245e-137	0.497771	0.157	0.001	1.85007e-131	g6_s17_RSeT_induced	NAV2		MA0659.2	MAFG	1.7062e-52	0.915643	0.649	0.438	1.27283e-49	g3_ap2y_RSeT_induced
RABAC1	2.52242e-38	0.26504	0.407	0.839	8.4819e-34	RSeT_wt		chr2-137700018-137700958	6.41771e-137	0.508458	0.18	0.007	1.93863e-131	g6_s17_RSeT_induced	THSD7B		MA0902.2	HOXB2	1.939e-52	1.00184	0.76	0.536	1.44649e-49	g3_ap2y_RSeT_induced
SF3B3	2.56143e-38	0.517968	0.271	0.584	8.61305e-34	RSeT_wt		chr2-145851154-145852050	8.07573e-137	0.497911	0.174	0.005	2.43948e-131	g6_s17_RSeT_induced	AC062031.1		MA0911.1	Hoxa11	3.25887e-52	0.717378	0.682	0.457	2.43112e-49	g3_ap2y_RSeT_induced
NDUFA11	2.83368e-38	0.357644	0.396	0.818	9.52852e-34	RSeT_wt		chr7-73502652-73503146	8.85663e-137	0.500733	0.161	0.002	2.67538e-131	g6_s17_RSeT_induced	BAZ1B		MA0882.1	DLX6	3.54902e-52	0.906578	0.755	0.534	2.64757e-49	g3_ap2y_RSeT_induced
TMEM223	3.2726e-38	0.41509	0.202	0.441	1.10044e-33	RSeT_wt		chr12-116719719-116720431	8.8964e-137	0.492059	0.175	0.006	2.68739e-131	g6_s17_RSeT_induced	C12orf49		MA0880.1	Dlx3	5.99511e-52	0.870846	0.752	0.516	4.47235e-49	g3_ap2y_RSeT_induced
BAG4	3.34622e-38	0.422501	0.163	0.371	1.1252e-33	RSeT_wt		chr1-59454850-59455504	9.42407e-137	0.494823	0.159	0.002	2.84678e-131	g6_s17_RSeT_induced	FGGY		MA0628.1	POU6F1	1.97805e-51	0.882766	0.752	0.528	1.47563e-48	g3_ap2y_RSeT_induced
UBAP2	3.65924e-38	0.341354	0.306	0.633	1.23046e-33	RSeT_wt		chr16-65059177-65059826	9.95726e-137	0.50248	0.166	0.003	3.00785e-131	g6_s17_RSeT_induced	CDH11		MA0857.1	Rarb	2.05047e-51	0.729026	0.699	0.472	1.52965e-48	g3_ap2y_RSeT_induced
L2HGDH	3.72252e-38	0.280239	0.121	0.29	1.25173e-33	RSeT_wt		chr10-103028001-103028829	1.0411e-136	0.51027	0.158	0.001	3.1449e-131	g6_s17_RSeT_induced	CNNM2		MA0473.3	ELF1	2.32272e-51	0.932586	0.633	0.411	1.73275e-48	g3_ap2y_RSeT_induced
DCAF17	4.14405e-38	0.257834	0.117	0.283	1.39348e-33	RSeT_wt		chr9-3073133-3073699	1.26097e-136	0.485937	0.158	0.001	3.80908e-131	g6_s17_RSeT_induced	LINC01231		MA0709.1	Msx3	3.08529e-51	0.962867	0.761	0.542	2.30162e-48	g3_ap2y_RSeT_induced
NDUFS7	4.42219e-38	0.512078	0.341	0.724	1.48701e-33	RSeT_wt		chr10-71263041-71263824	1.48744e-136	0.506437	0.215	0.018	4.49321e-131	g6_s17_RSeT_induced	UNC5B		MA0528.2	ZNF263	9.11942e-51	0.852415	0.72	0.535	6.80309e-48	g3_ap2y_RSeT_induced
ZNF317	4.47694e-38	0.254976	0.093	0.241	1.50542e-33	RSeT_wt		chr13-84264197-84264976	1.92976e-136	0.495791	0.162	0.002	5.82934e-131	g6_s17_RSeT_induced	LINC00333		MA0728.1	Nr2f6(var.2)	2.01531e-50	0.78352	0.688	0.485	1.50342e-47	g3_ap2y_RSeT_induced
ENOPH1	4.98882e-38	0.418952	0.172	0.385	1.67754e-33	RSeT_wt		chr16-79980686-79981699	2.08847e-136	0.495711	0.181	0.007	6.30878e-131	g6_s17_RSeT_induced	RP11-148M9.1		MA0651.1	HOXC11	2.87605e-50	0.724725	0.662	0.45	2.14553e-47	g3_ap2y_RSeT_induced
FAR1	5.0671e-38	0.360714	0.346	0.716	1.70386e-33	RSeT_wt		chr12-118343897-118344541	2.25545e-136	0.491609	0.161	0.002	6.81318e-131	g6_s17_RSeT_induced	TAOK3		MA0906.1	HOXC12	6.52711e-50	0.770581	0.66	0.44	4.86922e-47	g3_ap2y_RSeT_induced
CHKA	5.86181e-38	0.313049	0.242	0.504	1.97109e-33	RSeT_wt		chr8-34436348-34437858	2.42621e-136	0.503866	0.195	0.012	7.32899e-131	g6_s17_RSeT_induced	RP1-84O15.2		MA0481.3	FOXP1	7.33101e-50	1.60746	0.633	0.436	5.46893e-47	g3_ap2y_RSeT_induced
PPIH	6.50027e-38	0.379984	0.18	0.398	2.18578e-33	RSeT_wt		chr5-4013108-4013781	2.43506e-136	0.492453	0.165	0.003	7.35573e-131	g6_s17_RSeT_induced	CTD-2287N17.1		MA1599.1	ZNF682	8.22433e-50	0.675918	0.693	0.471	6.13535e-47	g3_ap2y_RSeT_induced
ZBTB8OS	7.36614e-38	0.461386	0.209	0.454	2.47694e-33	RSeT_wt		chr2-188416167-188416762	3.11232e-136	0.500743	0.166	0.003	9.40158e-131	g6_s17_RSeT_induced	GULP1		MA0083.3	SRF	8.31267e-50	0.772218	0.659	0.44	6.20125e-47	g3_ap2y_RSeT_induced
LITAF	7.92566e-38	1.37631	0.476	0.495	2.66508e-33	RSeT_wt		chr6-133632302-133633437	3.18953e-136	0.50459	0.196	0.012	9.63481e-131	g6_s17_RSeT_induced	RP11-704J17.5		MA0725.1	VSX1	1.55427e-49	0.919009	0.733	0.538	1.15948e-46	g3_ap2y_RSeT_induced
TCAIM	7.99243e-38	0.324556	0.129	0.303	2.68753e-33	RSeT_wt		chr7-80403742-80404486	3.83479e-136	0.501194	0.166	0.003	1.1584e-130	g6_s17_RSeT_induced	CD36		MA0726.1	VSX2	1.55427e-49	0.919009	0.733	0.538	1.15948e-46	g3_ap2y_RSeT_induced
LRRC8B	1.0264e-37	0.284463	0.16	0.356	3.45137e-33	RSeT_wt		chr2-2999909-3000418	4.54129e-136	0.487151	0.159	0.002	1.37181e-130	g6_s17_RSeT_induced	LINC01250		MA1581.1	ZBTB6	5.83388e-49	0.747291	0.671	0.464	4.35208e-46	g3_ap2y_RSeT_induced
WDR54	1.25193e-37	0.367716	0.145	0.335	4.20973e-33	RSeT_wt		chr13-39126842-39127375	5.4088e-136	0.50122	0.168	0.004	1.63387e-130	g6_s17_RSeT_induced	RP11-50D16.4		MA0730.1	RARA(var.2)	1.33154e-48	0.810852	0.663	0.463	9.93329e-46	g3_ap2y_RSeT_induced
LIMD1	1.46987e-37	0.250912	0.113	0.275	4.94257e-33	RSeT_wt		chr1-206032516-206033154	5.57814e-136	0.492635	0.163	0.003	1.68502e-130	g6_s17_RSeT_induced	C1orf186		MA0810.1	TFAP2A(var.2)	1.80579e-48	1.43683	0.623	0.439	1.34712e-45	g3_ap2y_RSeT_induced
SIVA1	1.61906e-37	0.446437	0.299	0.629	5.44425e-33	RSeT_wt		chr14-33285422-33286630	6.57381e-136	0.505035	0.182	0.008	1.98579e-130	g6_s17_RSeT_induced	NPAS3		MA0158.2	HOXA5	2.26092e-48	0.785049	0.695	0.492	1.68664e-45	g3_ap2y_RSeT_induced
PDCD5	1.81094e-37	0.508366	0.294	0.62	6.08947e-33	RSeT_wt		chr13-48578545-48579156	7.23309e-136	0.505226	0.182	0.008	2.18494e-130	g6_s17_RSeT_induced	LINC00462		MA1500.1	HOXB6	5.03837e-48	0.779233	0.725	0.518	3.75863e-45	g3_ap2y_RSeT_induced
THYN1	2.30793e-37	0.498515	0.208	0.454	7.76064e-33	RSeT_wt		chr4-185779458-185780542	1.00052e-135	0.519164	0.213	0.018	3.02234e-130	g6_s17_RSeT_induced	SORBS2		MA0153.2	HNF1B	6.15304e-48	1.33014	0.629	0.412	4.59017e-45	g3_ap2y_RSeT_induced
PTPRF	2.56995e-37	0.388754	0.273	0.565	8.64171e-33	RSeT_wt		chr16-62232054-62232727	1.00784e-135	0.486748	0.166	0.004	3.04443e-130	g6_s17_RSeT_induced	CDH8		MA1615.1	Plagl1	1.37646e-47	0.859975	0.629	0.444	1.02684e-44	g3_ap2y_RSeT_induced
AEBP2	2.72899e-37	0.285025	0.396	0.796	9.17651e-33	RSeT_wt		chr14-58927655-58928219	1.04751e-135	0.487187	0.156	0.001	3.16429e-130	g6_s17_RSeT_induced	LINC01500		MA0891.1	GSC2	1.47757e-47	1.0944	0.649	0.474	1.10227e-44	g3_ap2y_RSeT_induced
FKBP4	3.65904e-37	0.496395	0.313	0.667	1.23039e-32	RSeT_wt		chr5-4549385-4549819	1.10817e-135	0.502301	0.184	0.008	3.34752e-130	g6_s17_RSeT_induced	RP11-445O3.2		MA0847.2	FOXD2	1.65126e-47	1.87054	0.633	0.465	1.23184e-44	g3_ap2y_RSeT_induced
MFHAS1	3.77489e-37	0.361369	0.217	0.459	1.26934e-32	RSeT_wt		chr21-35147435-35147977	1.20462e-135	0.499185	0.156	0.001	3.63886e-130	g6_s17_RSeT_induced	RUNX1		MA0596.1	SREBF2	1.77564e-47	0.736512	0.652	0.44	1.32463e-44	g3_ap2y_RSeT_induced
EFCAB11	4.0455e-37	0.264953	0.126	0.295	1.36034e-32	RSeT_wt		chr5-4703993-4704431	1.30288e-135	0.500174	0.156	0.001	3.93568e-130	g6_s17_RSeT_induced	RP11-445O3.2		MA0634.1	ALX3	2.02887e-47	0.952122	0.747	0.541	1.51354e-44	g3_ap2y_RSeT_induced
ADGRA3	4.09839e-37	0.314785	0.35	0.71	1.37813e-32	RSeT_wt		chr12-13786485-13787546	1.30711e-135	0.499983	0.178	0.007	3.94846e-130	g6_s17_RSeT_induced	GRIN2B		MA1499.1	HOXB4	9.56369e-47	0.742389	0.684	0.476	7.13451e-44	g3_ap2y_RSeT_induced
GPATCH4	4.63352e-37	0.372809	0.189	0.409	1.55807e-32	RSeT_wt		chr10-108513926-108514537	1.37933e-135	0.492482	0.156	0.001	4.16663e-130	g6_s17_RSeT_induced	RP11-163F15.1		MA0666.1	MSX1	1.21994e-46	0.828734	0.752	0.53	9.10077e-44	g3_ap2y_RSeT_induced
MRPS34	4.66169e-37	0.463045	0.321	0.67	1.56754e-32	RSeT_wt		chr8-62694039-62694681	1.52307e-135	0.491296	0.161	0.002	4.60084e-130	g6_s17_RSeT_induced	NKAIN3		MA0708.1	MSX2	1.21994e-46	0.828734	0.752	0.53	9.10077e-44	g3_ap2y_RSeT_induced
MTPAP	4.85675e-37	0.341466	0.132	0.309	1.63313e-32	RSeT_wt		chr6-12584785-12585890	1.72787e-135	0.492147	0.181	0.008	5.21948e-130	g6_s17_RSeT_induced	RP11-125M16.1		MA0876.1	BSX	1.21994e-46	0.828734	0.752	0.53	9.10077e-44	g3_ap2y_RSeT_induced
STARD4	5.43454e-37	0.357122	0.173	0.38	1.82742e-32	RSeT_wt		chr18-6547313-6548036	1.73263e-135	0.501128	0.162	0.003	5.23387e-130	g6_s17_RSeT_induced	LINC01387		MA1640.1	MEIS2(var.2)	1.75881e-46	0.837504	0.629	0.426	1.31207e-43	g3_ap2y_RSeT_induced
SERBP1	5.7802e-37	0.4119	0.808	0.952	1.94365e-32	RSeT_wt		chr17-17413385-17414050	1.87551e-135	0.496057	0.168	0.004	5.66546e-130	g6_s17_RSeT_induced	MED9		MA0125.1	Nobox	2.74472e-46	0.766046	0.726	0.521	2.04756e-43	g3_ap2y_RSeT_induced
ACTR3B	6.03101e-37	0.27312	0.12	0.285	2.02799e-32	RSeT_wt		chr4-16250287-16251277	1.95545e-135	0.505197	0.182	0.008	5.90695e-130	g6_s17_RSeT_induced	TAPT1		MA0081.2	SPIB	5.17657e-46	0.869039	0.666	0.479	3.86172e-43	g3_ap2y_RSeT_induced
WDR33	7.42522e-37	0.451779	0.321	0.677	2.4968e-32	RSeT_wt		chr16-79723520-79724246	2.07606e-135	0.511611	0.215	0.019	6.27127e-130	g6_s17_RSeT_induced	MAFTRR		MA0503.1	Nkx2-5(var.2)	6.17318e-46	0.735115	0.645	0.45	4.60519e-43	g3_ap2y_RSeT_induced
AL392023.1	8.40448e-37	1.01321	0.282	0.169	2.82609e-32	RSeT_wt		chr1-218174487-218175254	2.28897e-135	0.494345	0.157	0.001	6.91442e-130	g6_s17_RSeT_induced	RRP15		MA0761.2	ETV1	4.99744e-45	0.941668	0.611	0.386	3.72809e-42	g3_ap2y_RSeT_induced
UGT8	8.8148e-37	0.315319	0.17	0.372	2.96406e-32	RSeT_wt		chrX-13193843-13194543	2.6934e-135	0.499326	0.165	0.003	8.13612e-130	g6_s17_RSeT_induced	GS1-600G8.5		MA0714.1	PITX3	1.32759e-44	0.921984	0.66	0.477	9.90382e-42	g3_ap2y_RSeT_induced
MRPL3	1.1634e-36	0.415882	0.334	0.692	3.91206e-32	RSeT_wt		chr6-116513383-116513906	2.72951e-135	0.488497	0.174	0.006	8.2452e-130	g6_s17_RSeT_induced	TRAPPC3L		MA0480.1	Foxo1	1.5793e-44	1.45937	0.621	0.457	1.17816e-41	g3_ap2y_RSeT_induced
MRPS26	1.17051e-36	0.422401	0.19	0.415	3.93596e-32	RSeT_wt		chrX-132858159-132859231	3.01583e-135	0.494707	0.165	0.003	9.11011e-130	g6_s17_RSeT_induced	HS6ST2		MA0720.1	Shox2	2.85995e-44	0.894216	0.753	0.541	2.13352e-41	g3_ap2y_RSeT_induced
UQCC2	1.21567e-36	0.448511	0.246	0.515	4.08783e-32	RSeT_wt		chr22-39723641-39724209	3.52385e-135	0.492308	0.164	0.003	1.06447e-129	g6_s17_RSeT_induced	ENTHD1		MA0642.1	EN2	7.00886e-44	0.88664	0.763	0.547	5.22861e-41	g3_ap2y_RSeT_induced
CD200	1.27685e-36	0.298414	0.133	0.306	4.29353e-32	RSeT_wt		chr10-61942903-61943541	4.12367e-135	0.504665	0.167	0.004	1.24566e-129	g6_s17_RSeT_induced	ARID5B		MA0648.1	GSC	2.79721e-43	1.10262	0.624	0.47	2.08672e-40	g3_ap2y_RSeT_induced
SOD2	1.40373e-36	0.492522	0.255	0.539	4.72018e-32	RSeT_wt		chr6-24052400-24053512	4.80682e-135	0.505192	0.172	0.005	1.45203e-129	g6_s17_RSeT_induced	NRSN1		MA0027.2	EN1	2.95891e-43	0.90036	0.738	0.542	2.20735e-40	g3_ap2y_RSeT_induced
NUP155	1.47404e-36	0.481003	0.233	0.492	4.95661e-32	RSeT_wt		chr14-54229744-54230860	4.85303e-135	0.496666	0.167	0.004	1.46598e-129	g6_s17_RSeT_induced	CDKN3		MA1606.1	Foxf1	4.71414e-43	1.50665	0.612	0.423	3.51675e-40	g3_ap2y_RSeT_induced
SALL4	1.78072e-36	1.1225	0.499	0.5	5.98785e-32	RSeT_wt		chr4-132991031-132991910	5.59962e-135	0.49237	0.173	0.006	1.69151e-129	g6_s17_RSeT_induced	RP11-404I7.1		MA0712.2	OTX2	5.49385e-43	1.05434	0.655	0.484	4.09841e-40	g3_ap2y_RSeT_induced
SMAD4	2.32241e-36	0.408414	0.348	0.73	7.80935e-32	RSeT_wt		chr2-102836259-102836821	6.69615e-135	0.494366	0.159	0.002	2.02275e-129	g6_s17_RSeT_induced	TMEM182		MA0852.2	FOXK1	7.49701e-43	1.4357	0.616	0.433	5.59277e-40	g3_ap2y_RSeT_induced
GLS	2.55254e-36	0.326887	0.316	0.639	8.58317e-32	RSeT_wt		chr13-80840192-80841003	9.54567e-135	0.511714	0.191	0.011	2.88352e-129	g6_s17_RSeT_induced	LINC00377		MA0612.2	EMX1	8.39817e-43	0.807835	0.729	0.519	6.26503e-40	g3_ap2y_RSeT_induced
FBXO17	2.63844e-36	0.385735	0.143	0.324	8.87203e-32	RSeT_wt		chr6-79737030-79737694	9.67816e-135	0.486191	0.159	0.002	2.92354e-129	g6_s17_RSeT_induced	SH3BGRL2		MA0151.1	Arid3a	9.04567e-43	0.88894	0.729	0.556	6.74807e-40	g3_ap2y_RSeT_induced
NLK	2.65947e-36	0.422783	0.294	0.6	8.94272e-32	RSeT_wt		chr1-98730302-98730994	1.01723e-134	0.506564	0.165	0.004	3.07281e-129	g6_s17_RSeT_induced	SNX7		MA0149.1	EWSR1-FLI1	1.95427e-42	0.795299	0.688	0.524	1.45788e-39	g3_ap2y_RSeT_induced
ZNRD1	2.87493e-36	0.333195	0.126	0.294	9.66724e-32	RSeT_wt		chr2-180655449-180656304	1.03327e-134	0.50502	0.171	0.005	3.12126e-129	g6_s17_RSeT_induced	AC009478.1		MA0062.3	GABPA	6.8331e-42	0.914106	0.597	0.4	5.09749e-39	g3_ap2y_RSeT_induced
AXIN2	3.12477e-36	0.272865	0.127	0.295	1.05073e-31	RSeT_wt		chr12-38624949-38626001	1.28505e-134	0.502075	0.166	0.004	3.88182e-129	g6_s17_RSeT_induced	CPNE8		MA0598.3	EHF	1.42203e-41	0.854621	0.622	0.434	1.06084e-38	g3_ap2y_RSeT_induced
ZNF85	3.2313e-36	0.384434	0.122	0.288	1.08656e-31	RSeT_wt		chr13-82769660-82771042	1.35053e-134	0.495958	0.183	0.008	4.07963e-129	g6_s17_RSeT_induced	SLITRK1		MA0050.2	IRF1	1.16444e-40	0.736669	0.733	0.556	8.68669e-38	g3_ap2y_RSeT_induced
TRMT11	3.70299e-36	0.425526	0.293	0.605	1.24517e-31	RSeT_wt		chr14-92819773-92820667	1.46285e-134	0.49695	0.172	0.005	4.41891e-129	g6_s17_RSeT_induced	GOLGA5		MA1536.1	NR2C2(var.2)	1.2761e-40	0.782879	0.629	0.438	9.51967e-38	g3_ap2y_RSeT_induced
PTGES3	3.70484e-36	0.71356	0.681	0.88	1.24579e-31	RSeT_wt		chr7-102856936-102857755	1.66488e-134	0.489437	0.154	0.001	5.02922e-129	g6_s17_RSeT_induced	FBXL13		MA1629.1	Zic2	1.64657e-40	1.78689	0.66	0.535	1.22834e-37	g3_ap2y_RSeT_induced
C21orf58	3.72815e-36	0.251009	0.114	0.27	1.25363e-31	RSeT_wt		chr4-38050628-38051341	1.7788e-134	0.500843	0.172	0.006	5.37334e-129	g6_s17_RSeT_induced	TBC1D1		MA1652.1	ZKSCAN5	4.53882e-40	0.831527	0.64	0.505	3.38596e-37	g3_ap2y_RSeT_induced
ZNF84	3.7792e-36	0.319227	0.147	0.332	1.27079e-31	RSeT_wt		chr6-104693724-104694312	1.96419e-134	0.48982	0.16	0.002	5.93333e-129	g6_s17_RSeT_induced	HACE1		MA1588.1	ZNF136	1.00338e-39	0.621306	0.666	0.46	7.48518e-37	g3_ap2y_RSeT_induced
F11R	3.8543e-36	0.386191	0.297	0.613	1.29605e-31	RSeT_wt		chr4-156451297-156452079	2.15957e-134	0.489781	0.159	0.002	6.52355e-129	g6_s17_RSeT_induced	RP11-171N4.1		MA1113.2	PBX2	1.18126e-39	0.782442	0.628	0.43	8.8122e-37	g3_ap2y_RSeT_induced
WRN	3.99985e-36	0.399349	0.325	0.668	1.34499e-31	RSeT_wt		chr6-3036469-3037379	2.18159e-134	0.503202	0.181	0.008	6.59006e-129	g6_s17_RSeT_induced	NQO2		MA0159.1	RARA::RXRA	1.61206e-39	0.651421	0.666	0.477	1.2026e-36	g3_ap2y_RSeT_induced
RBM27	4.28107e-36	0.400727	0.345	0.728	1.43955e-31	RSeT_wt		chr8-124830648-124831270	2.42117e-134	0.495037	0.168	0.005	7.31376e-129	g6_s17_RSeT_induced	RP11-1082L8.3		MA0793.1	POU6F2	1.87852e-39	0.832693	0.732	0.547	1.40138e-36	g3_ap2y_RSeT_induced
ZNF670	4.47951e-36	0.293657	0.115	0.275	1.50628e-31	RSeT_wt		chr4-123936694-123937370	2.49261e-134	0.488996	0.165	0.004	7.52959e-129	g6_s17_RSeT_induced	LINC01091		MA0111.1	Spz1	2.88145e-39	0.636831	0.676	0.486	2.14956e-36	g3_ap2y_RSeT_induced
PHLPP2	4.77807e-36	0.34662	0.143	0.325	1.60667e-31	RSeT_wt		chr16-76491148-76491946	2.49344e-134	0.498818	0.159	0.002	7.53207e-129	g6_s17_RSeT_induced	CNTNAP4		MA0495.3	MAFF	4.83592e-39	0.688738	0.652	0.47	3.6076e-36	g3_ap2y_RSeT_induced
PRKN	5.10947e-36	0.276282	0.198	0.414	1.71811e-31	RSeT_wt		chr2-112813284-112813839	3.1279e-134	0.494	0.175	0.006	9.44865e-129	g6_s17_RSeT_induced	IL1B		MA1579.1	ZBTB26	4.90397e-39	0.853121	0.623	0.433	3.65836e-36	g3_ap2y_RSeT_induced
TMEM131L	5.68515e-36	0.358031	0.208	0.438	1.91169e-31	RSeT_wt		chr20-31445971-31446947	3.23221e-134	0.507634	0.254	0.035	9.76374e-129	g6_s17_RSeT_induced	DEFB123		MA0052.4	MEF2A	1.73786e-38	0.637555	0.689	0.511	1.29645e-35	g3_ap2y_RSeT_induced
ZNF423	5.74307e-36	0.26958	0.156	0.343	1.93116e-31	RSeT_wt		chr3-55968446-55969213	3.31432e-134	0.490817	0.161	0.003	1.00118e-128	g6_s17_RSeT_induced	ERC2		MA1565.1	TBX18	2.55981e-38	1.0542	0.611	0.45	1.90962e-35	g3_ap2y_RSeT_induced
MRPS27	6.66457e-36	0.434499	0.195	0.42	2.24103e-31	RSeT_wt		chr17-17379394-17380019	3.80819e-134	0.491139	0.161	0.003	1.15036e-128	g6_s17_RSeT_induced	NT5M		MA0899.1	HOXA10	3.3818e-38	0.662589	0.666	0.484	2.52282e-35	g3_ap2y_RSeT_induced
IMMP1L	8.91984e-36	0.466148	0.267	0.554	2.99939e-31	RSeT_wt		chr12-74401958-74403355	5.74728e-134	0.492176	0.173	0.006	1.73612e-128	g6_s17_RSeT_induced	RP11-81H3.2		MA0846.1	FOXC2	3.4443e-38	1.64503	0.595	0.429	2.56945e-35	g3_ap2y_RSeT_induced
PSIP1	8.94694e-36	0.609277	0.71	0.914	3.0085e-31	RSeT_wt		chr4-170647692-170648478	6.06562e-134	0.493663	0.157	0.002	1.83228e-128	g6_s17_RSeT_induced	RP11-322J23.1		MA1103.2	FOXK2	8.6222e-38	1.35751	0.619	0.431	6.43216e-35	g3_ap2y_RSeT_induced
NUFIP2	9.57022e-36	0.305435	0.382	0.774	3.21808e-31	RSeT_wt		chr4-87910682-87911665	7.15214e-134	0.497177	0.219	0.021	2.16049e-128	g6_s17_RSeT_induced	MEPE		MA0680.1	PAX7	8.8794e-38	0.643057	0.644	0.454	6.62403e-35	g3_ap2y_RSeT_induced
MRPL18	9.91717e-36	0.505199	0.229	0.487	3.33475e-31	RSeT_wt		chrX-107857464-107858526	7.21965e-134	0.492471	0.167	0.004	2.18088e-128	g6_s17_RSeT_induced	MID2		MA0124.2	Nkx3-1	1.50059e-37	0.609242	0.655	0.484	1.11944e-34	g3_ap2y_RSeT_induced
ZFP64	1.066e-35	0.272361	0.112	0.269	3.58453e-31	RSeT_wt		chr1-69055091-69055895	8.32514e-134	0.492856	0.18	0.008	2.51483e-128	g6_s17_RSeT_induced	RP11-424D14.1		MA0713.1	PHOX2A	2.0412e-37	0.723029	0.668	0.49	1.52273e-34	g3_ap2y_RSeT_induced
NOL11	1.87589e-35	0.52035	0.236	0.502	6.30786e-31	RSeT_wt		chr6-91369826-91370364	8.5089e-134	0.487339	0.152	0.001	2.57033e-128	g6_s17_RSeT_induced	RP1-177I10.1		MA0042.2	FOXI1	2.30537e-37	1.34906	0.618	0.438	1.71981e-34	g3_ap2y_RSeT_induced
PPP1R12B	1.92193e-35	0.371497	0.184	0.396	6.46267e-31	RSeT_wt		chr5-90903852-90904619	8.72031e-134	0.489367	0.157	0.002	2.6342e-128	g6_s17_RSeT_induced	ADGRV1		MA0033.2	FOXL1	2.30537e-37	1.34906	0.618	0.438	1.71981e-34	g3_ap2y_RSeT_induced
KANTR	2.12571e-35	0.342157	0.163	0.356	7.1479e-31	RSeT_wt		chr2-37688657-37690046	8.72417e-134	0.508124	0.212	0.018	2.63536e-128	g6_s17_RSeT_induced	CDC42EP3		MA0848.1	FOXO4	2.30537e-37	1.34906	0.618	0.438	1.71981e-34	g3_ap2y_RSeT_induced
PPP6R3	2.13225e-35	0.272356	0.422	0.837	7.1699e-31	RSeT_wt		chr20-60512106-60512909	1.1246e-133	0.514181	0.193	0.012	3.39714e-128	g6_s17_RSeT_induced	MIR646HG		MA0849.1	FOXO6	2.30537e-37	1.34906	0.618	0.438	1.71981e-34	g3_ap2y_RSeT_induced
MRPS12	2.3275e-35	0.474392	0.219	0.464	7.82647e-31	RSeT_wt		chr2-58844925-58845451	1.18511e-133	0.498527	0.164	0.003	3.57992e-128	g6_s17_RSeT_induced	LINC01122		MA0850.1	FOXP3	2.30537e-37	1.34906	0.618	0.438	1.71981e-34	g3_ap2y_RSeT_induced
HAUS1	2.63118e-35	0.381953	0.18	0.387	8.84759e-31	RSeT_wt		chr7-81775598-81776219	1.30275e-133	0.494077	0.152	0.001	3.93529e-128	g6_s17_RSeT_induced	HGF		MA0117.2	Mafb	4.32713e-37	0.624631	0.652	0.459	3.22804e-34	g3_ap2y_RSeT_induced
NUCKS1	2.65504e-35	0.430415	0.793	0.918	8.92783e-31	RSeT_wt		chr20-46978966-46980296	1.49723e-133	0.500105	0.21	0.018	4.52278e-128	g6_s17_RSeT_induced	EYA2		MA1496.1	HOXA4	4.60104e-37	0.629993	0.682	0.494	3.43238e-34	g3_ap2y_RSeT_induced
CEP78	2.66519e-35	0.448726	0.19	0.405	8.96196e-31	RSeT_wt		chr4-136101959-136102559	1.58533e-133	0.497017	0.152	0.001	4.7889e-128	g6_s17_RSeT_induced	RP11-775H9.3		MA1504.1	HOXC4	4.60104e-37	0.629993	0.682	0.494	3.43238e-34	g3_ap2y_RSeT_induced
G2E3	2.84219e-35	0.425656	0.283	0.577	9.55714e-31	RSeT_wt		chr13-62531682-62532456	1.83431e-133	0.490883	0.166	0.004	5.54102e-128	g6_s17_RSeT_induced	LINC00448		MA1507.1	HOXD4	4.60104e-37	0.629993	0.682	0.494	3.43238e-34	g3_ap2y_RSeT_induced
RIC8B	3.9103e-35	0.384687	0.179	0.386	1.31488e-30	RSeT_wt		chrX-110358318-110358934	1.85348e-133	0.496693	0.154	0.001	5.59893e-128	g6_s17_RSeT_induced	RGAG1		MA0879.1	Dlx1	7.92562e-37	0.724465	0.723	0.522	5.91251e-34	g3_ap2y_RSeT_induced
COMTD1	4.42514e-35	0.39852	0.145	0.327	1.488e-30	RSeT_wt		chr1-111214138-111215336	1.85519e-133	0.493565	0.193	0.012	5.60409e-128	g6_s17_RSeT_induced	CHI3L2		MA0164.1	Nr2e3	1.39397e-36	0.615002	0.694	0.499	1.0399e-33	g3_ap2y_RSeT_induced
LAMTOR4	1.2062e-34	0.445801	0.363	0.753	4.05597e-30	RSeT_wt		chr5-123350213-123351379	2.07336e-133	0.510745	0.179	0.008	6.26314e-128	g6_s17_RSeT_induced	CEP120		MA0905.1	HOXC10	2.15677e-36	0.59342	0.655	0.453	1.60895e-33	g3_ap2y_RSeT_induced
TSPAN5	1.25914e-34	0.271707	0.14	0.313	4.23398e-30	RSeT_wt		chr8-52531866-52532739	2.38905e-133	0.493412	0.161	0.003	7.21674e-128	g6_s17_RSeT_induced	FAM150A		MA0080.5	SPI1	3.66856e-36	0.765603	0.67	0.497	2.73675e-33	g3_ap2y_RSeT_induced
SKP2	1.74199e-34	0.345494	0.158	0.346	5.8576e-30	RSeT_wt		chr6-91033706-91034431	2.91843e-133	0.502738	0.176	0.007	8.81589e-128	g6_s17_RSeT_induced	RP1-177I10.1		MA0881.1	Dlx4	6.10437e-36	0.648006	0.705	0.513	4.55386e-33	g3_ap2y_RSeT_induced
APEX1	1.79667e-34	0.395924	0.291	0.591	6.04149e-30	RSeT_wt		chr3-137741072-137741833	3.09698e-133	0.499228	0.155	0.002	9.35524e-128	g6_s17_RSeT_induced	SOX14		MA0907.1	HOXC13	7.73254e-36	0.558277	0.674	0.473	5.76847e-33	g3_ap2y_RSeT_induced
AC104461.1	2.2331e-34	0.427772	0.195	0.411	7.50904e-30	RSeT_wt		chr4-84681549-84682235	3.25592e-133	0.510353	0.179	0.008	9.83535e-128	g6_s17_RSeT_induced	WDFY3		MA0883.1	Dmbx1	1.49306e-35	0.881357	0.636	0.464	1.11382e-32	g3_ap2y_RSeT_induced
GEMIN8	2.54558e-34	0.263215	0.125	0.286	8.55977e-30	RSeT_wt		chr20-23664013-23664497	3.54687e-133	0.510828	0.173	0.006	1.07143e-127	g6_s17_RSeT_induced	RP11-218C14.5		MA0813.1	TFAP2B(var.3)	1.97629e-34	1.10015	0.603	0.454	1.47431e-31	g3_ap2y_RSeT_induced
SLIRP	2.56047e-34	1.38338	0.548	0.685	8.60984e-30	RSeT_wt		chr18-50081119-50081859	3.97149e-133	0.49566	0.162	0.003	1.19969e-127	g6_s17_RSeT_induced	MYO5B		MA1503.1	HOXB9	8.3311e-34	0.556389	0.635	0.452	6.215e-31	g3_ap2y_RSeT_induced
TTF2	2.73296e-34	0.446169	0.185	0.4	9.18984e-30	RSeT_wt		chr4-153934988-153935674	4.19101e-133	0.491005	0.157	0.002	1.266e-127	g6_s17_RSeT_induced	SFRP2		MA0858.1	Rarb(var.2)	2.26603e-33	0.612156	0.64	0.477	1.69046e-30	g3_ap2y_RSeT_induced
RBIS	3.01888e-34	0.583929	0.274	0.573	1.01513e-29	RSeT_wt		chr1-92876877-92877748	4.57911e-133	0.483674	0.166	0.004	1.38324e-127	g6_s17_RSeT_induced	FAM69A		MA1608.1	Isl1	2.64698e-33	0.589203	0.668	0.504	1.97465e-30	g3_ap2y_RSeT_induced
LSM5	3.09076e-34	0.495204	0.3	0.613	1.0393e-29	RSeT_wt		chr1-21725633-21726357	4.98986e-133	0.486048	0.164	0.004	1.50732e-127	g6_s17_RSeT_induced	USP48		MA1149.1	RARA::RXRG	2.86195e-33	0.614664	0.668	0.487	2.13502e-30	g3_ap2y_RSeT_induced
SPIN1	3.19753e-34	0.293403	0.397	0.8	1.0752e-29	RSeT_wt		chr7-134991809-134993082	5.26164e-133	0.492495	0.194	0.013	1.58942e-127	g6_s17_RSeT_induced	AGBL3		MA1518.1	LHX1	3.20438e-33	0.613495	0.692	0.505	2.39047e-30	g3_ap2y_RSeT_induced
MGME1	4.46393e-34	0.422388	0.206	0.431	1.50104e-29	RSeT_wt		chr13-36030717-36031189	5.32695e-133	0.497165	0.167	0.005	1.60914e-127	g6_s17_RSeT_induced	DCLK1		MA1506.1	HOXD10	6.75762e-33	0.546379	0.629	0.447	5.04118e-30	g3_ap2y_RSeT_induced
NAALAD2	6.33465e-34	0.321682	0.147	0.324	2.13009e-29	RSeT_wt		chr13-77740744-77741496	6.97967e-133	0.493435	0.166	0.004	2.10839e-127	g6_s17_RSeT_induced	SLAIN1		MA0595.1	SREBF1	1.62221e-32	0.584938	0.622	0.468	1.21017e-29	g3_ap2y_RSeT_induced
AC113414.1	6.49821e-34	0.281292	0.166	0.352	2.18509e-29	RSeT_wt		chr2-75277614-75279039	7.08742e-133	0.508836	0.181	0.008	2.14094e-127	g6_s17_RSeT_induced	TACR1		MA0884.1	DUXA	1.73578e-32	0.699607	0.628	0.461	1.29489e-29	g3_ap2y_RSeT_induced
GGCT	7.79726e-34	0.440172	0.255	0.53	2.62191e-29	RSeT_wt		chr13-27376958-27377297	8.00867e-133	0.479625	0.152	0.001	2.41923e-127	g6_s17_RSeT_induced	LINC01079		MA0688.1	TBX2	1.89155e-32	1.21189	0.574	0.427	1.41109e-29	g3_ap2y_RSeT_induced
GINS4	9.25928e-34	0.286473	0.108	0.256	3.11352e-29	RSeT_wt		chr1-50658276-50658871	1.1593e-132	0.499284	0.18	0.008	3.50197e-127	g6_s17_RSeT_induced	FAF1		MA0914.1	ISL2	2.78329e-32	0.575473	0.654	0.491	2.07633e-29	g3_ap2y_RSeT_induced
ARHGAP32	1.24285e-33	0.40403	0.285	0.574	4.1792e-29	RSeT_wt		chr11-30983764-30985057	1.22319e-132	0.491396	0.178	0.008	3.69495e-127	g6_s17_RSeT_induced	DCDC1		MA0031.1	FOXD1	5.3603e-32	1.20338	0.603	0.451	3.99878e-29	g3_ap2y_RSeT_induced
SNRNP40	1.2947e-33	0.431642	0.22	0.46	4.35355e-29	RSeT_wt		chr14-94875952-94876732	1.27771e-132	0.496878	0.175	0.007	3.85964e-127	g6_s17_RSeT_induced	RP11-179A9.3		MA0157.2	FOXO3	5.3603e-32	1.20338	0.603	0.451	3.99878e-29	g3_ap2y_RSeT_induced
SAA1	1.34511e-33	0.574481	0.138	0.042	4.52308e-29	RSeT_wt		chr6-9090328-9090865	1.34077e-132	0.483361	0.152	0.001	4.05015e-127	g6_s17_RSeT_induced	RP11-354I10.1		MA0101.1	REL	1.27775e-31	0.732257	0.636	0.472	9.532e-29	g3_ap2y_RSeT_induced
THOC6	1.46082e-33	0.271679	0.104	0.25	4.91217e-29	RSeT_wt		chr9-118594358-118594926	1.37284e-132	0.490831	0.154	0.002	4.14701e-127	g6_s17_RSeT_induced	RP11-349E4.1		MA0072.1	RORA(var.2)	1.32512e-31	0.543149	0.656	0.489	9.88542e-29	g3_ap2y_RSeT_induced
MITD1	2.18832e-33	0.493954	0.189	0.402	7.35843e-29	RSeT_wt		chr6-63258309-63258775	1.43191e-132	0.495157	0.161	0.003	4.32546e-127	g6_s17_RSeT_induced	LGSN		MA0160.1	NR4A2	2.59614e-31	0.609895	0.64	0.461	1.93672e-28	g3_ap2y_RSeT_induced
HSP90AA1	2.58014e-33	0.281591	0.912	0.969	8.67599e-29	RSeT_wt		chr11-36876954-36877519	1.48406e-132	0.489217	0.157	0.002	4.48298e-127	g6_s17_RSeT_induced	C11orf74		MA1547.1	PITX2	4.70612e-31	0.725005	0.627	0.474	3.51077e-28	g3_ap2y_RSeT_induced
MTMR12	3.29925e-33	0.380323	0.17	0.366	1.1094e-28	RSeT_wt		chr6-48614215-48615295	1.63783e-132	0.486969	0.168	0.005	4.94748e-127	g6_s17_RSeT_induced	PTCHD4		MA0901.2	HOXB13	5.53573e-31	0.540117	0.668	0.505	4.12966e-28	g3_ap2y_RSeT_induced
RSRC1	3.3773e-33	0.413436	0.344	0.688	1.13565e-28	RSeT_wt		chr18-64127319-64128891	2.08848e-132	0.485862	0.179	0.008	6.30879e-127	g6_s17_RSeT_induced	RP11-146N18.1		MA1494.1	HNF4A(var.2)	1.2243e-30	0.576217	0.645	0.471	9.13329e-28	g3_ap2y_RSeT_induced
DDB2	3.52364e-33	0.264134	0.136	0.302	1.18486e-28	RSeT_wt		chr8-41019887-41020521	2.09581e-132	0.476982	0.15	0.001	6.33094e-127	g6_s17_RSeT_induced	RP11-465K16.1		MA1646.1	OSR2	2.39799e-30	0.745096	0.591	0.429	1.7889e-27	g3_ap2y_RSeT_induced
LARP1B	3.52459e-33	0.510432	0.279	0.575	1.18518e-28	RSeT_wt		chr6-51524046-51524803	2.40762e-132	0.4956	0.149	0	7.27283e-127	g6_s17_RSeT_induced	PKHD1		MA0689.1	TBX20	3.37668e-30	1.04443	0.588	0.432	2.51901e-27	g3_ap2y_RSeT_induced
RFC1	4.31528e-33	0.431766	0.332	0.671	1.45106e-28	RSeT_wt		chr12-17411271-17412149	2.56813e-132	0.486584	0.167	0.005	7.7577e-127	g6_s17_RSeT_induced	RP11-871F6.3		MA0520.1	Stat6	3.40949e-30	0.611257	0.629	0.45	2.54348e-27	g3_ap2y_RSeT_induced
TBC1D8	4.38668e-33	0.284086	0.121	0.277	1.47507e-28	RSeT_wt		chr6-133170619-133171075	2.80834e-132	0.486156	0.169	0.005	8.48332e-127	g6_s17_RSeT_induced	LINC00326		MA0684.2	RUNX3	5.23146e-30	0.538463	0.64	0.483	3.90267e-27	g3_ap2y_RSeT_induced
LAMTOR5-AS1	4.65166e-33	0.315085	0.111	0.261	1.56417e-28	RSeT_wt		chr5-5029057-5029586	3.23508e-132	0.483389	0.149	0	9.77241e-127	g6_s17_RSeT_induced	CTD-2247C11.1		MA1105.2	GRHL2	5.85924e-30	0.792257	0.656	0.506	4.371e-27	g3_ap2y_RSeT_induced
INTS7	5.06346e-33	0.366302	0.143	0.316	1.70264e-28	RSeT_wt		chr3-7400088-7400654	3.34494e-132	0.491766	0.155	0.002	1.01043e-126	g6_s17_RSeT_induced	GRM7		MA0682.2	PITX1	1.24326e-29	0.737139	0.602	0.476	9.27474e-27	g3_ap2y_RSeT_induced
GLG1	6.26097e-33	0.257759	0.432	0.856	2.10531e-28	RSeT_wt		chr13-105719760-105720393	3.38432e-132	0.495868	0.162	0.004	1.02232e-126	g6_s17_RSeT_induced	LINC00343		MA1112.2	NR4A1	1.32643e-29	0.687074	0.606	0.445	9.89514e-27	g3_ap2y_RSeT_induced
PPP2R3B	6.9707e-33	0.258454	0.105	0.249	2.34397e-28	RSeT_wt		chr1-234751107-234751686	3.55998e-132	0.500404	0.181	0.009	1.07539e-126	g6_s17_RSeT_induced	AL360294.1		MA1600.1	ZNF684	4.99179e-29	0.55367	0.657	0.494	3.72388e-26	g3_ap2y_RSeT_induced
MEGF10	7.03854e-33	1.04519	0.253	0.149	2.36678e-28	RSeT_wt		chr2-188026139-188026649	3.71048e-132	0.490343	0.157	0.002	1.12085e-126	g6_s17_RSeT_induced	LINC01090		MA1587.1	ZNF135	5.2704e-29	0.581017	0.661	0.507	3.93172e-26	g3_ap2y_RSeT_induced
SERF2	7.05471e-33	0.541817	0.754	0.957	2.37222e-28	RSeT_wt		chr6-134773611-134774657	3.81013e-132	0.490625	0.159	0.003	1.15095e-126	g6_s17_RSeT_induced	RP1-287H17.1		MA0676.1	Nr2e1	1.51723e-28	0.648051	0.602	0.446	1.13185e-25	g3_ap2y_RSeT_induced
ZNF770	8.76039e-33	0.521323	0.274	0.57	2.94577e-28	RSeT_wt		chr22-39967480-39968960	4.17412e-132	0.496317	0.211	0.019	1.2609e-126	g6_s17_RSeT_induced	GRAP2		MA0807.1	TBX5	1.79688e-28	0.894587	0.614	0.466	1.34047e-25	g3_ap2y_RSeT_induced
DHTKD1	9.37366e-33	0.514386	0.245	0.507	3.15199e-28	RSeT_wt		chr12-59094832-59095412	4.62068e-132	0.486281	0.154	0.002	1.3958e-126	g6_s17_RSeT_induced	LRIG3		MA0497.1	MEF2C	5.98813e-28	0.514365	0.64	0.493	4.46715e-25	g3_ap2y_RSeT_induced
ISOC2	9.38502e-33	0.513793	0.243	0.504	3.15581e-28	RSeT_wt		chrX-31508161-31509113	4.67204e-132	0.491172	0.167	0.005	1.41131e-126	g6_s17_RSeT_induced	DMD		MA1601.1	ZNF75D	6.2778e-28	0.597666	0.607	0.458	4.68324e-25	g3_ap2y_RSeT_induced
DOCK5	1.12138e-32	0.282229	0.127	0.287	3.77074e-28	RSeT_wt		chr5-40537429-40538171	5.14254e-132	0.484812	0.155	0.002	1.55344e-126	g6_s17_RSeT_induced	TTC33		MA0485.2	HOXC9	3.14299e-27	0.50053	0.624	0.451	2.34467e-24	g3_ap2y_RSeT_induced
ZWILCH	1.18848e-32	0.401666	0.152	0.331	3.99637e-28	RSeT_wt		chr7-74381452-74381914	5.63306e-132	0.493974	0.163	0.004	1.70161e-126	g6_s17_RSeT_induced	CLIP2		MA1654.1	ZNF16	3.13686e-26	0.605259	0.65	0.5	2.3401e-23	g3_ap2y_RSeT_induced
PHB2	1.20617e-32	0.28036	0.414	0.832	4.05587e-28	RSeT_wt		chr1-35519343-35520225	5.77698e-132	0.484264	0.162	0.004	1.74509e-126	g6_s17_RSeT_induced	KIAA0319L		MA1569.1	TFAP2E	4.44108e-26	1.06555	0.565	0.438	3.31304e-23	g3_ap2y_RSeT_induced
ZNF766	1.22676e-32	0.340691	0.146	0.321	4.12509e-28	RSeT_wt		chr10-81403068-81403929	6.04847e-132	0.497727	0.165	0.004	1.8271e-126	g6_s17_RSeT_induced	NRG3		MA1630.1	Znf281	4.59333e-26	0.671605	0.722	0.579	3.42663e-23	g3_ap2y_RSeT_induced
PLPP3	1.45504e-32	1.1282	0.416	0.367	4.8927e-28	RSeT_wt		chr8-14974979-14975602	6.28289e-132	0.485878	0.163	0.004	1.89791e-126	g6_s17_RSeT_induced	SGCZ		MA0155.1	INSM1	1.04281e-25	0.631314	0.636	0.51	7.77935e-23	g3_ap2y_RSeT_induced
HOOK2	1.77273e-32	0.378054	0.137	0.304	5.96099e-28	RSeT_wt		chr4-62185943-62186498	6.341e-132	0.485247	0.153	0.001	1.91546e-126	g6_s17_RSeT_induced	ADGRL3		MA0483.1	Gfi1b	1.55576e-25	0.599167	0.601	0.46	1.1606e-22	g3_ap2y_RSeT_induced
GEN1	1.93401e-32	0.38572	0.169	0.357	6.5033e-28	RSeT_wt		chr3-38716634-38717154	7.1688e-132	0.484308	0.15	0.001	2.16552e-126	g6_s17_RSeT_induced	SCN10A		MA1109.1	NEUROD1	4.35283e-25	0.740428	0.619	0.478	3.24721e-22	g3_ap2y_RSeT_induced
COX7B	2.15702e-32	1.4473	0.536	0.669	7.25321e-28	RSeT_wt		chr3-98316086-98317176	7.61578e-132	0.495202	0.189	0.011	2.30054e-126	g6_s17_RSeT_induced	RP11-325B23.2		MA0873.1	HOXD12	1.66405e-24	0.478028	0.624	0.463	1.24138e-21	g3_ap2y_RSeT_induced
ESCO1	2.32055e-32	0.492705	0.252	0.521	7.80307e-28	RSeT_wt		chr2-187977657-187978693	7.76134e-132	0.490326	0.177	0.008	2.34451e-126	g6_s17_RSeT_induced	LINC01090		MA1111.1	NR2F2	2.31434e-24	0.600415	0.611	0.472	1.7265e-21	g3_ap2y_RSeT_induced
GLA	2.6815e-32	0.39527	0.133	0.298	9.01681e-28	RSeT_wt		chr6-170374450-170375436	8.98628e-132	0.505227	0.173	0.007	2.71454e-126	g6_s17_RSeT_induced	FAM120B		MA0729.1	RARA	2.17794e-23	0.437926	0.625	0.487	1.62474e-20	g3_ap2y_RSeT_induced
USP37	2.90143e-32	0.433353	0.177	0.374	9.75636e-28	RSeT_wt		chr8-113463036-113463940	1.03179e-131	0.49593	0.176	0.007	3.1168e-126	g6_s17_RSeT_induced	CSMD3		MA1548.1	PLAGL2	2.21508e-23	0.532777	0.633	0.489	1.65245e-20	g3_ap2y_RSeT_induced
MT1X	3.04388e-32	1.36618	0.316	0.233	1.02354e-27	RSeT_wt		chr5-173362565-173363280	1.0865e-131	0.483599	0.154	0.002	3.28206e-126	g6_s17_RSeT_induced	STC2		MA1636.1	CEBPG(var.2)	2.84249e-23	0.490558	0.627	0.479	2.1205e-20	g3_ap2y_RSeT_induced
PGM1	3.70146e-32	0.398811	0.188	0.391	1.24465e-27	RSeT_wt		chr16-50835545-50836646	1.08989e-131	0.482173	0.166	0.005	3.2923e-126	g6_s17_RSeT_induced	CTD-2034I21.1		MA0773.1	MEF2D	7.05899e-23	0.450779	0.646	0.508	5.26601e-20	g3_ap2y_RSeT_induced
MT2A	4.12502e-32	1.11399	0.244	0.141	1.38708e-27	RSeT_wt		chr20-11270558-11271695	1.38135e-131	0.500731	0.284	0.05	4.17274e-126	g6_s17_RSeT_induced	RP4-734C18.1		MA1643.1	NFIB	2.0632e-22	0.558241	0.599	0.452	1.53915e-19	g3_ap2y_RSeT_induced
NDUFB11	4.2386e-32	0.884933	0.666	0.917	1.42527e-27	RSeT_wt		chrX-110379960-110380489	1.41123e-131	0.479321	0.148	0	4.26298e-126	g6_s17_RSeT_induced	RGAG1		MA1522.1	MAZ	2.41097e-22	0.623038	0.726	0.601	1.79859e-19	g3_ap2y_RSeT_induced
PUM2	4.33008e-32	0.254976	0.439	0.851	1.45603e-27	RSeT_wt		chr4-181717100-181717905	1.45103e-131	0.487019	0.15	0.001	4.38323e-126	g6_s17_RSeT_induced	RP11-540E16.2		MA0493.1	Klf1	2.55127e-22	0.60785	0.644	0.546	1.90325e-19	g3_ap2y_RSeT_induced
DARS2	5.58251e-32	0.257179	0.078	0.2	1.87717e-27	RSeT_wt		chr1-214058704-214059543	1.56136e-131	0.487471	0.154	0.002	4.7165e-126	g6_s17_RSeT_induced	RP11-53A1.3		MA0505.1	Nr5a2	5.64777e-22	0.56759	0.601	0.466	4.21324e-19	g3_ap2y_RSeT_induced
TJP2	5.6416e-32	0.434511	0.231	0.469	1.89704e-27	RSeT_wt		chr1-12549590-12550151	1.90973e-131	0.500742	0.175	0.007	5.76884e-126	g6_s17_RSeT_induced	DHRS3		MA0700.2	LHX2	8.08057e-22	0.48431	0.659	0.521	6.0281e-19	g3_ap2y_RSeT_induced
PCBP2	5.7624e-32	0.391794	0.384	0.77	1.93767e-27	RSeT_wt		chr12-54924878-54925658	1.92799e-131	0.489436	0.166	0.005	5.824e-126	g6_s17_RSeT_induced	TESPA1		MA0104.4	MYCN	1.13299e-21	0.401117	0.599	0.457	8.4521e-19	g3_ap2y_RSeT_induced
SV2A	6.41297e-32	0.314973	0.134	0.297	2.15643e-27	RSeT_wt		chr4-27270380-27271123	1.95376e-131	0.499967	0.166	0.005	5.90183e-126	g6_s17_RSeT_induced	RP11-415C15.2		MA0815.1	TFAP2C(var.3)	1.15872e-21	0.868484	0.594	0.458	8.64406e-19	g3_ap2y_RSeT_induced
LSS	8.73823e-32	0.384955	0.144	0.315	2.93832e-27	RSeT_wt		chr5-145157352-145158228	2.32787e-131	0.48112	0.171	0.006	7.03194e-126	g6_s17_RSeT_induced	CTC-367F4.1		MA0731.1	BCL6B	1.67356e-21	0.479387	0.597	0.461	1.24847e-18	g3_ap2y_RSeT_induced
MRPL16	9.54051e-32	0.494135	0.236	0.483	3.20809e-27	RSeT_wt		chr17-63082365-63083469	2.42287e-131	0.484378	0.183	0.01	7.31889e-126	g6_s17_RSeT_induced	TANC2		MA1638.1	HAND2	2.84749e-21	0.75916	0.585	0.454	2.12423e-18	g3_ap2y_RSeT_induced
OLA1	1.14414e-31	0.359169	0.392	0.788	3.84729e-27	RSeT_wt		chr21-20236517-20237029	2.6721e-131	0.485027	0.151	0.001	8.07178e-126	g6_s17_RSeT_induced	AP001171.1		MA1539.1	NR2F6(var.3)	3.22611e-21	0.398838	0.627	0.472	2.40668e-18	g3_ap2y_RSeT_induced
PSMA3	1.20771e-31	0.288413	0.426	0.85	4.06106e-27	RSeT_wt		chr16-52498394-52499074	3.17675e-131	0.489989	0.177	0.008	9.59619e-126	g6_s17_RSeT_induced	TOX3		MA0719.1	RHOXF1	6.01269e-21	0.433311	0.632	0.483	4.48547e-18	g3_ap2y_RSeT_induced
CSNK2A1	1.21415e-31	0.356554	0.392	0.785	4.0827e-27	RSeT_wt		chr5-128394824-128395580	3.17779e-131	0.489224	0.165	0.005	9.59934e-126	g6_s17_RSeT_induced	FBN2		MA1114.1	PBX3	1.09528e-20	0.525024	0.585	0.452	8.17079e-18	g3_ap2y_RSeT_induced
ZNF75D	1.42279e-31	0.319316	0.119	0.27	4.78429e-27	RSeT_wt		chr11-132000638-132001223	3.56899e-131	0.480528	0.153	0.002	1.07811e-125	g6_s17_RSeT_induced	NTM		MA0724.1	VENTX	1.39501e-20	0.415527	0.638	0.493	1.04068e-17	g3_ap2y_RSeT_induced
ZCCHC7	1.45924e-31	0.31747	0.389	0.767	4.90686e-27	RSeT_wt		chr4-68732769-68733492	3.72714e-131	0.485512	0.174	0.007	1.12588e-125	g6_s17_RSeT_induced	UGT2B15		MA1653.1	ZNF148	1.4435e-20	0.475366	0.7	0.601	1.07685e-17	g3_ap2y_RSeT_induced
APOO	1.4888e-31	0.476217	0.19	0.401	5.00625e-27	RSeT_wt		chr5-79201115-79201973	3.74383e-131	0.489024	0.171	0.006	1.13092e-125	g6_s17_RSeT_induced	DMGDH		MA1473.1	CDX4	1.47264e-20	0.529214	0.581	0.45	1.09859e-17	g3_ap2y_RSeT_induced
DPM3	1.87998e-31	0.252552	0.093	0.224	6.32161e-27	RSeT_wt		chr6-26643408-26643995	4.15388e-131	0.489639	0.151	0.001	1.25479e-125	g6_s17_RSeT_induced	ZNF322		MA0690.1	TBX21	2.10519e-20	0.984703	0.551	0.428	1.57047e-17	g3_ap2y_RSeT_induced
TMEM256	1.88758e-31	0.541439	0.23	0.472	6.34716e-27	RSeT_wt		chr12-8091364-8092360	4.37359e-131	0.489726	0.161	0.004	1.32116e-125	g6_s17_RSeT_induced	NECAP1		MA0116.1	Znf423	2.26222e-20	0.561286	0.634	0.511	1.68762e-17	g3_ap2y_RSeT_induced
MRPL15	1.91933e-31	0.503918	0.241	0.497	6.45393e-27	RSeT_wt		chr4-36180796-36181331	4.73148e-131	0.489012	0.154	0.002	1.42927e-125	g6_s17_RSeT_induced	ARAP2		MA1535.1	NR2C1	2.32856e-20	0.443033	0.617	0.482	1.7371e-17	g3_ap2y_RSeT_induced
TNRC6A	2.24402e-31	0.931145	0.617	0.865	7.54574e-27	RSeT_wt		chr9-105342263-105342880	5.68515e-131	0.485381	0.16	0.003	1.71735e-125	g6_s17_RSeT_induced	SLC44A1		MA1642.1	NEUROG2(var.2)	2.45794e-20	0.679513	0.596	0.478	1.83362e-17	g3_ap2y_RSeT_induced
TUFM	2.32704e-31	0.434983	0.379	0.779	7.82492e-27	RSeT_wt		chr8-137937468-137937981	6.32137e-131	0.484423	0.156	0.002	1.90953e-125	g6_s17_RSeT_induced	RP11-238K6.1		MA1521.1	MAFA	4.27278e-20	0.459586	0.595	0.468	3.18749e-17	g3_ap2y_RSeT_induced
NDUFA3	2.43393e-31	0.583418	0.207	0.429	8.18433e-27	RSeT_wt		chr13-38563934-38564969	6.5234e-131	0.48861	0.168	0.005	1.97056e-125	g6_s17_RSeT_induced	LINC00366		MA1123.2	TWIST1	4.45095e-20	0.733748	0.57	0.45	3.32041e-17	g3_ap2y_RSeT_induced
PSMG4	2.48569e-31	0.357397	0.134	0.295	8.35839e-27	RSeT_wt		chr2-207041217-207041977	6.52906e-131	0.509695	0.212	0.019	1.97227e-125	g6_s17_RSeT_induced	KLF7		MA0107.1	RELA	5.02958e-20	0.585002	0.616	0.497	3.75206e-17	g3_ap2y_RSeT_induced
TESMIN	5.72497e-31	0.259083	0.094	0.225	1.92508e-26	RSeT_wt		chr8-60059760-60060583	6.98916e-131	0.49	0.155	0.002	2.11126e-125	g6_s17_RSeT_induced	RP11-27P7.1		MA0860.1	Rarg(var.2)	8.44222e-20	0.468318	0.596	0.464	6.2979e-17	g3_ap2y_RSeT_induced
CHML	6.16647e-31	0.45104	0.221	0.452	2.07354e-26	RSeT_wt		chrX-126094694-126095548	7.28794e-131	0.498234	0.163	0.004	2.20151e-125	g6_s17_RSeT_induced	RP11-13E5.2		MA0517.1	STAT1::STAT2	1.53185e-19	0.553361	0.638	0.534	1.14276e-16	g3_ap2y_RSeT_induced
THSD4	6.53078e-31	0.265744	0.192	0.388	2.19604e-26	RSeT_wt		chrX-94388262-94388917	8.13276e-131	0.479172	0.152	0.001	2.45671e-125	g6_s17_RSeT_induced	FAM133A		MA0806.1	TBX4	1.71011e-19	0.7355	0.581	0.476	1.27574e-16	g3_ap2y_RSeT_induced
FBXW11	6.652e-31	0.357217	0.4	0.792	2.2368e-26	RSeT_wt		chr3-60849750-60850721	8.60813e-131	0.489701	0.164	0.004	2.60031e-125	g6_s17_RSeT_induced	FHIT		MA0597.1	THAP1	2.16666e-19	0.484772	0.597	0.462	1.61633e-16	g3_ap2y_RSeT_induced
AC090204.1	6.77488e-31	0.368146	0.152	0.323	2.27812e-26	RSeT_wt		chr2-21913166-21913875	9.30922e-131	0.484029	0.152	0.001	2.81209e-125	g6_s17_RSeT_induced	AC067959.1		MA0693.2	VDR	2.99698e-19	0.364378	0.61	0.473	2.23575e-16	g3_ap2y_RSeT_induced
UTP20	7.47045e-31	0.38651	0.187	0.387	2.51201e-26	RSeT_wt		chr6-160198492-160199055	1.05327e-130	0.490881	0.166	0.005	3.18167e-125	g6_s17_RSeT_induced	SLC22A2		MA1577.1	TLX2	3.06429e-19	0.50729	0.665	0.531	2.28596e-16	g3_ap2y_RSeT_induced
TIMM13	8.41601e-31	0.441067	0.365	0.741	2.82997e-26	RSeT_wt		chr3-105012401-105012917	1.09863e-130	0.496361	0.164	0.005	3.31869e-125	g6_s17_RSeT_induced	ALCAM		MA0801.1	MGA	1.22651e-18	0.71848	0.583	0.469	9.14975e-16	g3_ap2y_RSeT_induced
NCL	9.16568e-31	0.568873	0.756	0.916	3.08205e-26	RSeT_wt		chr2-17486065-17486630	1.16825e-130	0.489261	0.157	0.003	3.529e-125	g6_s17_RSeT_induced	RAD51AP2		MA1566.1	TBX3	1.29859e-18	0.704719	0.591	0.47	9.68746e-16	g3_ap2y_RSeT_induced
PFN1	1.0267e-30	0.434371	0.839	0.968	3.45238e-26	RSeT_wt		chr4-65791590-65792350	1.21796e-130	0.497746	0.18	0.009	3.67918e-125	g6_s17_RSeT_induced	RP11-51P8.1		MA0041.1	Foxd3	2.49015e-18	0.789071	0.568	0.451	1.85765e-15	g3_ap2y_RSeT_induced
NUP153	1.0755e-30	0.467392	0.312	0.631	3.61648e-26	RSeT_wt		chr9-110970015-110970636	1.23511e-130	0.490349	0.166	0.005	3.73098e-125	g6_s17_RSeT_induced	LPAR1		MA1117.1	RELB	2.74621e-18	0.440992	0.607	0.474	2.04868e-15	g3_ap2y_RSeT_induced
TRAF3IP2-AS1	1.35941e-30	0.488938	0.215	0.438	4.57116e-26	RSeT_wt		chr14-21802350-21803027	1.36582e-130	0.499864	0.17	0.006	4.12582e-125	g6_s17_RSeT_induced	AE000658.31		MA0895.1	HMBOX1	3.91104e-18	0.393147	0.608	0.478	2.91763e-15	g3_ap2y_RSeT_induced
CISD1	1.37059e-30	0.521157	0.256	0.52	4.60876e-26	RSeT_wt		chr8-114103514-114104158	1.37085e-130	0.484876	0.157	0.003	4.14101e-125	g6_s17_RSeT_induced	RP11-267L5.1		MA1108.2	MXI1	4.56597e-18	0.478937	0.585	0.444	3.40621e-15	g3_ap2y_RSeT_induced
DOCK3	1.5164e-30	1.18718	0.525	0.599	5.09904e-26	RSeT_wt		chr9-108084892-108085313	1.4366e-130	0.49613	0.15	0.001	4.33963e-125	g6_s17_RSeT_induced	RNA5SP293		MA0696.1	ZIC1	6.75362e-18	0.896213	0.628	0.557	5.0382e-15	g3_ap2y_RSeT_induced
CFDP1	1.54675e-30	0.356961	0.356	0.71	5.20109e-26	RSeT_wt		chr12-103384257-103384938	1.58958e-130	0.500044	0.154	0.002	4.80175e-125	g6_s17_RSeT_induced	C12orf42		MA0163.1	PLAG1	1.393e-17	0.423385	0.63	0.519	1.03918e-14	g3_ap2y_RSeT_induced
CCT7	1.55816e-30	0.314594	0.407	0.818	5.23947e-26	RSeT_wt		chr5-137068701-137069596	1.71654e-130	0.509164	0.173	0.007	5.18526e-125	g6_s17_RSeT_induced	SPOCK1		MA0913.2	HOXD9	2.98395e-17	0.447193	0.579	0.457	2.22603e-14	g3_ap2y_RSeT_induced
FGD4	2.1811e-30	0.863851	0.631	0.806	7.33415e-26	RSeT_wt		chr21-22020211-22020839	1.93677e-130	0.48574	0.159	0.003	5.8505e-125	g6_s17_RSeT_induced	AP000472.2		MA0122.3	Nkx3-2	3.321e-17	0.429988	0.606	0.469	2.47746e-14	g3_ap2y_RSeT_induced
SGK3	2.38666e-30	0.433182	0.175	0.366	8.02539e-26	RSeT_wt		chr7-32785261-32786015	2.41552e-130	0.488166	0.178	0.008	7.29669e-125	g6_s17_RSeT_induced	LINC00997		MA1555.1	RXRB(var.2)	4.06261e-17	0.35812	0.594	0.482	3.03071e-14	g3_ap2y_RSeT_induced
FGFR1OP	2.43471e-30	0.40265	0.174	0.367	8.18696e-26	RSeT_wt		chr11-123936058-123936748	2.67662e-130	0.48212	0.153	0.002	8.08541e-125	g6_s17_RSeT_induced	OR4D5		MA0697.1	ZIC3	4.72564e-17	0.867738	0.633	0.563	3.52532e-14	g3_ap2y_RSeT_induced
AUH	3.51355e-30	0.49819	0.264	0.529	1.18147e-25	RSeT_wt		chr1-60832872-60833641	2.73084e-130	0.487216	0.159	0.003	8.24922e-125	g6_s17_RSeT_induced	RP11-436K8.1		MA0114.4	HNF4A	5.29803e-17	0.522028	0.576	0.452	3.95233e-14	g3_ap2y_RSeT_induced
AL157944.1	4.80557e-30	0.9596	0.363	0.271	1.61592e-25	RSeT_wt		chr7-10680581-10681355	2.77421e-130	0.488679	0.177	0.008	8.38021e-125	g6_s17_RSeT_induced	CTD-2060L22.1		MA1532.1	NR1D2	6.53963e-17	0.408301	0.594	0.479	4.87856e-14	g3_ap2y_RSeT_induced
TMEM178B	4.99117e-30	0.895329	0.191	0.093	1.67833e-25	RSeT_wt		chr1-57964503-57965232	2.80086e-130	0.492558	0.154	0.002	8.46073e-125	g6_s17_RSeT_induced	DAB1		MA1596.1	ZNF460	1.64929e-16	0.310797	0.638	0.532	1.23037e-13	g3_ap2y_RSeT_induced
NQO2	5.05509e-30	0.325615	0.169	0.349	1.69982e-25	RSeT_wt		chr10-373454-374026	3.26369e-130	0.499072	0.186	0.011	9.85882e-125	g6_s17_RSeT_induced	DIP2C		MA0805.1	TBX1	1.84124e-16	0.716724	0.575	0.459	1.37357e-13	g3_ap2y_RSeT_induced
SSR4	5.28339e-30	0.280522	0.446	0.86	1.77659e-25	RSeT_wt		chr2-217198399-217199575	3.26537e-130	0.496116	0.187	0.011	9.8639e-125	g6_s17_RSeT_induced	DIRC3-AS1		MA0593.1	FOXP2	3.14324e-16	1.10776	0.556	0.425	2.34485e-13	g3_ap2y_RSeT_induced
HNRNPC	5.33952e-30	0.432908	0.778	0.952	1.79547e-25	RSeT_wt		chr7-102880553-102881091	3.47281e-130	0.486458	0.155	0.002	1.04905e-124	g6_s17_RSeT_induced	FBXL13		MA1573.1	THAP11	4.01406e-16	0.325873	0.612	0.489	2.99449e-13	g3_ap2y_RSeT_induced
SCAF4	6.14045e-30	0.477673	0.309	0.627	2.06479e-25	RSeT_wt		chr5-135670351-135671343	3.5075e-130	0.487613	0.162	0.004	1.05953e-124	g6_s17_RSeT_induced	CTC-321K16.4		MA0484.2	HNF4G	5.42727e-16	0.496565	0.567	0.456	4.04874e-13	g3_ap2y_RSeT_induced
ITSN1	6.67114e-30	0.2664	0.403	0.776	2.24324e-25	RSeT_wt		chr3-104856293-104857189	3.78156e-130	0.498953	0.189	0.012	1.14232e-124	g6_s17_RSeT_induced	ALCAM		MA1639.1	MEIS1(var.2)	1.17063e-15	0.511696	0.551	0.436	8.73293e-13	g3_ap2y_RSeT_induced
TIAM2	6.7704e-30	0.440225	0.286	0.567	2.27661e-25	RSeT_wt		chr7-18128166-18129215	4.0317e-130	0.490592	0.17	0.006	1.21788e-124	g6_s17_RSeT_induced	HDAC9		MA1627.1	Wt1	1.56559e-15	0.444602	0.678	0.585	1.16793e-12	g3_ap2y_RSeT_induced
TTC28-AS1	7.44666e-30	0.294772	0.132	0.288	2.50401e-25	RSeT_wt		chr12-61684205-61684801	4.33798e-130	0.484447	0.15	0.001	1.3104e-124	g6_s17_RSeT_induced	FAM19A2		MA1645.1	NKX2-2	2.03403e-15	0.350036	0.579	0.463	1.51738e-12	g3_ap2y_RSeT_induced
CACNA2D1	8.21969e-30	1.07933	0.567	0.679	2.76395e-25	RSeT_wt		chr20-20216875-20217924	4.44105e-130	0.488647	0.168	0.006	1.34154e-124	g6_s17_RSeT_induced	CFAP61		MA0071.1	RORA	4.95029e-15	0.40285	0.564	0.464	3.69291e-12	g3_ap2y_RSeT_induced
ZNF66	8.45134e-30	0.355603	0.134	0.293	2.84185e-25	RSeT_wt		chr20-35419396-35419854	4.47875e-130	0.480585	0.149	0.001	1.35292e-124	g6_s17_RSeT_induced	UQCC1		MA0782.2	PKNOX1	5.66186e-15	0.451739	0.561	0.448	4.22375e-12	g3_ap2y_RSeT_induced
BEX2	1.01211e-29	0.484638	0.217	0.443	3.40332e-25	RSeT_wt		chr13-104311510-104312189	4.92733e-130	0.485979	0.159	0.003	1.48843e-124	g6_s17_RSeT_induced	LINC01309		MA0800.1	EOMES	9.02199e-15	0.911999	0.534	0.429	6.73041e-12	g3_ap2y_RSeT_induced
SLC25A12	1.20902e-29	0.270973	0.125	0.274	4.06547e-25	RSeT_wt		chr5-23380398-23381214	5.17534e-130	0.49205	0.177	0.008	1.56335e-124	g6_s17_RSeT_induced	PRDM9		MA0878.2	CDX1	1.04246e-14	0.47335	0.557	0.443	7.77679e-12	g3_ap2y_RSeT_induced
PAICS	1.30671e-29	1.09596	0.54	0.653	4.39393e-25	RSeT_wt		chr10-107862158-107862684	5.3549e-130	0.487548	0.15	0.001	1.61759e-124	g6_s17_RSeT_induced	LINC01435		MA0872.1	TFAP2A(var.3)	1.16261e-14	0.73168	0.567	0.472	8.67311e-12	g3_ap2y_RSeT_induced
ORC5	1.38015e-29	0.377574	0.144	0.309	4.64089e-25	RSeT_wt		chr4-129355235-129356044	5.689e-130	0.49401	0.176	0.008	1.71851e-124	g6_s17_RSeT_induced	RP11-419L4.1		MA0771.1	HSF4	1.20018e-14	0.387077	0.578	0.464	8.95331e-12	g3_ap2y_RSeT_induced
H2AFZ	1.58499e-29	0.717352	0.689	0.798	5.32967e-25	RSeT_wt		chr13-28257863-28258811	6.16956e-130	0.48622	0.163	0.004	1.86368e-124	g6_s17_RSeT_induced	PAN3		MA0770.1	HSF2	1.3431e-14	0.406116	0.559	0.455	1.00195e-11	g3_ap2y_RSeT_induced
PDE7A	1.59636e-29	0.353	0.309	0.6	5.36792e-25	RSeT_wt		chr5-147802762-147803476	6.9057e-130	0.48584	0.152	0.002	2.08604e-124	g6_s17_RSeT_induced	JAKMIP2		MA1151.1	RORC	4.9529e-14	0.306645	0.608	0.489	3.69487e-11	g3_ap2y_RSeT_induced
RCL1	1.75694e-29	0.395707	0.146	0.312	5.90789e-25	RSeT_wt		chrX-100694354-100695003	7.901e-130	0.46576	0.154	0.002	2.3867e-124	g6_s17_RSeT_induced	SYTL4		MA1491.1	GLI3	7.03437e-14	0.410156	0.613	0.51	5.24764e-11	g3_ap2y_RSeT_induced
ALKBH7	2.01067e-29	0.578284	0.337	0.691	6.76109e-25	RSeT_wt		chr11-10089795-10090319	8.49182e-130	0.486995	0.152	0.002	2.56518e-124	g6_s17_RSeT_induced	SBF2		MA0751.1	ZIC4	1.25004e-13	0.734744	0.624	0.554	9.32533e-11	g3_ap2y_RSeT_induced
AL590705.1	2.15024e-29	1.09581	0.331	0.253	7.23039e-25	RSeT_wt		chr2-4766607-4767384	9.16175e-130	0.495179	0.152	0.002	2.76754e-124	g6_s17_RSeT_induced	LINC01249		MA0802.1	TBR1	1.48437e-13	0.870251	0.54	0.435	1.10734e-10	g3_ap2y_RSeT_induced
TSPAN4	2.24491e-29	0.37409	0.142	0.305	7.54873e-25	RSeT_wt		chr5-117800151-117800660	9.74643e-130	0.484433	0.152	0.002	2.94416e-124	g6_s17_RSeT_induced	CTD-3179P9.1		MA1649.1	ZBTB12	1.52038e-13	0.38835	0.558	0.447	1.1342e-10	g3_ap2y_RSeT_induced
UBP1	2.32625e-29	0.500013	0.241	0.486	7.82226e-25	RSeT_wt		chr4-142957524-142958045	1.18429e-129	0.48429	0.152	0.002	3.57746e-124	g6_s17_RSeT_induced	INPP4B		MA1576.1	THRB(var.3)	1.76727e-13	0.39238	0.568	0.46	1.31839e-10	g3_ap2y_RSeT_induced
FSD1L	2.55549e-29	0.302808	0.127	0.276	8.59308e-25	RSeT_wt		chr20-48984678-48985238	1.22949e-129	0.489084	0.159	0.004	3.71398e-124	g6_s17_RSeT_induced	ARFGEF2		MA0073.1	RREB1	1.91481e-13	0.489182	0.668	0.589	1.42845e-10	g3_ap2y_RSeT_induced
YARS	2.64452e-29	0.482923	0.286	0.569	8.89245e-25	RSeT_wt		chr12-120375771-120376690	1.22996e-129	0.501039	0.212	0.02	3.71541e-124	g6_s17_RSeT_induced	MSI1		MA1567.1	TBX6	8.66253e-13	0.692102	0.567	0.48	6.46225e-10	g3_ap2y_RSeT_induced
ADGRL1	3.09085e-29	0.410146	0.185	0.381	1.03933e-24	RSeT_wt		chr6-79420866-79421387	1.3045e-129	0.485543	0.148	0.001	3.94059e-124	g6_s17_RSeT_induced	RP1-232L24.3		MA0772.1	IRF7	9.41174e-13	0.37289	0.639	0.517	7.02116e-10	g3_ap2y_RSeT_induced
KRTCAP2	3.75877e-29	0.461325	0.347	0.687	1.26392e-24	RSeT_wt		chr7-10429117-10430025	1.49888e-129	0.493755	0.164	0.005	4.52776e-124	g6_s17_RSeT_induced	CTD-2060L22.1		MA1593.1	ZNF317	9.85666e-13	0.681327	0.54	0.424	7.35306e-10	g3_ap2y_RSeT_induced
SNRPD2	4.36663e-29	1.02983	0.616	0.839	1.46832e-24	RSeT_wt		chrX-106359216-106359933	1.57323e-129	0.480528	0.148	0.001	4.75234e-124	g6_s17_RSeT_induced	MUM1L1		MA0507.1	POU2F2	1.04865e-12	1.48046	0.674	0.664	7.82293e-10	g3_ap2y_RSeT_induced
C2CD5	5.14668e-29	0.516727	0.228	0.458	1.73062e-24	RSeT_wt		chr10-61621518-61622190	1.95319e-129	0.486114	0.155	0.003	5.90013e-124	g6_s17_RSeT_induced	C10orf107		MA0471.2	E2F6	1.08501e-12	0.329716	0.64	0.552	8.09415e-10	g3_ap2y_RSeT_induced
RIPK2	5.95649e-29	0.293521	0.131	0.282	2.00293e-24	RSeT_wt		chr2-157004740-157005539	2.05476e-129	0.488207	0.157	0.003	6.20695e-124	g6_s17_RSeT_induced	GALNT5		MA0112.3	ESR1	1.10009e-12	0.296887	0.585	0.482	8.20667e-10	g3_ap2y_RSeT_induced
TTF1	7.09949e-29	0.428606	0.213	0.429	2.38727e-24	RSeT_wt		chr1-12405906-12406804	2.09987e-129	0.499327	0.197	0.015	6.34319e-124	g6_s17_RSeT_induced	VPS13D		MA1530.1	NKX6-3	1.1867e-12	0.329929	0.614	0.52	8.85275e-10	g3_ap2y_RSeT_induced
AP002495.1	7.73003e-29	0.262316	0.098	0.226	2.5993e-24	RSeT_wt		chr3-40192572-40193448	2.32833e-129	0.499897	0.215	0.021	7.03334e-124	g6_s17_RSeT_induced	EIF1B-AS1		MA0494.1	Nr1h3::Rxra	1.54983e-12	0.353591	0.586	0.471	1.15617e-09	g3_ap2y_RSeT_induced
DPH6	7.89005e-29	0.371415	0.256	0.497	2.65311e-24	RSeT_wt		chr5-147906281-147907037	2.60605e-129	0.482553	0.171	0.007	7.87224e-124	g6_s17_RSeT_induced	C5orf46		MA0780.1	PAX3	1.6106e-12	0.317669	0.588	0.486	1.2015e-09	g3_ap2y_RSeT_induced
AC022140.1	9.807e-29	1.11603	0.468	0.465	3.2977e-24	RSeT_wt		chr8-90803001-90804348	3.36479e-129	0.484446	0.264	0.041	1.01642e-123	g6_s17_RSeT_induced	NECAB1		MA0804.1	TBX19	2.4439e-12	0.411358	0.563	0.457	1.82315e-09	g3_ap2y_RSeT_induced
ITPK1	1.10717e-28	0.270108	0.096	0.223	3.72296e-24	RSeT_wt		chr6-144559955-144560606	3.42044e-129	0.494009	0.173	0.008	1.03323e-123	g6_s17_RSeT_induced	UTRN		MA0645.1	ETV6	3.46759e-12	0.356807	0.54	0.454	2.58683e-09	g3_ap2y_RSeT_induced
ANKRD12	1.1142e-28	0.3139	0.391	0.762	3.74661e-24	RSeT_wt		chr22-33660087-33660643	3.42603e-129	0.481064	0.155	0.003	1.03492e-123	g6_s17_RSeT_induced	LARGE1		MA0803.1	TBX15	4.05033e-12	0.562891	0.568	0.479	3.02155e-09	g3_ap2y_RSeT_induced
GCNT1	1.20208e-28	0.254175	0.207	0.405	4.04212e-24	RSeT_wt		chr12-77775274-77776096	3.57781e-129	0.481778	0.151	0.002	1.08077e-123	g6_s17_RSeT_induced	NAV3		MA0599.1	KLF5	4.20177e-12	0.404567	0.69	0.619	3.13452e-09	g3_ap2y_RSeT_induced
DHRSX	1.43648e-28	0.475942	0.219	0.443	4.8303e-24	RSeT_wt		chr20-2831332-2832204	3.7639e-129	0.497654	0.171	0.007	1.13699e-123	g6_s17_RSeT_induced	PCED1A		MA0147.3	MYC	9.21253e-12	0.266134	0.579	0.481	6.87255e-09	g3_ap2y_RSeT_induced
MCM2	1.50041e-28	0.324295	0.123	0.27	5.04526e-24	RSeT_wt		chr2-114843445-114844328	3.83102e-129	0.487217	0.163	0.005	1.15726e-123	g6_s17_RSeT_induced	DPP10		MA0627.2	POU2F3	1.01188e-11	1.53528	0.676	0.668	7.54865e-09	g3_ap2y_RSeT_induced
MAP2K6	1.60707e-28	0.349831	0.169	0.345	5.40395e-24	RSeT_wt		chr7-40549760-40550498	4.48757e-129	0.482703	0.15	0.001	1.35559e-123	g6_s17_RSeT_induced	SUGCT		MA1549.1	POU6F1(var.2)	1.18575e-11	0.329086	0.596	0.505	8.84568e-09	g3_ap2y_RSeT_induced
AP2S1	1.7445e-28	0.426665	0.36	0.714	5.86607e-24	RSeT_wt		chr3-15384882-15385348	4.58521e-129	0.483879	0.152	0.002	1.38508e-123	g6_s17_RSeT_induced	METTL6		MA1520.1	MAF	1.21678e-11	0.374295	0.58	0.48	9.07719e-09	g3_ap2y_RSeT_induced
MDP1	1.82529e-28	0.259371	0.096	0.223	6.13773e-24	RSeT_wt		chr2-177538320-177539062	4.86422e-129	0.477035	0.166	0.005	1.46936e-123	g6_s17_RSeT_induced	AGPS		MA1552.1	RARB(var.3)	2.11122e-11	0.275221	0.585	0.47	1.57497e-08	g3_ap2y_RSeT_induced
TGS1	2.07155e-28	0.516208	0.27	0.536	6.9658e-24	RSeT_wt		chr1-172486222-172487351	4.94773e-129	0.491427	0.182	0.01	1.49459e-123	g6_s17_RSeT_induced	C1orf105		MA0486.2	HSF1	3.42629e-11	0.342718	0.572	0.459	2.55601e-08	g3_ap2y_RSeT_induced
GLCE	2.19678e-28	0.342354	0.135	0.288	7.38689e-24	RSeT_wt		chr1-208373935-208374977	5.28955e-129	0.493717	0.208	0.019	1.59785e-123	g6_s17_RSeT_induced	PLXNA2		MA1540.1	NR5A1	3.85744e-11	0.403538	0.561	0.481	2.87765e-08	g3_ap2y_RSeT_induced
FKBP11	2.6986e-28	0.347816	0.123	0.267	9.07431e-24	RSeT_wt		chr13-105401623-105402329	5.29148e-129	0.483925	0.147	0.001	1.59843e-123	g6_s17_RSeT_induced	DAOA		MA0039.4	KLF4	4.3199e-11	0.393346	0.696	0.609	3.22265e-08	g3_ap2y_RSeT_induced
NUP210	2.88784e-28	0.319453	0.123	0.268	9.71065e-24	RSeT_wt		chr4-90094965-90095716	5.58616e-129	0.480306	0.158	0.003	1.68745e-123	g6_s17_RSeT_induced	CCSER1		MA1531.1	NR1D1	4.4833e-11	0.284641	0.581	0.484	3.34454e-08	g3_ap2y_RSeT_induced
PBX3	2.94601e-28	0.971629	0.568	0.667	9.90625e-24	RSeT_wt		chr1-3249616-3250447	5.89643e-129	0.488092	0.19	0.013	1.78117e-123	g6_s17_RSeT_induced	PRDM16		MA0673.1	NKX2-8	4.55246e-11	0.297671	0.586	0.493	3.39613e-08	g3_ap2y_RSeT_induced
MCRIP2	3.19006e-28	0.259728	0.085	0.203	1.07269e-23	RSeT_wt		chr13-88330552-88331129	5.91253e-129	0.485998	0.15	0.001	1.78603e-123	g6_s17_RSeT_induced	RP11-545P6.2		MA0059.1	MAX::MYC	1.08866e-10	0.263423	0.581	0.483	8.12139e-08	g3_ap2y_RSeT_induced
ZNF397	3.42597e-28	0.345401	0.131	0.281	1.15202e-23	RSeT_wt		chr11-121560210-121560769	6.07724e-129	0.487119	0.174	0.008	1.83579e-123	g6_s17_RSeT_induced	SORL1		MA0842.2	NRL	1.32597e-10	0.390458	0.558	0.472	9.89172e-08	g3_ap2y_RSeT_induced
SOCS2	3.47053e-28	0.285876	0.154	0.315	1.167e-23	RSeT_wt		chr8-130649224-130650195	6.17298e-129	0.481707	0.173	0.007	1.86471e-123	g6_s17_RSeT_induced	KB-1568E2.1		MA0788.1	POU3F3	1.45072e-10	1.79237	0.684	0.681	1.08224e-07	g3_ap2y_RSeT_induced
GBE1	3.59153e-28	0.703675	0.253	0.51	1.20769e-23	RSeT_wt		chr12-6506695-6508007	6.2737e-129	0.494775	0.228	0.026	1.89513e-123	g6_s17_RSeT_induced	NCAPD2		MA0734.2	GLI2	2.02509e-10	0.337118	0.599	0.508	1.51072e-07	g3_ap2y_RSeT_induced
TTTY14	3.63208e-28	0.377846	0.187	0.372	1.22132e-23	RSeT_wt		chr2-195775694-195776134	7.96189e-129	0.491095	0.16	0.004	2.40509e-123	g6_s17_RSeT_induced	DNAH7		MA1115.1	POU5F1	2.63032e-10	1.63637	0.666	0.671	1.96222e-07	g3_ap2y_RSeT_induced
USO1	4.2074e-28	1.29307	0.53	0.693	1.41478e-23	RSeT_wt		chr1-107262526-107263311	8.27708e-129	0.490492	0.172	0.007	2.50031e-123	g6_s17_RSeT_induced	NTNG1		MA1553.1	RARG(var.3)	3.95843e-10	0.262307	0.559	0.467	2.95299e-07	g3_ap2y_RSeT_induced
SPTLC2	5.04333e-28	0.447741	0.225	0.447	1.69587e-23	RSeT_wt		chr22-17475782-17476340	9.13997e-129	0.495706	0.188	0.012	2.76097e-123	g6_s17_RSeT_induced	CECR2		MA1616.1	Prdm15	5.63154e-10	0.356459	0.589	0.503	4.20113e-07	g3_ap2y_RSeT_induced
APRT	5.05278e-28	0.461477	0.359	0.722	1.69905e-23	RSeT_wt		chr1-239857992-239858481	1.07779e-128	0.48243	0.146	0.001	3.25573e-123	g6_s17_RSeT_induced	CHRM3		MA0660.1	MEF2B	6.14007e-10	0.293134	0.597	0.521	4.58049e-07	g3_ap2y_RSeT_induced
CDH1	5.29373e-28	0.819549	0.456	0.413	1.78007e-23	RSeT_wt		chr13-63438854-63439785	1.08404e-128	0.498284	0.212	0.021	3.27462e-123	g6_s17_RSeT_induced	LINC00376		MA0794.1	PROX1	7.43179e-10	0.268084	0.563	0.469	5.54412e-07	g3_ap2y_RSeT_induced
SH3PXD2B	5.34021e-28	0.400819	0.167	0.343	1.7957e-23	RSeT_wt		chr8-95443982-95444636	1.59184e-128	0.489572	0.159	0.004	4.80857e-123	g6_s17_RSeT_induced	C8orf37-AS1		MA0758.1	E2F7	1.05688e-09	0.301393	0.611	0.522	7.8843e-07	g3_ap2y_RSeT_induced
ALG6	5.89242e-28	0.270923	0.104	0.234	1.98138e-23	RSeT_wt		chr1-154185747-154186610	1.7971e-128	0.494262	0.265	0.042	5.4286e-123	g6_s17_RSeT_induced	TPM3		MA0119.1	NFIC::TLX1	1.13088e-09	0.290757	0.567	0.485	8.4364e-07	g3_ap2y_RSeT_induced
GAB1	6.15276e-28	0.474441	0.25	0.49	2.06893e-23	RSeT_wt		chr14-56056632-56057834	1.80904e-128	0.506685	0.21	0.02	5.46469e-123	g6_s17_RSeT_induced	CTD-2588E21.1		MA1527.1	NFIC(var.2)	1.33152e-09	0.310121	0.575	0.486	9.93315e-07	g3_ap2y_RSeT_induced
GLMN	7.07155e-28	0.438387	0.197	0.396	2.37788e-23	RSeT_wt		chr2-24411472-24412465	2.05958e-128	0.484451	0.224	0.024	6.22149e-123	g6_s17_RSeT_induced	ITSN2		MA0786.1	POU3F1	1.7323e-09	1.87109	0.656	0.68	1.2923e-06	g3_ap2y_RSeT_induced
PTBP2	7.50162e-28	0.950202	0.593	0.771	2.52249e-23	RSeT_wt		chrX-114071319-114071830	2.14809e-128	0.468001	0.165	0.005	6.48885e-123	g6_s17_RSeT_induced	XACT		MA0056.2	MZF1	4.28573e-09	0.300441	0.589	0.514	3.19715e-06	g3_ap2y_RSeT_induced
SORL1	7.85919e-28	0.44685	0.231	0.456	2.64273e-23	RSeT_wt		chr4-58857218-58857802	2.26182e-128	0.48031	0.147	0.001	6.83241e-123	g6_s17_RSeT_induced	RP11-506N2.1		MA0030.1	FOXF2	4.99215e-09	0.75908	0.528	0.427	3.72414e-06	g3_ap2y_RSeT_induced
CLIC1	9.00162e-28	0.336238	0.404	0.79	3.02688e-23	RSeT_wt		chr8-85018919-85019787	2.29356e-128	0.484272	0.151	0.002	6.92831e-123	g6_s17_RSeT_induced	LRRCC1		MA0787.1	POU3F2	6.05701e-09	1.78258	0.649	0.682	4.51853e-06	g3_ap2y_RSeT_induced
KCNN2	1.06964e-27	0.965815	0.237	0.144	3.59677e-23	RSeT_wt		chr1-108656492-108657324	2.34958e-128	0.490296	0.168	0.006	7.09751e-123	g6_s17_RSeT_induced	HENMT1		MA0865.1	E2F8	6.06238e-09	0.283003	0.621	0.521	4.52253e-06	g3_ap2y_RSeT_induced
TLK1	1.17955e-27	0.404574	0.375	0.74	3.96635e-23	RSeT_wt		chrX-90024568-90025098	2.96748e-128	0.477675	0.147	0.001	8.96405e-123	g6_s17_RSeT_induced	TGIF2LX		MA0144.2	STAT3	6.71315e-09	0.475409	0.531	0.464	5.00801e-06	g3_ap2y_RSeT_induced
RFX7	1.2473e-27	0.485982	0.352	0.704	4.19417e-23	RSeT_wt		chr12-71671342-71672259	3.14199e-128	0.503402	0.201	0.017	9.4912e-123	g6_s17_RSeT_induced	THAP2		MA0100.3	MYB	7.02775e-09	0.292725	0.578	0.501	5.2427e-06	g3_ap2y_RSeT_induced
TRPM7	1.44994e-27	0.425701	0.29	0.571	4.87557e-23	RSeT_wt		chr2-135110188-135110936	3.41336e-128	0.485733	0.156	0.003	1.03109e-122	g6_s17_RSeT_induced	RAB3GAP1		MA0851.1	Foxj3	1.49407e-08	0.88867	0.526	0.427	1.11457e-05	g3_ap2y_RSeT_induced
BCL11B	1.45964e-27	0.338164	0.139	0.292	4.90818e-23	RSeT_wt		chr3-84537111-84537578	3.68132e-128	0.481747	0.151	0.002	1.11204e-122	g6_s17_RSeT_induced	LINC00971		MA0784.1	POU1F1	1.65666e-08	1.5663	0.667	0.68	1.23587e-05	g3_ap2y_RSeT_induced
AC118549.1	1.46732e-27	0.423815	0.328	0.641	4.93402e-23	RSeT_wt		chr10-106402503-106403149	3.83355e-128	0.486682	0.151	0.002	1.15802e-122	g6_s17_RSeT_induced	SORCS1		MA0511.2	RUNX2	2.02455e-08	0.254748	0.553	0.472	1.51032e-05	g3_ap2y_RSeT_induced
NTHL1	1.52073e-27	0.391844	0.148	0.308	5.11362e-23	RSeT_wt		chr3-56316653-56317200	3.90221e-128	0.482124	0.155	0.003	1.17876e-122	g6_s17_RSeT_induced	ERC2		MA0762.1	ETV2	2.32376e-08	0.277799	0.529	0.447	1.73353e-05	g3_ap2y_RSeT_induced
TPST2	1.57762e-27	0.500056	0.2	0.404	5.30489e-23	RSeT_wt		chr10-98912270-98912811	4.16292e-128	0.480264	0.151	0.002	1.25752e-122	g6_s17_RSeT_induced	HPSE2		MA0789.1	POU3F4	2.83621e-08	1.43542	0.647	0.674	2.11582e-05	g3_ap2y_RSeT_induced
TMEM209	1.66776e-27	0.395246	0.142	0.3	5.608e-23	RSeT_wt		chr12-12810220-12811069	5.20375e-128	0.477884	0.185	0.011	1.57193e-122	g6_s17_RSeT_induced	APOLD1		MA0653.1	IRF9	2.96114e-08	0.290344	0.581	0.503	2.20901e-05	g3_ap2y_RSeT_induced
AC010615.2	1.6795e-27	0.310303	0.094	0.217	5.64749e-23	RSeT_wt		chr16-21647645-21648219	5.41822e-128	0.471349	0.159	0.004	1.63671e-122	g6_s17_RSeT_induced	METTL9		MA0513.1	SMAD2::SMAD3::SMAD4	3.47418e-08	0.351532	0.537	0.483	2.59174e-05	g3_ap2y_RSeT_induced
TMEM267	1.74616e-27	0.294903	0.118	0.256	5.87165e-23	RSeT_wt		chr7-135602124-135602658	5.42514e-128	0.479412	0.15	0.002	1.63881e-122	g6_s17_RSeT_induced	NUP205		MA0885.1	Dlx2	3.60646e-08	0.263781	0.6	0.511	2.69042e-05	g3_ap2y_RSeT_induced
PTPRG	2.41897e-27	0.686486	0.637	0.722	8.13403e-23	RSeT_wt		chr4-79086978-79087417	5.80373e-128	0.477354	0.15	0.002	1.75317e-122	g6_s17_RSeT_induced	NAA11		MA0833.2	ATF4	6.45233e-08	0.28499	0.579	0.502	4.81344e-05	g3_ap2y_RSeT_induced
EMC9	2.90879e-27	0.286529	0.097	0.221	9.78108e-23	RSeT_wt		chr18-78429721-78430666	6.44507e-128	0.479852	0.173	0.008	1.9469e-122	g6_s17_RSeT_induced	RP11-451L19.1		MA1154.1	ZNF282	9.24211e-08	0.2525	0.58	0.511	6.89461e-05	g3_ap2y_RSeT_induced
CHN1	3.23872e-27	0.442998	0.313	0.613	1.08905e-22	RSeT_wt		chr20-31539927-31540739	7.32709e-128	0.486745	0.181	0.01	2.21334e-122	g6_s17_RSeT_induced	HM13		MA0592.3	ESRRA	1.20147e-07	0.36467	0.564	0.482	8.96297e-05	g3_ap2y_RSeT_induced
MVD	3.53172e-27	0.315859	0.112	0.247	1.18758e-22	RSeT_wt		chr6-126960740-126961310	8.46196e-128	0.474545	0.147	0.001	2.55615e-122	g6_s17_RSeT_induced	RSPO3		MA0785.1	POU2F1	2.03076e-07	1.47384	0.657	0.677	0.000151495	g3_ap2y_RSeT_induced
CHAF1A	3.57528e-27	0.390426	0.197	0.388	1.20222e-22	RSeT_wt		chr11-108425938-108426489	9.49484e-128	0.488814	0.148	0.001	2.86816e-122	g6_s17_RSeT_induced	C11orf65		MA1476.1	DLX5	3.44209e-07	0.251458	0.601	0.512	0.00025678	g3_ap2y_RSeT_induced
MASTL	4.38359e-27	0.290818	0.115	0.249	1.47403e-22	RSeT_wt		chr3-114400284-114401196	9.82297e-128	0.49507	0.175	0.008	2.96728e-122	g6_s17_RSeT_induced	ZBTB20		MA0468.1	DUX4	5.59392e-07	0.27886	0.584	0.497	0.000417306	g3_ap2y_RSeT_induced
NUP205	4.55931e-27	0.523983	0.254	0.505	1.53311e-22	RSeT_wt		chr2-144427071-144427585	1.00415e-127	0.486238	0.166	0.006	3.03329e-122	g6_s17_RSeT_induced	ZEB2		MA0643.1	Esrrg	6.91182e-07	0.289573	0.568	0.494	0.000515622	g3_ap2y_RSeT_induced
ASH2L	5.12534e-27	0.484182	0.232	0.456	1.72345e-22	RSeT_wt		chr2-69101988-69102591	1.10082e-127	0.492911	0.174	0.008	3.32531e-122	g6_s17_RSeT_induced	ANTXR1		MA0792.1	POU5F1B	3.58183e-06	1.29269	0.635	0.675	0.00267204	g3_ap2y_RSeT_induced
RAD23B	6.66668e-27	0.288574	0.412	0.809	2.24174e-22	RSeT_wt		chr16-72286388-72286983	1.16211e-127	0.471023	0.148	0.001	3.51045e-122	g6_s17_RSeT_induced	LINC01572		MA0737.1	GLIS3	5.73046e-06	0.303325	0.567	0.52	0.00427492	g3_ap2y_RSeT_induced
ZNF850	7.03702e-27	0.31664	0.104	0.231	2.36627e-22	RSeT_wt		chr3-129303964-129304544	1.1727e-127	0.486532	0.171	0.007	3.54244e-122	g6_s17_RSeT_induced	HMCES		MA1584.1	ZIC5	8.75144e-06	0.414243	0.583	0.556	0.00652857	g3_ap2y_RSeT_induced
PRMT1	8.31353e-27	0.381952	0.39	0.76	2.79551e-22	RSeT_wt		chr11-125740605-125741171	1.25117e-127	0.476153	0.15	0.002	3.77949e-122	g6_s17_RSeT_induced	PATE1		MA0009.2	TBXT	1.11796e-05	0.266492	0.517	0.457	0.00833995	g3_ap2y_RSeT_induced
PDS5B	1.21218e-26	0.461973	0.309	0.597	4.07608e-22	RSeT_wt		chr1-183117340-183118061	1.30593e-127	0.489552	0.152	0.002	3.9449e-122	g6_s17_RSeT_induced	LAMC1		MA0142.1	Pou5f1::Sox2	3.0643e-05	2.06485	0.578	0.687	0.0228597	g3_ap2y_RSeT_induced
ZNF675	1.21416e-26	0.411734	0.165	0.333	4.08275e-22	RSeT_wt		chr2-179646936-179647623	1.39834e-127	0.4899	0.148	0.001	4.22406e-122	g6_s17_RSeT_induced	ZNF385B		MA1623.1	Stat2	3.28198e-05	0.348072	0.542	0.525	0.0244836	g3_ap2y_RSeT_induced
ZNF559	1.3108e-26	0.29047	0.097	0.22	4.40769e-22	RSeT_wt		chr14-98233554-98234433	1.45694e-127	0.473991	0.166	0.006	4.40107e-122	g6_s17_RSeT_induced	RP11-61O1.1		MA1625.1	Stat5b	7.07779e-05	0.283634	0.54	0.474	0.0528003	g3_ap2y_RSeT_induced
LDHB	1.48349e-26	0.615345	0.703	0.907	4.98838e-22	RSeT_wt		chr14-90671098-90672166	1.48296e-127	0.484577	0.168	0.006	4.47968e-122	g6_s17_RSeT_induced	TTC7B		MA1624.1	Stat5a	0.000165509	0.290427	0.523	0.476	0.12347	g3_ap2y_RSeT_induced
AIG1	1.98945e-26	0.538545	0.277	0.542	6.68971e-22	RSeT_wt		chrX-97073586-97074245	1.74154e-127	0.487566	0.152	0.002	5.26077e-122	g6_s17_RSeT_induced	DIAPH2		MA1487.1	FOXE1	0.000519418	1.03061	0.482	0.411	0.387486	g3_ap2y_RSeT_induced
ATG10	2.1536e-26	0.384447	0.286	0.541	7.24169e-22	RSeT_wt		chr11-8503372-8504468	1.8762e-127	0.475689	0.169	0.007	5.66754e-122	g6_s17_RSeT_induced	STK33		MA0519.1	Stat5a::Stat5b	0.000724875	0.296211	0.519	0.477	0.540757	g3_ap2y_RSeT_induced
CEP192	2.29751e-26	0.438486	0.2	0.398	7.72561e-22	RSeT_wt		chr1-56362936-56363873	2.2821e-127	0.482058	0.165	0.006	6.89366e-122	g6_s17_RSeT_induced	RP4-710M16.2		MA0109.1	HLTF	0.000832062	0.444827	0.491	0.414	0.620718	g3_ap2y_RSeT_induced
DMKN	2.98359e-26	0.564997	0.271	0.532	1.00326e-21	RSeT_wt		chr13-93902077-93902607	2.52156e-127	0.47716	0.149	0.002	7.61704e-122	g6_s17_RSeT_induced	GPC6		MA0647.1	GRHL1	0.000854872	0.383369	0.534	0.506	0.637735	g3_ap2y_RSeT_induced
SQLE	3.14782e-26	1.04546	0.516	0.569	1.05849e-21	RSeT_wt		chr19-9295387-9296841	2.5472e-127	0.481313	0.181	0.011	7.69447e-122	g6_s17_RSeT_induced	ZNF699		MA0057.1	MZF1(var.2)	0.00485966	0.276589	0.636	0.593	1	g3_ap2y_RSeT_induced
RBBP7	3.54544e-26	0.362627	0.399	0.799	1.19219e-21	RSeT_wt		chr18-74689261-74689992	2.70503e-127	0.480418	0.149	0.002	8.17125e-122	g6_s17_RSeT_induced	ZNF407
ETNK1	3.78135e-26	0.308349	0.413	0.787	1.27152e-21	RSeT_wt		chr15-82146383-82147496	2.89425e-127	0.490561	0.184	0.012	8.74283e-122	g6_s17_RSeT_induced	EFL1
SLC35F2	3.81944e-26	0.289265	0.116	0.249	1.28432e-21	RSeT_wt		chr18-27652434-27653159	3.31102e-127	0.492041	0.161	0.005	1.00018e-121	g6_s17_RSeT_induced	RP11-739N10.1
LSM6	4.23909e-26	0.540007	0.25	0.495	1.42544e-21	RSeT_wt		chr2-124657469-124658291	3.42149e-127	0.48186	0.153	0.003	1.03355e-121	g6_s17_RSeT_induced	CNTNAP5
ABCC1	4.39195e-26	0.543533	0.226	0.446	1.47684e-21	RSeT_wt		chr7-97551033-97551845	3.61765e-127	0.489012	0.151	0.002	1.0928e-121	g6_s17_RSeT_induced	TAC1
CYC1	4.66456e-26	0.509681	0.343	0.69	1.5685e-21	RSeT_wt		chr4-129272023-129273386	4.07806e-127	0.477736	0.156	0.003	1.23188e-121	g6_s17_RSeT_induced	RP11-419L4.1
AC090578.1	5.66111e-26	0.294681	0.12	0.254	1.9036e-21	RSeT_wt		chr18-26460605-26461057	4.122e-127	0.475735	0.149	0.002	1.24516e-121	g6_s17_RSeT_induced	KCTD1
ZNF43	5.66261e-26	0.523999	0.28	0.547	1.90411e-21	RSeT_wt		chr13-75676286-75676848	4.25105e-127	0.4952	0.17	0.007	1.28414e-121	g6_s17_RSeT_induced	RP11-29G8.3
TTLL5	5.87894e-26	0.45928	0.242	0.469	1.97685e-21	RSeT_wt		chr7-120510744-120511729	4.46446e-127	0.481547	0.176	0.009	1.34861e-121	g6_s17_RSeT_induced	KCND2
GCHFR	5.94431e-26	0.333886	0.118	0.253	1.99883e-21	RSeT_wt		chr1-192436432-192436945	4.69948e-127	0.47734	0.147	0.001	1.4196e-121	g6_s17_RSeT_induced	RGS21
AL157938.2	6.45596e-26	0.325074	0.116	0.247	2.17088e-21	RSeT_wt		chr2-162475658-162476118	4.76405e-127	0.482829	0.152	0.002	1.43911e-121	g6_s17_RSeT_induced	KCNH7
PDE8A	6.51335e-26	0.320084	0.137	0.285	2.19018e-21	RSeT_wt		chr14-71234076-71234580	4.81552e-127	0.466521	0.151	0.002	1.45465e-121	g6_s17_RSeT_induced	RP6-91H8.5
CTDSPL2	6.52212e-26	0.494099	0.299	0.581	2.19313e-21	RSeT_wt		chr4-171981017-171981530	4.98103e-127	0.486235	0.161	0.005	1.50465e-121	g6_s17_RSeT_induced	GALNTL6
DYRK1A	6.70532e-26	0.347525	0.41	0.788	2.25473e-21	RSeT_wt		chr12-47384846-47386008	5.39877e-127	0.484408	0.194	0.014	1.63084e-121	g6_s17_RSeT_induced	RP11-493L12.5
THRB	6.87013e-26	0.254018	0.2	0.379	2.31015e-21	RSeT_wt		chr11-81400663-81401427	5.54649e-127	0.482659	0.158	0.004	1.67546e-121	g6_s17_RSeT_induced	MIR4300HG
LSM2	6.9343e-26	0.532148	0.265	0.52	2.33173e-21	RSeT_wt		chr12-90910863-90911382	5.67368e-127	0.486282	0.145	0.001	1.71388e-121	g6_s17_RSeT_induced	CCER1
ANO6	7.31836e-26	0.411178	0.25	0.476	2.46087e-21	RSeT_wt		chr8-87964652-87965428	6.12643e-127	0.477406	0.152	0.002	1.85065e-121	g6_s17_RSeT_induced	MMP16
SASS6	7.42483e-26	0.420494	0.183	0.366	2.49667e-21	RSeT_wt		chr3-104190469-104191048	6.31276e-127	0.477586	0.161	0.005	1.90693e-121	g6_s17_RSeT_induced	ALCAM
TESK2	7.46299e-26	0.31952	0.13	0.273	2.50951e-21	RSeT_wt		chr3-19487325-19488439	6.49653e-127	0.478643	0.168	0.007	1.96244e-121	g6_s17_RSeT_induced	KCNH8
UNC5D	7.65562e-26	0.884157	0.531	0.555	2.57428e-21	RSeT_wt		chr9-29615199-29616431	7.70696e-127	0.483555	0.167	0.006	2.32809e-121	g6_s17_RSeT_induced	LINC01242
TXNDC16	7.88665e-26	0.405005	0.146	0.301	2.65196e-21	RSeT_wt		chr9-24603610-24604362	8.14499e-127	0.487418	0.159	0.004	2.46041e-121	g6_s17_RSeT_induced	RP11-20A20.2
GMPS	8.06225e-26	0.491519	0.291	0.564	2.71101e-21	RSeT_wt		chr10-113117353-113117980	8.37267e-127	0.472813	0.164	0.006	2.52918e-121	g6_s17_RSeT_induced	TCF7L2
ZRANB2	9.77087e-26	0.499679	0.359	0.711	3.28555e-21	RSeT_wt		chrX-87956183-87956898	8.83505e-127	0.468244	0.146	0.001	2.66886e-121	g6_s17_RSeT_induced	RP1-138A5.3
AEN	9.93356e-26	0.402495	0.156	0.315	3.34026e-21	RSeT_wt		chr3-194245918-194246840	9.05595e-127	0.489369	0.202	0.017	2.73559e-121	g6_s17_RSeT_induced	RP11-513G11.4
SDHAF3	1.22209e-25	0.465551	0.165	0.334	4.10939e-21	RSeT_wt		chr3-171362834-171363712	9.14779e-127	0.473531	0.148	0.002	2.76333e-121	g6_s17_RSeT_induced	TNIK
GPR63	1.45731e-25	0.265381	0.091	0.205	4.90034e-21	RSeT_wt		chr5-87544499-87545400	9.27566e-127	0.477466	0.162	0.005	2.80196e-121	g6_s17_RSeT_induced	CTD-2316B1.1
FBXO5	1.46404e-25	0.326714	0.17	0.335	4.92298e-21	RSeT_wt		chr7-133846308-133846848	1.03823e-126	0.487023	0.162	0.005	3.13625e-121	g6_s17_RSeT_induced	EXOC4
HFM1	1.61781e-25	0.305156	0.13	0.271	5.44006e-21	RSeT_wt		chr7-5871940-5872764	1.15074e-126	0.485917	0.176	0.009	3.4761e-121	g6_s17_RSeT_induced	OCM
SNX5	1.84542e-25	0.467393	0.321	0.622	6.20543e-21	RSeT_wt		chr16-76528818-76529466	1.21262e-126	0.476111	0.15	0.002	3.66304e-121	g6_s17_RSeT_induced	CNTNAP4
ADNP	1.87632e-25	0.393059	0.405	0.786	6.30932e-21	RSeT_wt		chr6-135291380-135292274	1.33322e-126	0.492815	0.166	0.006	4.02735e-121	g6_s17_RSeT_induced	AHI1
PTEN	1.96759e-25	0.314972	0.434	0.834	6.61621e-21	RSeT_wt		chr1-183116347-183116847	1.34184e-126	0.469084	0.147	0.001	4.05338e-121	g6_s17_RSeT_induced	LAMC1
ADGRG2	1.99852e-25	0.681563	0.152	0.068	6.72021e-21	RSeT_wt		chr11-81190395-81191069	1.34268e-126	0.474624	0.15	0.002	4.0559e-121	g6_s17_RSeT_induced	RP11-686G23.2
GAS5	2.06376e-25	0.991438	0.576	0.721	6.93959e-21	RSeT_wt		chr2-27172129-27172644	1.38816e-126	0.467501	0.148	0.002	4.19329e-121	g6_s17_RSeT_induced	TCF23
CSTF3	2.95722e-25	0.529677	0.342	0.677	9.94396e-21	RSeT_wt		chr7-123864234-123865218	1.40789e-126	0.486012	0.175	0.009	4.2529e-121	g6_s17_RSeT_induced	HYAL4
SPECC1	3.0295e-25	0.53084	0.262	0.516	1.0187e-20	RSeT_wt		chrX-8620208-8620866	1.6942e-126	0.476232	0.15	0.002	5.11777e-121	g6_s17_RSeT_induced	ANOS1
UNG	3.04953e-25	0.372751	0.144	0.294	1.02543e-20	RSeT_wt		chr14-67124835-67125831	1.99657e-126	0.487597	0.183	0.011	6.03115e-121	g6_s17_RSeT_induced	GPHN
ZNF577	3.90461e-25	0.424907	0.162	0.326	1.31297e-20	RSeT_wt		chr2-4765812-4766387	2.10518e-126	0.471952	0.15	0.002	6.35923e-121	g6_s17_RSeT_induced	LINC01249
ATCAY	3.96436e-25	0.517327	0.121	0.044	1.33306e-20	RSeT_wt		chr16-6733583-6734668	2.24849e-126	0.484014	0.154	0.003	6.79214e-121	g6_s17_RSeT_induced	RP11-420N3.3
NDUFA1	4.13169e-25	0.670934	0.307	0.603	1.38932e-20	RSeT_wt		chr12-102478477-102479336	2.35464e-126	0.495466	0.247	0.035	7.1128e-121	g6_s17_RSeT_induced	IGF1
FKBP5	4.4261e-25	0.389354	0.153	0.308	1.48832e-20	RSeT_wt		chr3-78896788-78897365	2.39275e-126	0.48072	0.17	0.007	7.22793e-121	g6_s17_RSeT_induced	ROBO1
MYBL2	4.58155e-25	0.26078	0.16	0.315	1.54059e-20	RSeT_wt		chr2-100639543-100640749	2.50696e-126	0.49586	0.209	0.02	7.57291e-121	g6_s17_RSeT_induced	AC092168.3
NPM3	4.65175e-25	0.570389	0.209	0.414	1.5642e-20	RSeT_wt		chr13-83941426-83942295	2.62017e-126	0.477153	0.203	0.018	7.9149e-121	g6_s17_RSeT_induced	SLITRK1
WDR44	4.88357e-25	0.530187	0.343	0.676	1.64215e-20	RSeT_wt		chr8-59694499-59695241	2.913e-126	0.484749	0.153	0.003	8.79947e-121	g6_s17_RSeT_induced	RP11-379I19.3
BTD	5.34875e-25	0.413997	0.17	0.338	1.79857e-20	RSeT_wt		chr4-24140036-24140818	3.10634e-126	0.477927	0.164	0.006	9.38351e-121	g6_s17_RSeT_induced	PPARGC1A
ZNF134	5.60101e-25	0.258332	0.084	0.194	1.8834e-20	RSeT_wt		chr13-59354749-59356034	3.18891e-126	0.488329	0.201	0.018	9.63292e-121	g6_s17_RSeT_induced	DIAPH3
JADE3	6.64917e-25	0.531023	0.204	0.399	2.23585e-20	RSeT_wt		chr9-119512149-119512978	3.27083e-126	0.464973	0.147	0.001	9.88038e-121	g6_s17_RSeT_induced	RP11-295D22.1
PRKAA2	7.31796e-25	0.339035	0.127	0.264	2.46074e-20	RSeT_wt		chrX-100098543-100099389	3.81454e-126	0.494928	0.182	0.012	1.15228e-120	g6_s17_RSeT_induced	PCDH19
ATRAID	8.05754e-25	0.517916	0.337	0.654	2.70943e-20	RSeT_wt		chr20-35351648-35352300	4.24331e-126	0.477512	0.151	0.002	1.2818e-120	g6_s17_RSeT_induced	UQCC1
SRBD1	8.07526e-25	0.490655	0.278	0.535	2.71539e-20	RSeT_wt		chr6-124927819-124928424	4.25782e-126	0.473508	0.145	0.001	1.28618e-120	g6_s17_RSeT_induced	RNF217
PDPN	1.0079e-24	1.1652	0.364	0.327	3.38918e-20	RSeT_wt		chr4-53460895-53461799	4.72409e-126	0.470713	0.152	0.003	1.42703e-120	g6_s17_RSeT_induced	LNX1
NHP2	1.10086e-24	0.554522	0.343	0.677	3.70175e-20	RSeT_wt		chr4-106365474-106366259	5.68307e-126	0.477784	0.15	0.002	1.71672e-120	g6_s17_RSeT_induced	GIMD1
CNOT1	1.13615e-24	0.420467	0.365	0.707	3.82042e-20	RSeT_wt		chr3-94099399-94100559	5.85692e-126	0.469569	0.152	0.003	1.76923e-120	g6_s17_RSeT_induced	NSUN3
PLSCR1	1.14345e-24	0.468817	0.248	0.473	3.84497e-20	RSeT_wt		chr11-34186042-34186972	6.72412e-126	0.485221	0.191	0.014	2.03119e-120	g6_s17_RSeT_induced	ABTB2
IQCB1	1.2532e-24	0.48632	0.211	0.412	4.214e-20	RSeT_wt		chr4-4574646-4576340	6.84477e-126	0.424739	0.435	0.14	2.06764e-120	g6_s17_RSeT_induced	STX18
PGK1	1.54516e-24	0.949238	0.619	0.876	5.19574e-20	RSeT_wt		chr20-11216487-11217708	6.91822e-126	0.471901	0.17	0.008	2.08983e-120	g6_s17_RSeT_induced	RP4-734C18.1
CAMTA1	2.02982e-24	0.390105	0.405	0.78	6.82548e-20	RSeT_wt		chr6-22466195-22467319	8.91033e-126	0.488704	0.172	0.008	2.6916e-120	g6_s17_RSeT_induced	CASC15
PSMA4	2.13925e-24	0.325569	0.431	0.823	7.19343e-20	RSeT_wt		chr16-52827293-52827868	9.68613e-126	0.471043	0.146	0.001	2.92595e-120	g6_s17_RSeT_induced	CASC16
SP4	2.49613e-24	0.469122	0.178	0.351	8.39349e-20	RSeT_wt		chr5-8865143-8866188	1.06115e-125	0.472219	0.166	0.006	3.20547e-120	g6_s17_RSeT_induced	RP11-143A12.3
MDM2	3.03904e-24	0.331132	0.377	0.698	1.02191e-19	RSeT_wt		chr13-36445783-36446349	1.11449e-125	0.468684	0.15	0.002	3.36661e-120	g6_s17_RSeT_induced	CCNA1
SERGEF	3.04353e-24	0.283143	0.111	0.236	1.02342e-19	RSeT_wt		chr4-98424962-98425849	1.18548e-125	0.486251	0.153	0.003	3.58105e-120	g6_s17_RSeT_induced	RAP1GDS1
STIL	3.04779e-24	0.328086	0.143	0.286	1.02485e-19	RSeT_wt		chr13-84263095-84263778	1.26394e-125	0.479683	0.151	0.003	3.81807e-120	g6_s17_RSeT_induced	LINC00333
FXN	3.34182e-24	0.334019	0.118	0.248	1.12372e-19	RSeT_wt		chr9-106920789-106921968	1.32237e-125	0.506352	0.233	0.03	3.99455e-120	g6_s17_RSeT_induced	ZNF462
GPX8	3.5416e-24	0.351005	0.163	0.319	1.1909e-19	RSeT_wt		chr7-108467912-108468858	1.33712e-125	0.48907	0.216	0.023	4.03913e-120	g6_s17_RSeT_induced	PNPLA8
PAIP2B	3.74638e-24	0.346675	0.129	0.266	1.25976e-19	RSeT_wt		chr3-111518621-111519523	1.56619e-125	0.469156	0.152	0.003	4.73108e-120	g6_s17_RSeT_induced	CD96
MRPL34	4.63791e-24	0.553842	0.206	0.404	1.55954e-19	RSeT_wt		chr13-39869813-39870498	1.62893e-125	0.46718	0.15	0.002	4.9206e-120	g6_s17_RSeT_induced	COG6
CAD	4.6417e-24	0.263807	0.095	0.209	1.56082e-19	RSeT_wt		chr11-102480890-102481747	1.64183e-125	0.476733	0.157	0.004	4.95957e-120	g6_s17_RSeT_induced	TMEM123
RRP15	4.70345e-24	0.532434	0.237	0.46	1.58158e-19	RSeT_wt		chr5-110686750-110687226	1.67912e-125	0.47781	0.15	0.002	5.07223e-120	g6_s17_RSeT_induced	TMEM232
DIPK2A	4.94843e-24	0.406477	0.192	0.37	1.66396e-19	RSeT_wt		chr4-15829565-15830205	1.78058e-125	0.471773	0.143	0.001	5.37869e-120	g6_s17_RSeT_induced	CD38
KLHL15	4.96578e-24	0.406632	0.174	0.343	1.66979e-19	RSeT_wt		chr14-35479984-35480484	2.15617e-125	0.47973	0.153	0.003	6.51326e-120	g6_s17_RSeT_induced	RP11-561B11.6
DNMT1	5.00172e-24	0.417073	0.299	0.564	1.68188e-19	RSeT_wt		chr1-220839313-220839847	2.21821e-125	0.458677	0.149	0.002	6.70068e-120	g6_s17_RSeT_induced	LINC01352
MRPS28	5.49889e-24	0.475478	0.351	0.677	1.84906e-19	RSeT_wt		chr9-31827207-31827746	2.2584e-125	0.482705	0.145	0.001	6.82207e-120	g6_s17_RSeT_induced	LINC01243
PFAS	5.95791e-24	0.363928	0.123	0.256	2.00341e-19	RSeT_wt		chr6-36539688-36540396	2.37906e-125	0.483151	0.154	0.004	7.18656e-120	g6_s17_RSeT_induced	STK38
SYT14	6.2622e-24	0.455181	0.312	0.585	2.10573e-19	RSeT_wt		chr14-57225661-57226227	2.54197e-125	0.491679	0.177	0.01	7.67869e-120	g6_s17_RSeT_induced	EXOC5
MANBA	6.31514e-24	0.475723	0.23	0.444	2.12353e-19	RSeT_wt		chr6-139828942-139829872	2.6367e-125	0.480418	0.154	0.003	7.96485e-120	g6_s17_RSeT_induced	RP5-899B16.1
FTL	6.55244e-24	0.370409	0.803	0.944	2.20332e-19	RSeT_wt		chr4-20516944-20517508	2.68702e-125	0.483574	0.147	0.002	8.11684e-120	g6_s17_RSeT_induced	SLIT2
HCFC1R1	6.7995e-24	0.454685	0.192	0.375	2.2864e-19	RSeT_wt		chr2-196954840-196955352	2.70509e-125	0.4701	0.151	0.003	8.17143e-120	g6_s17_RSeT_induced	ANKRD44
ZNF682	7.18806e-24	0.465236	0.178	0.351	2.41706e-19	RSeT_wt		chrX-13341367-13342079	2.73982e-125	0.473765	0.162	0.005	8.27634e-120	g6_s17_RSeT_induced	LINC01203
TOMM6	7.8068e-24	0.546906	0.374	0.735	2.62511e-19	RSeT_wt		chr6-86124895-86125594	2.74989e-125	0.481712	0.152	0.003	8.30676e-120	g6_s17_RSeT_induced	SNHG5
AKR1A1	8.26743e-24	0.536895	0.294	0.575	2.78001e-19	RSeT_wt		chr5-118649082-118649843	3.18287e-125	0.493635	0.152	0.003	9.61468e-120	g6_s17_RSeT_induced	RP11-2N5.1
NKTR	1.12411e-23	0.427655	0.394	0.762	3.77994e-19	RSeT_wt		chr1-50363390-50363973	3.66908e-125	0.471775	0.15	0.002	1.10834e-119	g6_s17_RSeT_induced	DMRTA2
DDX10	1.19191e-23	0.560352	0.284	0.551	4.00791e-19	RSeT_wt		chr2-176461907-176462657	3.79009e-125	0.474193	0.16	0.005	1.1449e-119	g6_s17_RSeT_induced	AC017048.1
TRIM59	1.21205e-23	0.407985	0.2	0.384	4.07564e-19	RSeT_wt		chr3-131957026-131958507	4.23302e-125	0.486256	0.268	0.045	1.27869e-119	g6_s17_RSeT_induced	CPNE4
TRMT112	1.28539e-23	0.367618	0.436	0.838	4.32226e-19	RSeT_wt		chr18-6924247-6924545	4.99064e-125	0.473101	0.143	0.001	1.50755e-119	g6_s17_RSeT_induced	LINC00668
SUMO2	1.30972e-23	0.509653	0.72	0.934	4.40406e-19	RSeT_wt		chr11-2063981-2065263	5.09303e-125	0.487284	0.147	0.002	1.53848e-119	g6_s17_RSeT_induced	H19
RBPMS2	1.35744e-23	0.418216	0.195	0.377	4.56454e-19	RSeT_wt		chr3-6444832-6445713	5.26372e-125	0.482058	0.15	0.002	1.59004e-119	g6_s17_RSeT_induced	AC069277.2
SRSF10	1.50742e-23	0.335066	0.425	0.822	5.06883e-19	RSeT_wt		chr5-152034667-152035689	6.95954e-125	0.476182	0.148	0.002	2.10231e-119	g6_s17_RSeT_induced	CTB-12O2.1
RAD54B	2.03448e-23	0.251371	0.093	0.203	6.84116e-19	RSeT_wt		chr16-86225668-86226316	6.97728e-125	0.481078	0.15	0.003	2.10767e-119	g6_s17_RSeT_induced	RP11-514D23.2
EIF2S3	2.77138e-23	1.00783	0.572	0.839	9.31904e-19	RSeT_wt		chr2-209394281-209394927	8.79854e-125	0.470349	0.146	0.002	2.65783e-119	g6_s17_RSeT_induced	MAP2
THUMPD2	2.87499e-23	0.464862	0.157	0.312	9.66743e-19	RSeT_wt		chr13-91652405-91653182	1.11012e-124	0.492603	0.176	0.01	3.3534e-119	g6_s17_RSeT_induced	GPC5
OPHN1	2.97469e-23	0.345621	0.147	0.292	1.00027e-18	RSeT_wt		chr6-129320180-129320762	1.21935e-124	0.482808	0.177	0.01	3.68335e-119	g6_s17_RSeT_induced	LAMA2
AC002429.2	3.01231e-23	0.305212	0.103	0.22	1.01292e-18	RSeT_wt		chr2-49366874-49367781	1.28075e-124	0.477692	0.191	0.015	3.86884e-119	g6_s17_RSeT_induced	RP11-152D8.1
PUM3	3.1111e-23	0.537912	0.342	0.661	1.04614e-18	RSeT_wt		chr4-139669701-139670161	1.29572e-124	0.49931	0.194	0.016	3.91406e-119	g6_s17_RSeT_induced	MGST2
PDE3A	3.20806e-23	0.781343	0.163	0.081	1.07874e-18	RSeT_wt		chrX-34749830-34750337	1.47818e-124	0.475896	0.146	0.002	4.46523e-119	g6_s17_RSeT_induced	TMEM47
PHB	3.2701e-23	0.466553	0.402	0.795	1.0996e-18	RSeT_wt		chr1-78802269-78802957	1.59381e-124	0.469188	0.143	0.001	4.81451e-119	g6_s17_RSeT_induced	ADGRL4
ZNF138	3.50486e-23	0.520346	0.275	0.529	1.17854e-18	RSeT_wt		chr2-165279748-165280581	1.62458e-124	0.483728	0.164	0.006	4.90746e-119	g6_s17_RSeT_induced	SCN2A
TMA7	3.51798e-23	0.403987	0.426	0.82	1.18296e-18	RSeT_wt		chr2-220998009-220998681	1.76402e-124	0.483505	0.157	0.004	5.32868e-119	g6_s17_RSeT_induced	AC093843.1
DLEU2	3.51903e-23	0.312237	0.179	0.339	1.18331e-18	RSeT_wt		chr12-80272453-80272926	1.79184e-124	0.471429	0.147	0.002	5.41272e-119	g6_s17_RSeT_induced	OTOGL
SAP30	3.99645e-23	0.328722	0.11	0.232	1.34385e-18	RSeT_wt		chr8-9476793-9478021	1.84649e-124	0.474934	0.187	0.014	5.5778e-119	g6_s17_RSeT_induced	RP11-115J16.2
WDR76	4.78415e-23	0.274546	0.096	0.207	1.60872e-18	RSeT_wt		chr3-142272346-142273118	2.11262e-124	0.469011	0.153	0.003	6.38172e-119	g6_s17_RSeT_induced	XRN1
SEM1	5.15862e-23	0.314394	0.466	0.884	1.73464e-18	RSeT_wt		chr9-109467369-109468212	2.19275e-124	0.470692	0.165	0.006	6.62377e-119	g6_s17_RSeT_induced	PTPN3
LAPTM4B	6.05099e-23	0.673028	0.639	0.777	2.03471e-18	RSeT_wt		chr21-18660962-18662275	2.31142e-124	0.473447	0.173	0.009	6.98223e-119	g6_s17_RSeT_induced	MIR548XHG
RMI2	6.34002e-23	0.290992	0.12	0.247	2.1319e-18	RSeT_wt		chr2-29879409-29879969	2.54918e-124	0.472922	0.145	0.001	7.70045e-119	g6_s17_RSeT_induced	ALK
EIF3K	7.00226e-23	0.891181	0.617	0.865	2.35458e-18	RSeT_wt		chr10-96863742-96864880	2.57058e-124	0.48738	0.182	0.012	7.76509e-119	g6_s17_RSeT_induced	LCOR
FAM161A	9.24877e-23	0.360675	0.138	0.277	3.10999e-18	RSeT_wt		chr1-84332967-84333745	2.57733e-124	0.460329	0.141	0.001	7.78549e-119	g6_s17_RSeT_induced	SAMD13
CTSC	9.63454e-23	0.893581	0.519	0.561	3.23971e-18	RSeT_wt		chr3-85576761-85577442	2.96311e-124	0.475223	0.151	0.003	8.95084e-119	g6_s17_RSeT_induced	CADM2
FANCI	9.85014e-23	0.367078	0.182	0.347	3.31221e-18	RSeT_wt		chr12-53143098-53143747	3.17103e-124	0.485044	0.173	0.009	9.57893e-119	g6_s17_RSeT_induced	CSAD
ZNF736	1.08787e-22	0.296616	0.06	0.008	3.65807e-18	RSeT_wt		chr10-96588698-96589119	3.8886e-124	0.479478	0.152	0.003	1.17465e-118	g6_s17_RSeT_induced	TM9SF3
MIPEP	1.18392e-22	0.350039	0.128	0.261	3.98106e-18	RSeT_wt		chrX-100698389-100698733	4.01598e-124	0.478886	0.141	0.001	1.21313e-118	g6_s17_RSeT_induced	SYTL4
DNA2	1.30098e-22	0.429616	0.194	0.367	4.37469e-18	RSeT_wt		chr10-65341224-65341852	4.01871e-124	0.470053	0.147	0.002	1.21395e-118	g6_s17_RSeT_induced	RP11-428G2.1
DLGAP4-AS1	1.34846e-22	0.269918	0.091	0.198	4.53434e-18	RSeT_wt		chr11-93236794-93237546	4.08544e-124	0.4932	0.198	0.017	1.23411e-118	g6_s17_RSeT_induced	RP11-755E23.3
ESF1	1.38733e-22	0.486701	0.338	0.654	4.66504e-18	RSeT_wt		chr20-32463513-32464297	4.41004e-124	0.493793	0.233	0.03	1.33217e-118	g6_s17_RSeT_induced	AL034550.1
SLC27A5	1.43079e-22	0.257747	0.075	0.172	4.81118e-18	RSeT_wt		chr1-26565723-26566186	4.83585e-124	0.467932	0.152	0.003	1.46079e-118	g6_s17_RSeT_induced	RPS6KA1
ZNF625	1.48756e-22	0.43324	0.147	0.294	5.00207e-18	RSeT_wt		chr10-36766818-36767367	4.99673e-124	0.47755	0.145	0.002	1.50939e-118	g6_s17_RSeT_induced	RP11-322I2.1
VPS13A	1.53076e-22	0.461401	0.364	0.701	5.14733e-18	RSeT_wt		chr13-31985986-31986410	5.56551e-124	0.477924	0.157	0.005	1.68121e-118	g6_s17_RSeT_induced	LINC01073
OBI1	1.53646e-22	0.450027	0.186	0.356	5.16649e-18	RSeT_wt		chr8-145029393-145030588	5.57565e-124	0.479567	0.161	0.006	1.68427e-118	g6_s17_RSeT_induced	C8orf33
USP48	1.96431e-22	0.569072	0.304	0.587	6.60518e-18	RSeT_wt		chr4-182680061-182680730	5.65609e-124	0.469946	0.164	0.006	1.70857e-118	g6_s17_RSeT_induced	TENM3
GPBP1L1	1.96613e-22	0.551626	0.319	0.607	6.61131e-18	RSeT_wt		chr3-184589631-184590107	5.67811e-124	0.472003	0.144	0.001	1.71522e-118	g6_s17_RSeT_induced	EPHB3
LSM4	2.03366e-22	0.430142	0.375	0.713	6.83838e-18	RSeT_wt		chr12-42921709-42922806	6.0516e-124	0.480897	0.235	0.032	1.82804e-118	g6_s17_RSeT_induced	RP11-547C5.1
RSF1	2.52753e-22	0.288929	0.456	0.866	8.49907e-18	RSeT_wt		chr21-16954631-16955240	6.50158e-124	0.484074	0.144	0.001	1.96397e-118	g6_s17_RSeT_induced	AF212831.2
LPCAT1	2.6335e-22	0.447202	0.244	0.46	8.85541e-18	RSeT_wt		chr6-35633657-35634663	6.59803e-124	0.486524	0.153	0.004	1.99311e-118	g6_s17_RSeT_induced	FKBP5
FAM162A	2.77299e-22	1.49671	0.447	0.512	9.32446e-18	RSeT_wt		chr21-15190599-15191169	7.57504e-124	0.470267	0.142	0.001	2.28824e-118	g6_s17_RSeT_induced	AF127577.12
POMP	3.3023e-22	0.274253	0.478	0.897	1.11043e-17	RSeT_wt		chr13-100255667-100256218	9.25943e-124	0.484961	0.165	0.007	2.79705e-118	g6_s17_RSeT_induced	PCCA
AC068888.1	3.62886e-22	0.458795	0.143	0.286	1.22024e-17	RSeT_wt		chr6-125636559-125636990	1.20183e-123	0.479247	0.149	0.003	3.63045e-118	g6_s17_RSeT_induced	RP1-293L8.2
TOR3A	5.14101e-22	0.280646	0.102	0.215	1.72872e-17	RSeT_wt		chr1-244758560-244759155	1.22339e-123	0.483071	0.169	0.008	3.69556e-118	g6_s17_RSeT_induced	RP11-173A6.3
TXNIP	5.26694e-22	0.298127	0.142	0.278	1.77106e-17	RSeT_wt		chr10-18552475-18553085	1.26299e-123	0.474829	0.153	0.004	3.81518e-118	g6_s17_RSeT_induced	NSUN6
EIF3E	5.32649e-22	0.587434	0.667	0.91	1.79108e-17	RSeT_wt		chr13-72677194-72677839	1.39606e-123	0.474365	0.159	0.005	4.21715e-118	g6_s17_RSeT_induced	MZT1
LSM3	6.89228e-22	0.547695	0.365	0.698	2.3176e-17	RSeT_wt		chr1-98733067-98734512	1.40092e-123	0.476014	0.168	0.008	4.23184e-118	g6_s17_RSeT_induced	SNX7
N4BP2	8.54461e-22	0.500606	0.312	0.592	2.87321e-17	RSeT_wt		chr11-83663241-83663917	1.49888e-123	0.477069	0.149	0.003	4.52776e-118	g6_s17_RSeT_induced	DLG2
B4GALT5	8.79284e-22	0.586435	0.239	0.454	2.95668e-17	RSeT_wt		chr8-125758008-125758931	2.19342e-123	0.475779	0.147	0.002	6.6258e-118	g6_s17_RSeT_induced	RP11-697B24.1
FAM122B	9.67212e-22	0.366633	0.141	0.279	3.25235e-17	RSeT_wt		chr10-93502892-93503491	2.43413e-123	0.484328	0.154	0.004	7.35291e-118	g6_s17_RSeT_induced	CEP55
KRTCAP3	9.70403e-22	0.350815	0.118	0.241	3.26308e-17	RSeT_wt		chr4-139521622-139522759	2.62557e-123	0.484683	0.18	0.011	7.93123e-118	g6_s17_RSeT_induced	SETD7
ZNF749	1.1035e-21	0.29358	0.094	0.201	3.71062e-17	RSeT_wt		chr20-32780550-32781173	2.75203e-123	0.459648	0.266	0.044	8.31324e-118	g6_s17_RSeT_induced	DNMT3B
SMG1	1.3e-21	0.470116	0.377	0.719	4.37138e-17	RSeT_wt		chr11-92628413-92629069	2.90755e-123	0.469092	0.145	0.002	8.78302e-118	g6_s17_RSeT_induced	FAT3
ZNF718	1.33113e-21	0.514642	0.216	0.405	4.47605e-17	RSeT_wt		chr3-28915746-28916373	3.04602e-123	0.477544	0.187	0.014	9.20129e-118	g6_s17_RSeT_induced	RBMS3
ZNF649	1.47339e-21	0.369279	0.143	0.281	4.95441e-17	RSeT_wt		chr10-58643079-58643570	3.52037e-123	0.476832	0.149	0.003	1.06342e-117	g6_s17_RSeT_induced	BICC1
RMI1	1.52954e-21	0.386475	0.141	0.279	5.14322e-17	RSeT_wt		chr6-45915808-45916927	3.74908e-123	0.463936	0.154	0.004	1.13251e-117	g6_s17_RSeT_induced	CLIC5
DKC1	1.63928e-21	0.471076	0.241	0.453	5.51225e-17	RSeT_wt		chr10-20769329-20770089	4.32237e-123	0.471139	0.147	0.002	1.30569e-117	g6_s17_RSeT_induced	NEBL
BDNF-AS	1.98549e-21	0.282268	0.111	0.226	6.67642e-17	RSeT_wt		chr3-110928020-110928547	4.68774e-123	0.477783	0.146	0.002	1.41605e-117	g6_s17_RSeT_induced	RP11-553A10.1
DHX35	2.14571e-21	0.302414	0.112	0.229	7.21517e-17	RSeT_wt		chr4-86543628-86544489	4.83018e-123	0.488998	0.171	0.009	1.45908e-117	g6_s17_RSeT_induced	MAPK10
EEF1E1	2.26634e-21	0.623904	0.304	0.587	7.62079e-17	RSeT_wt		chr3-84600461-84601728	5.22971e-123	0.47613	0.238	0.032	1.57977e-117	g6_s17_RSeT_induced	LINC00971
GPX4	2.43041e-21	0.287987	0.438	0.807	8.17249e-17	RSeT_wt		chr7-28541615-28542768	5.87707e-123	0.47178	0.156	0.005	1.77532e-117	g6_s17_RSeT_induced	CREB5
RNGTT	2.90692e-21	0.483117	0.383	0.728	9.7748e-17	RSeT_wt		chr12-21416265-21417004	6.38938e-123	0.478297	0.155	0.004	1.93008e-117	g6_s17_RSeT_induced	SLCO1A2
AC107068.2	2.91489e-21	0.276009	0.087	0.187	9.8016e-17	RSeT_wt		chr21-18119078-18119657	6.67216e-123	0.485352	0.166	0.008	2.0155e-117	g6_s17_RSeT_induced	CHODL
RNF138	2.93735e-21	0.54999	0.244	0.458	9.87715e-17	RSeT_wt		chrX-13741113-13741982	7.11154e-123	0.471841	0.169	0.008	2.14823e-117	g6_s17_RSeT_induced	OFD1
RAB6B	3.04542e-21	0.321651	0.113	0.229	1.02405e-16	RSeT_wt		chr13-73140794-73141884	7.33217e-123	0.487178	0.187	0.014	2.21487e-117	g6_s17_RSeT_induced	KLF5
MGST3	3.2188e-21	0.513646	0.389	0.737	1.08235e-16	RSeT_wt		chr8-140906032-140906634	7.83544e-123	0.4734	0.148	0.003	2.3669e-117	g6_s17_RSeT_induced	PTK2
LRR1	3.87536e-21	0.274078	0.087	0.188	1.30313e-16	RSeT_wt		chr4-168821939-168823013	8.37979e-123	0.474067	0.166	0.007	2.53133e-117	g6_s17_RSeT_induced	PALLD
DMXL1	3.8934e-21	0.299309	0.444	0.834	1.30919e-16	RSeT_wt		chr1-76069030-76069652	8.6502e-123	0.471705	0.146	0.002	2.61302e-117	g6_s17_RSeT_induced	RP11-550H2.2
NSD1	4.07186e-21	0.366547	0.433	0.823	1.3692e-16	RSeT_wt		chr1-111535381-111536063	9.87713e-123	0.465605	0.148	0.003	2.98364e-117	g6_s17_RSeT_induced	TMIGD3
SRD5A1	4.1779e-21	0.258821	0.087	0.189	1.40486e-16	RSeT_wt		chr4-176585396-176585820	1.03689e-122	0.457323	0.143	0.001	3.13218e-117	g6_s17_RSeT_induced	VEGFC
OIP5-AS1	4.22058e-21	0.553323	0.337	0.653	1.41921e-16	RSeT_wt		chr7-14036948-14037684	1.04238e-122	0.477703	0.151	0.003	3.14878e-117	g6_s17_RSeT_induced	ETV1
GIGYF1	4.679e-21	0.516409	0.201	0.383	1.57336e-16	RSeT_wt		chr16-83289894-83290562	1.065e-122	0.476499	0.148	0.003	3.21712e-117	g6_s17_RSeT_induced	CDH13
EEF1B2	5.76683e-21	0.500351	0.71	0.929	1.93915e-16	RSeT_wt		chr19-36097080-36097553	1.09032e-122	0.481011	0.156	0.005	3.29359e-117	g6_s17_RSeT_induced	WDR62
RSL1D1	6.24577e-21	0.485409	0.373	0.71	2.1002e-16	RSeT_wt		chr12-87261018-87262053	1.10964e-122	0.479607	0.161	0.006	3.35196e-117	g6_s17_RSeT_induced	RP11-202H2.1
ANO10	6.99723e-21	0.503271	0.35	0.661	2.35289e-16	RSeT_wt		chr18-13115132-13116010	1.1134e-122	0.48406	0.17	0.009	3.36332e-117	g6_s17_RSeT_induced	CEP192
IFITM3	7.01064e-21	0.639165	0.562	0.536	2.3574e-16	RSeT_wt		chr17-58291174-58291635	1.25224e-122	0.473275	0.15	0.003	3.78272e-117	g6_s17_RSeT_induced	TSPOAP1
SLCO3A1	7.2073e-21	0.265207	0.114	0.227	2.42353e-16	RSeT_wt		chr4-34323377-34324451	1.30973e-122	0.471301	0.161	0.006	3.95637e-117	g6_s17_RSeT_induced	RP11-548L20.1
OPCML	8.3444e-21	0.952034	0.256	0.181	2.80589e-16	RSeT_wt		chr14-52079280-52080297	1.34955e-122	0.466595	0.156	0.005	4.07668e-117	g6_s17_RSeT_induced	NID2
ZNF430	8.62575e-21	0.461342	0.167	0.323	2.9005e-16	RSeT_wt		chr4-115121332-115121978	1.39348e-122	0.466582	0.145	0.002	4.20936e-117	g6_s17_RSeT_induced	NDST4
MAT2B	9.67388e-21	0.468332	0.172	0.33	3.25294e-16	RSeT_wt		chr4-66294453-66295108	1.41736e-122	0.474327	0.188	0.014	4.2815e-117	g6_s17_RSeT_induced	RP11-25H12.1
CMSS1	1.24329e-20	0.399011	0.392	0.72	4.18067e-16	RSeT_wt		chr6-11605529-11606012	1.43128e-122	0.468013	0.151	0.003	4.32356e-117	g6_s17_RSeT_induced	RP11-679B17.2
GDF11	1.35021e-20	0.383262	0.133	0.262	4.54022e-16	RSeT_wt		chr19-52741240-52742541	1.44032e-122	0.455326	0.3	0.063	4.35086e-117	g6_s17_RSeT_induced	ZNF611
FGFR2	1.43289e-20	1.14514	0.426	0.446	4.81823e-16	RSeT_wt		chr12-80016788-80017448	1.45296e-122	0.47005	0.145	0.002	4.38904e-117	g6_s17_RSeT_induced	PPP1R12A
FAM124A	1.46699e-20	0.322204	0.133	0.26	4.93289e-16	RSeT_wt		chr6-43586912-43587541	1.80563e-122	0.459869	0.145	0.002	5.45438e-117	g6_s17_RSeT_induced	POLH
COQ3	1.59163e-20	0.275315	0.081	0.177	5.35201e-16	RSeT_wt		chr12-958486-959112	1.83833e-122	0.473738	0.168	0.008	5.55314e-117	g6_s17_RSeT_induced	RAD52
MIPOL1	1.61934e-20	0.44385	0.205	0.381	5.44519e-16	RSeT_wt		chr3-30549335-30550062	1.88292e-122	0.476516	0.208	0.021	5.68786e-117	g6_s17_RSeT_induced	AC116035.1
DNAH11	1.64352e-20	0.901749	0.207	0.132	5.52652e-16	RSeT_wt		chr2-63145410-63146201	1.91439e-122	0.467951	0.145	0.002	5.78292e-117	g6_s17_RSeT_induced	WDPCP
PIM2	1.75529e-20	0.967573	0.241	0.172	5.90235e-16	RSeT_wt		chr6-25337426-25337761	2.30059e-122	0.477325	0.168	0.008	6.94953e-117	g6_s17_RSeT_induced	CARMIL1
NUDT1	1.78789e-20	0.615438	0.247	0.465	6.01195e-16	RSeT_wt		chr1-7938602-7938970	2.66189e-122	0.465976	0.147	0.003	8.04093e-117	g6_s17_RSeT_induced	TNFRSF9
ZRANB3	1.95391e-20	0.493953	0.261	0.483	6.57022e-16	RSeT_wt		chr2-205518986-205520447	2.69277e-122	0.462442	0.159	0.006	8.1342e-117	g6_s17_RSeT_induced	PARD3B
PPM1G	2.03932e-20	0.325006	0.429	0.798	6.85741e-16	RSeT_wt		chr2-160157714-160158779	3.42965e-122	0.492051	0.219	0.026	1.03602e-116	g6_s17_RSeT_induced	ITGB6
PARPBP	2.09391e-20	0.42705	0.165	0.313	7.04098e-16	RSeT_wt		chr16-83326799-83327690	3.44692e-122	0.478543	0.141	0.001	1.04123e-116	g6_s17_RSeT_induced	CDH13
SERPINH1	2.15782e-20	0.337828	0.374	0.671	7.2559e-16	RSeT_wt		chr15-97114892-97115974	3.52065e-122	0.466989	0.156	0.005	1.0635e-116	g6_s17_RSeT_induced	RP11-315L6.1
TP53	2.18644e-20	0.498242	0.175	0.335	7.35214e-16	RSeT_wt		chr11-110032087-110032686	3.73091e-122	0.473673	0.145	0.002	1.12702e-116	g6_s17_RSeT_induced	ZC3H12C
ZNF486	2.48164e-20	0.290687	0.089	0.189	8.34478e-16	RSeT_wt		chr8-94951828-94952398	4.25382e-122	0.468494	0.228	0.029	1.28498e-116	g6_s17_RSeT_induced	NDUFAF6
CD99L2	3.50186e-20	0.447317	0.141	0.274	1.17754e-15	RSeT_wt		chr1-107722517-107723395	4.42486e-122	0.46438	0.147	0.003	1.33664e-116	g6_s17_RSeT_induced	VAV3
RBM26	4.44095e-20	0.40506	0.432	0.826	1.49332e-15	RSeT_wt		chr1-83960235-83961035	4.43699e-122	0.470333	0.147	0.003	1.34031e-116	g6_s17_RSeT_induced	TTLL7
FLNB	5.10488e-20	0.425101	0.352	0.653	1.71657e-15	RSeT_wt		chr12-17320229-17321189	4.50409e-122	0.477119	0.143	0.002	1.36058e-116	g6_s17_RSeT_induced	RP11-871F6.3
SRPRB	5.2725e-20	0.391876	0.125	0.248	1.77293e-15	RSeT_wt		chr6-70426581-70427366	4.51099e-122	0.468245	0.15	0.003	1.36266e-116	g6_s17_RSeT_induced	FAM135A
DUSP10	5.44801e-20	0.315272	0.116	0.23	1.83195e-15	RSeT_wt		chr6-27625306-27626007	4.59135e-122	0.476943	0.161	0.006	1.38694e-116	g6_s17_RSeT_induced	LINC01012
PRKDC	5.97618e-20	0.584632	0.67	0.88	2.00955e-15	RSeT_wt		chr2-37758277-37759523	4.69641e-122	0.479571	0.156	0.005	1.41867e-116	g6_s17_RSeT_induced	AC006369.3
WDHD1	5.98396e-20	1.19199	0.475	0.568	2.01216e-15	RSeT_wt		chr4-48915949-48916916	4.7797e-122	0.467879	0.154	0.004	1.44383e-116	g6_s17_RSeT_induced	OCIAD2
SF3B6	6.0738e-20	0.470432	0.441	0.852	2.04237e-15	RSeT_wt		chr9-22170699-22172006	4.85306e-122	0.472458	0.164	0.007	1.46599e-116	g6_s17_RSeT_induced	RP11-408N14.1
RBBP4	7.035e-20	0.425339	0.378	0.714	2.36559e-15	RSeT_wt		chr6-137861395-137861864	5.00656e-122	0.481812	0.172	0.009	1.51236e-116	g6_s17_RSeT_induced	TNFAIP3
POLR1D	7.72615e-20	0.588768	0.362	0.698	2.59799e-15	RSeT_wt		chr7-208927-209458	5.01966e-122	0.475231	0.154	0.004	1.51632e-116	g6_s17_RSeT_induced	FAM20C
THRAP3	8.1767e-20	0.279629	0.45	0.828	2.7495e-15	RSeT_wt		chr18-68562114-68562905	5.21177e-122	0.466779	0.154	0.004	1.57435e-116	g6_s17_RSeT_induced	TMX3
FADS1	8.36567e-20	0.488208	0.28	0.512	2.81304e-15	RSeT_wt		chr12-25974705-25975329	5.74702e-122	0.46848	0.154	0.004	1.73604e-116	g6_s17_RSeT_induced	RASSF8
RFC4	1.27626e-19	0.441727	0.193	0.359	4.29155e-15	RSeT_wt		chr14-64932044-64932536	5.97184e-122	0.459633	0.144	0.002	1.80395e-116	g6_s17_RSeT_induced	CHURC1
LUC7L3	1.31312e-19	0.339205	0.417	0.793	4.41551e-15	RSeT_wt		chr7-31741682-31742286	6.48338e-122	0.468896	0.15	0.003	1.95847e-116	g6_s17_RSeT_induced	PDE1C
EPB41	1.33434e-19	0.57598	0.34	0.646	4.48685e-15	RSeT_wt		chr5-53306613-53307277	6.52045e-122	0.468754	0.146	0.002	1.96967e-116	g6_s17_RSeT_induced	FST
PRDX2	1.3702e-19	0.361539	0.449	0.842	4.60742e-15	RSeT_wt		chr7-25255462-25256058	6.61093e-122	0.472393	0.144	0.002	1.997e-116	g6_s17_RSeT_induced	NPVF
HDAC2	1.55114e-19	0.284075	0.446	0.815	5.21586e-15	RSeT_wt		chr10-66038638-66039316	6.62928e-122	0.466507	0.142	0.001	2.00255e-116	g6_s17_RSeT_induced	CTNNA3
GGA2	1.58467e-19	0.524842	0.216	0.403	5.32861e-15	RSeT_wt		chrX-16100605-16101082	7.22771e-122	0.468491	0.156	0.005	2.18332e-116	g6_s17_RSeT_induced	GRPR
NAE1	1.62667e-19	0.568447	0.289	0.536	5.46984e-15	RSeT_wt		chr21-42221667-42222172	7.37338e-122	0.475702	0.164	0.007	2.22732e-116	g6_s17_RSeT_induced	ABCG1
ALPL	1.90833e-19	0.556388	0.21	0.391	6.41693e-15	RSeT_wt		chr12-5757948-5758757	7.52751e-122	0.480675	0.163	0.007	2.27388e-116	g6_s17_RSeT_induced	ANO2
ROMO1	1.95514e-19	0.686806	0.254	0.472	6.57435e-15	RSeT_wt		chr15-94459775-94460962	8.11409e-122	0.473931	0.166	0.008	2.45107e-116	g6_s17_RSeT_induced	MCTP2
DCLK1	2.06597e-19	0.340974	0.193	0.348	6.94702e-15	RSeT_wt		chr14-57547816-57548696	8.19254e-122	0.4762	0.151	0.004	2.47477e-116	g6_s17_RSeT_induced	SLC35F4
GLO1	2.24901e-19	0.454474	0.379	0.713	7.56252e-15	RSeT_wt		chr5-64532143-64533049	8.56722e-122	0.47286	0.161	0.006	2.58795e-116	g6_s17_RSeT_induced	RGS7BP
RAP1GAP2	2.2926e-19	0.502431	0.19	0.354	7.70909e-15	RSeT_wt		chr7-92853510-92854377	8.85004e-122	0.476875	0.158	0.005	2.67339e-116	g6_s17_RSeT_induced	CDK6
PIAS2	2.36465e-19	1.32202	0.457	0.551	7.95137e-15	RSeT_wt		chr6-164069160-164069820	9.01692e-122	0.463475	0.148	0.003	2.72379e-116	g6_s17_RSeT_induced	RP1-155D22.2
MCTP1	2.50637e-19	0.359	0.145	0.276	8.42793e-15	RSeT_wt		chr5-168045989-168046525	9.56128e-122	0.464758	0.147	0.003	2.88823e-116	g6_s17_RSeT_induced	TENM2
ARHGEF10L	2.5358e-19	0.293161	0.09	0.187	8.52689e-15	RSeT_wt		chr5-149877693-149878739	1.04084e-121	0.465541	0.169	0.008	3.14414e-116	g6_s17_RSeT_induced	PDE6A
LIN28B	2.54469e-19	0.99556	0.526	0.638	8.55677e-15	RSeT_wt		chr13-64684011-64685343	1.05926e-121	0.462713	0.282	0.053	3.19978e-116	g6_s17_RSeT_induced	LINC00355
TBCD	2.55987e-19	0.626276	0.261	0.487	8.60782e-15	RSeT_wt		chr4-42540014-42540965	1.09203e-121	0.46907	0.138	0.001	3.29875e-116	g6_s17_RSeT_induced	ATP8A1
UTF1	3.05311e-19	0.881316	0.279	0.207	1.02664e-14	RSeT_wt		chr4-41162221-41163076	1.20142e-121	0.478748	0.157	0.005	3.6292e-116	g6_s17_RSeT_induced	APBB2
PUM1	3.21148e-19	0.260682	0.492	0.895	1.07989e-14	RSeT_wt		chr3-186044566-186045520	1.21078e-121	0.49284	0.189	0.015	3.65748e-116	g6_s17_RSeT_induced	ETV5
TXLNG	3.2132e-19	0.649938	0.318	0.609	1.08047e-14	RSeT_wt		chr13-51270492-51271279	1.26998e-121	0.473356	0.173	0.01	3.8363e-116	g6_s17_RSeT_induced	FAM124A
VKORC1	3.23561e-19	0.595492	0.244	0.456	1.08801e-14	RSeT_wt		chr13-89919778-89920819	1.3163e-121	0.465359	0.161	0.006	3.97624e-116	g6_s17_RSeT_induced	LINC00559
WFDC2	3.3439e-19	0.625369	0.274	0.508	1.12442e-14	RSeT_wt		chr2-121519220-121520069	1.32046e-121	0.48167	0.182	0.013	3.98881e-116	g6_s17_RSeT_induced	CLASP1
TKT	3.48922e-19	0.799104	0.565	0.685	1.17329e-14	RSeT_wt		chr3-24242129-24242872	1.66916e-121	0.477594	0.157	0.005	5.04212e-116	g6_s17_RSeT_induced	THRB
TXNDC17	3.69052e-19	0.668731	0.357	0.681	1.24097e-14	RSeT_wt		chr18-63290273-63291085	1.93695e-121	0.473481	0.154	0.004	5.85105e-116	g6_s17_RSeT_induced	BCL2
C19orf48	4.55289e-19	0.489612	0.17	0.319	1.53096e-14	RSeT_wt		chr14-48623307-48624077	2.193e-121	0.481837	0.153	0.004	6.62453e-116	g6_s17_RSeT_induced	RP11-2G1.1
PHF20	5.24036e-19	0.428829	0.322	0.591	1.76212e-14	RSeT_wt		chr4-102022164-102022894	2.4554e-121	0.466119	0.141	0.001	7.41717e-116	g6_s17_RSeT_induced	BANK1
USP32	5.50735e-19	0.562396	0.347	0.652	1.8519e-14	RSeT_wt		chr9-38649769-38650332	2.62439e-121	0.460644	0.152	0.004	7.92765e-116	g6_s17_RSeT_induced	ANKRD18A
NUF2	5.64052e-19	0.268585	0.172	0.31	1.89668e-14	RSeT_wt		chr7-130234138-130235134	2.78152e-121	0.477889	0.157	0.005	8.40231e-116	g6_s17_RSeT_induced	SSMEM1
SLC2A3	6.15964e-19	0.553361	0.504	0.452	2.07124e-14	RSeT_wt		chr14-39025865-39026652	2.94027e-121	0.473349	0.161	0.007	8.88185e-116	g6_s17_RSeT_induced	SEC23A
KDM2B	7.07444e-19	0.496081	0.225	0.41	2.37885e-14	RSeT_wt		chr16-62596610-62597322	2.97496e-121	0.473397	0.145	0.002	8.98663e-116	g6_s17_RSeT_induced	AC009110.1
SUMO1	7.3865e-19	0.397012	0.436	0.837	2.48379e-14	RSeT_wt		chr7-88460391-88461321	2.9779e-121	0.468286	0.141	0.001	8.99551e-116	g6_s17_RSeT_induced	STEAP4
NME2	7.58274e-19	0.579722	0.694	0.913	2.54977e-14	RSeT_wt		chr4-186887821-186888438	3.05437e-121	0.459839	0.16	0.006	9.22652e-116	g6_s17_RSeT_induced	RP11-11N5.1
LARP1	7.66613e-19	0.423181	0.403	0.761	2.57781e-14	RSeT_wt		chr16-51235551-51237234	3.05992e-121	0.468087	0.24	0.034	9.24327e-116	g6_s17_RSeT_induced	SALL1
EGLN3	7.76239e-19	0.253155	0.099	0.199	2.61018e-14	RSeT_wt		chr1-1098759-1099418	3.10198e-121	0.465711	0.143	0.002	9.37033e-116	g6_s17_RSeT_induced	C1orf159
RBPJ	8.36321e-19	0.926635	0.581	0.845	2.81221e-14	RSeT_wt		chr8-91656613-91657109	3.49923e-121	0.47236	0.148	0.003	1.05703e-115	g6_s17_RSeT_induced	RP11-122C21.1
AC010967.1	8.38913e-19	0.545677	0.119	0.052	2.82093e-14	RSeT_wt		chr8-135189815-135190467	4.07024e-121	0.473967	0.141	0.001	1.22952e-115	g6_s17_RSeT_induced	LINC01591
DEK	8.45448e-19	0.751394	0.594	0.757	2.8429e-14	RSeT_wt		chr1-101422411-101422829	4.08998e-121	0.452889	0.138	0.001	1.23549e-115	g6_s17_RSeT_induced	LINC01307
WEE1	9.32906e-19	0.327557	0.23	0.408	3.13699e-14	RSeT_wt		chrX-134305487-134306111	4.96349e-121	0.456054	0.138	0.001	1.49935e-115	g6_s17_RSeT_induced	CCDC160
TRA2B	9.40549e-19	0.371782	0.427	0.799	3.16269e-14	RSeT_wt		chr2-232667719-232668411	6.5725e-121	0.469515	0.161	0.007	1.9854e-115	g6_s17_RSeT_induced	EFHD1
TCF7L1	9.75939e-19	0.389339	0.345	0.621	3.28169e-14	RSeT_wt		chr12-119678427-119678856	6.92138e-121	0.470736	0.156	0.005	2.09078e-115	g6_s17_RSeT_induced	PRKAB1
ZNF141	1.05021e-18	0.426041	0.144	0.274	3.53143e-14	RSeT_wt		chr20-33743443-33744061	6.94441e-121	0.487146	0.167	0.008	2.09774e-115	g6_s17_RSeT_induced	ZNF341
STAG1	1.091e-18	0.477983	0.4	0.736	3.66859e-14	RSeT_wt		chr10-125762670-125763537	7.22394e-121	0.475397	0.18	0.012	2.18218e-115	g6_s17_RSeT_induced	EDRF1
GINS2	1.14362e-18	0.362913	0.138	0.262	3.84555e-14	RSeT_wt		chr7-37317143-37317683	7.44705e-121	0.466544	0.142	0.002	2.24958e-115	g6_s17_RSeT_induced	ELMO1
ADA2	1.1884e-18	0.250105	0.089	0.184	3.99612e-14	RSeT_wt		chr10-35140562-35141031	7.79335e-121	0.46138	0.144	0.002	2.35418e-115	g6_s17_RSeT_induced	CREM
HNRNPD	1.19582e-18	0.563047	0.658	0.89	4.02106e-14	RSeT_wt		chr14-60067836-60068340	9.04632e-121	0.468886	0.138	0.001	2.73268e-115	g6_s17_RSeT_induced	LRRC9
PPP2R1A	1.20179e-18	0.621056	0.333	0.637	4.04114e-14	RSeT_wt		chrX-21488418-21489345	9.39444e-121	0.482974	0.186	0.014	2.83783e-115	g6_s17_RSeT_induced	CNKSR2
KNTC1	1.28112e-18	0.443108	0.177	0.327	4.3079e-14	RSeT_wt		chr6-43948380-43949234	9.73669e-121	0.479942	0.181	0.013	2.94122e-115	g6_s17_RSeT_induced	C6orf223
FAM216A	1.45738e-18	0.286251	0.087	0.181	4.90057e-14	RSeT_wt		chr6-142298185-142298546	9.84588e-121	0.450316	0.149	0.003	2.9742e-115	g6_s17_RSeT_induced	ADGRG6
ZNRF3	1.54498e-18	0.548594	0.227	0.415	5.19514e-14	RSeT_wt		chr7-121844268-121845177	1.40919e-120	0.470003	0.161	0.007	4.25682e-115	g6_s17_RSeT_induced	PTPRZ1
DDX39B	1.6197e-18	0.377113	0.427	0.821	5.4464e-14	RSeT_wt		chr6-152976351-152977231	1.59558e-120	0.468805	0.173	0.01	4.81985e-115	g6_s17_RSeT_induced	FBXO5
C18orf54	1.63063e-18	0.403216	0.144	0.274	5.48315e-14	RSeT_wt		chr2-97678079-97678992	1.69515e-120	0.467466	0.155	0.005	5.12065e-115	g6_s17_RSeT_induced	LINC01125
MED14	1.64442e-18	0.539036	0.362	0.685	5.52952e-14	RSeT_wt		chr10-25513818-25514616	1.72955e-120	0.464256	0.14	0.001	5.22454e-115	g6_s17_RSeT_induced	GPR158
CLTCL1	1.76563e-18	0.278448	0.097	0.196	5.93711e-14	RSeT_wt		chr8-91644563-91645123	1.73716e-120	0.464777	0.145	0.003	5.24754e-115	g6_s17_RSeT_induced	RP11-122C21.1
CEP83	1.98648e-18	0.497203	0.227	0.412	6.67974e-14	RSeT_wt		chr21-20417198-20417712	1.78238e-120	0.456634	0.137	0.001	5.38415e-115	g6_s17_RSeT_induced	AP001171.1
ZNF814	1.99169e-18	0.626331	0.307	0.578	6.69727e-14	RSeT_wt		chr7-35993814-35994679	1.86724e-120	0.465753	0.157	0.006	5.64048e-115	g6_s17_RSeT_induced	AC083864.3
RTKN2	2.08367e-18	0.382875	0.135	0.255	7.00653e-14	RSeT_wt		chr6-53268823-53269315	1.91667e-120	0.458355	0.139	0.001	5.78981e-115	g6_s17_RSeT_induced	ELOVL5
VRK1	2.30375e-18	0.516096	0.29	0.529	7.74659e-14	RSeT_wt		chrX-122930781-122931384	1.95059e-120	0.467975	0.16	0.006	5.89226e-115	g6_s17_RSeT_induced	GRIA3
GINS1	2.52017e-18	0.412078	0.152	0.284	8.47432e-14	RSeT_wt		chr2-34683766-34684252	2.03658e-120	0.455802	0.137	0.001	6.15201e-115	g6_s17_RSeT_induced	LINC01320
CLASP2	2.56213e-18	0.41254	0.433	0.808	8.61543e-14	RSeT_wt		chr3-114355027-114355885	2.20155e-120	0.481352	0.175	0.011	6.65034e-115	g6_s17_RSeT_induced	ZBTB20
LRPPRC	2.77747e-18	0.877612	0.583	0.811	9.3395e-14	RSeT_wt		chr7-80932189-80933090	2.44131e-120	0.474558	0.161	0.007	7.37462e-115	g6_s17_RSeT_induced	SEMA3C
PSMA5	2.79567e-18	0.578006	0.381	0.733	9.40071e-14	RSeT_wt		chr8-42902598-42903496	2.62643e-120	0.479517	0.163	0.007	7.93381e-115	g6_s17_RSeT_induced	HOOK3
IFITM2	3.07131e-18	0.49476	0.285	0.511	1.03276e-13	RSeT_wt		chr13-36608216-36608814	2.70005e-120	0.450398	0.143	0.002	8.15622e-115	g6_s17_RSeT_induced	SERTM1
FIRRE	3.13166e-18	1.20133	0.39	0.403	1.05305e-13	RSeT_wt		chr2-18349321-18349805	3.22911e-120	0.467851	0.141	0.002	9.75438e-115	g6_s17_RSeT_induced	KCNS3
CLDN7	3.48286e-18	0.393385	0.304	0.533	1.17115e-13	RSeT_wt		chr1-84203399-84204214	3.35808e-120	0.463644	0.141	0.002	1.01439e-114	g6_s17_RSeT_induced	PRKACB
C2orf69	3.74894e-18	0.434694	0.163	0.305	1.26062e-13	RSeT_wt		chr12-72351418-72352391	3.3722e-120	0.476859	0.141	0.002	1.01866e-114	g6_s17_RSeT_induced	TRHDE
TACC3	4.12559e-18	0.331162	0.179	0.323	1.38727e-13	RSeT_wt		chr4-139710086-139710597	3.50868e-120	0.46595	0.14	0.001	1.05989e-114	g6_s17_RSeT_induced	MGST2
SRP9	4.26786e-18	0.400385	0.423	0.802	1.43511e-13	RSeT_wt		chr13-57782821-57783292	3.53845e-120	0.466078	0.14	0.001	1.06888e-114	g6_s17_RSeT_induced	PCDH17
RFLNB	4.54053e-18	0.306118	0.106	0.21	1.5268e-13	RSeT_wt		chr13-41844353-41844857	3.75881e-120	0.465763	0.138	0.001	1.13545e-114	g6_s17_RSeT_induced	VWA8
ZNF680	5.21537e-18	0.404636	0.141	0.266	1.75372e-13	RSeT_wt		chr11-107359638-107360547	3.89856e-120	0.475559	0.162	0.007	1.17766e-114	g6_s17_RSeT_induced	CWF19L2
TRA2A	7.10626e-18	0.379925	0.434	0.79	2.38955e-13	RSeT_wt		chrX-95885794-95886209	5.08396e-120	0.460169	0.138	0.001	1.53574e-114	g6_s17_RSeT_induced	RNA5SP510
FANCA	7.68591e-18	0.322839	0.104	0.205	2.58446e-13	RSeT_wt		chr4-175150454-175151011	5.08463e-120	0.469221	0.144	0.002	1.53594e-114	g6_s17_RSeT_induced	ADAM29
MTHFD2	8.04162e-18	0.443551	0.369	0.677	2.70407e-13	RSeT_wt		chr2-108593887-108594585	6.21953e-120	0.475473	0.185	0.015	1.87877e-114	g6_s17_RSeT_induced	LIMS1
QPRT	8.38016e-18	0.291175	0.211	0.366	2.81791e-13	RSeT_wt		chr8-136238716-136239557	6.72485e-120	0.46723	0.147	0.003	2.03142e-114	g6_s17_RSeT_induced	RP11-149P24.1
POLR2L	8.90172e-18	0.723018	0.334	0.626	2.99329e-13	RSeT_wt		chr6-161760326-161761422	7.44472e-120	0.466617	0.159	0.006	2.24887e-114	g6_s17_RSeT_induced	PARK2
SPIDR	9.03581e-18	0.554649	0.327	0.594	3.03838e-13	RSeT_wt		chr6-162006069-162006724	7.74105e-120	0.467048	0.146	0.003	2.33838e-114	g6_s17_RSeT_induced	PARK2
SSB	9.15808e-18	0.609768	0.645	0.894	3.0795e-13	RSeT_wt		chr13-97021312-97021942	8.47254e-120	0.473016	0.156	0.006	2.55935e-114	g6_s17_RSeT_induced	OXGR1
PDK3	9.30255e-18	1.38478	0.372	0.388	3.12808e-13	RSeT_wt		chr3-84108372-84108996	8.5348e-120	0.476662	0.151	0.004	2.57816e-114	g6_s17_RSeT_induced	LINC00971
IPO5	1.00355e-17	0.407351	0.414	0.782	3.37452e-13	RSeT_wt		chr22-38135291-38136156	8.63413e-120	0.464363	0.149	0.004	2.60816e-114	g6_s17_RSeT_induced	PLA2G6
LUC7L2	1.06807e-17	0.496314	0.398	0.749	3.5915e-13	RSeT_wt		chr15-55991235-55991714	1.00565e-119	0.475286	0.161	0.007	3.03783e-114	g6_s17_RSeT_induced	NEDD4
MYO19	1.08569e-17	0.456704	0.176	0.322	3.65076e-13	RSeT_wt		chr3-188362365-188362874	1.21059e-119	0.483483	0.157	0.006	3.6569e-114	g6_s17_RSeT_induced	LPP
FZD7	1.19694e-17	0.274521	0.192	0.336	4.02485e-13	RSeT_wt		chr11-62491523-62492473	1.26514e-119	0.477048	0.181	0.013	3.8217e-114	g6_s17_RSeT_induced	AHNAK
FHOD3	1.33121e-17	0.290267	0.11	0.214	4.47631e-13	RSeT_wt		chrX-36130578-36131122	1.27358e-119	0.470772	0.138	0.001	3.84719e-114	g6_s17_RSeT_induced	CFAP47
SCLY	1.44196e-17	0.340868	0.114	0.221	4.84873e-13	RSeT_wt		chr10-112739513-112740332	1.36582e-119	0.463376	0.152	0.004	4.1258e-114	g6_s17_RSeT_induced	VTI1A
ITGB3BP	1.45698e-17	0.485782	0.216	0.388	4.89923e-13	RSeT_wt		chr5-91118156-91119058	1.43262e-119	0.465543	0.159	0.006	4.32759e-114	g6_s17_RSeT_induced	ADGRV1
ENO2	1.4932e-17	0.418265	0.164	0.303	5.02103e-13	RSeT_wt		chr13-34719093-34719716	1.47719e-119	0.458013	0.135	0	4.46223e-114	g6_s17_RSeT_induced	RP11-266E6.3
RASAL2	1.50039e-17	0.339006	0.441	0.796	5.0452e-13	RSeT_wt		chr5-87785644-87786253	1.55668e-119	0.456049	0.154	0.005	4.70234e-114	g6_s17_RSeT_induced	CTD-2316B1.2
PLAAT3	1.55964e-17	0.504305	0.382	0.709	5.24443e-13	RSeT_wt		chr7-51482818-51483425	1.58815e-119	0.474693	0.176	0.012	4.79742e-114	g6_s17_RSeT_induced	RP4-718N17.2
ACSL3	1.78125e-17	1.00012	0.546	0.754	5.98963e-13	RSeT_wt		chr18-62435225-62436025	1.61768e-119	0.468086	0.145	0.003	4.88662e-114	g6_s17_RSeT_induced	TNFRSF11A
SCGB3A2	1.93583e-17	1.08567	0.314	0.278	6.50942e-13	RSeT_wt		chr6-96705804-96706229	1.7401e-119	0.464856	0.145	0.003	5.25642e-114	g6_s17_RSeT_induced	GPR63
TNPO3	1.95296e-17	0.5608	0.341	0.642	6.56704e-13	RSeT_wt		chr13-74730877-74731328	1.77247e-119	0.464308	0.141	0.002	5.35421e-114	g6_s17_RSeT_induced	LINC00347
FAM76A	2.01242e-17	0.323514	0.096	0.191	6.76696e-13	RSeT_wt		chr19-10891380-10892082	1.77829e-119	0.484786	0.215	0.025	5.37179e-114	g6_s17_RSeT_induced	CARM1
ATL2	2.04834e-17	0.510334	0.291	0.525	6.88776e-13	RSeT_wt		chr6-139253629-139254045	1.81924e-119	0.464202	0.139	0.001	5.49548e-114	g6_s17_RSeT_induced	RP1-225E12.3
C12orf45	2.22437e-17	0.67848	0.266	0.49	7.47967e-13	RSeT_wt		chr2-74191752-74192769	1.8921e-119	0.474307	0.235	0.034	5.71558e-114	g6_s17_RSeT_induced	RP11-287D1.2
VWDE	2.36415e-17	1.13994	0.304	0.265	7.94971e-13	RSeT_wt		chr10-14481532-14482078	2.00894e-119	0.468362	0.147	0.003	6.06853e-114	g6_s17_RSeT_induced	FRMD4A
DDX46	2.49337e-17	0.350228	0.425	0.778	8.3842e-13	RSeT_wt		chr6-51273091-51274184	2.00906e-119	0.474301	0.198	0.019	6.06889e-114	g6_s17_RSeT_induced	PKHD1
HELLS	2.98211e-17	0.64071	0.511	0.488	1.00276e-12	RSeT_wt		chr4-118071968-118072885	2.27342e-119	0.463462	0.137	0.001	6.86745e-114	g6_s17_RSeT_induced	NDST3
TMPO	3.10213e-17	0.298529	0.41	0.707	1.04312e-12	RSeT_wt		chr15-86661096-86661837	2.31819e-119	0.469265	0.141	0.002	7.00269e-114	g6_s17_RSeT_induced	AGBL1
C1orf21	3.21512e-17	0.482214	0.231	0.414	1.08112e-12	RSeT_wt		chr2-188463368-188464565	2.74145e-119	0.479228	0.165	0.008	8.28127e-114	g6_s17_RSeT_induced	GULP1
LCLAT1	3.2799e-17	0.56812	0.315	0.581	1.1029e-12	RSeT_wt		chr17-51059160-51059524	2.85423e-119	0.474928	0.151	0.004	8.62195e-114	g6_s17_RSeT_induced	SPAG9
PMEL	3.43452e-17	0.900763	0.208	0.144	1.15489e-12	RSeT_wt		chr10-50511611-50512201	3.01796e-119	0.468113	0.146	0.003	9.11653e-114	g6_s17_RSeT_induced	SGMS1
LRP8	3.4393e-17	0.330899	0.116	0.221	1.1565e-12	RSeT_wt		chr5-129377338-129377943	3.35892e-119	0.474273	0.167	0.009	1.01465e-113	g6_s17_RSeT_induced	ADAMTS19
PIP4K2A	3.96891e-17	0.586191	0.235	0.424	1.33458e-12	RSeT_wt		chr15-55981901-55982621	3.42722e-119	0.454412	0.146	0.003	1.03528e-113	g6_s17_RSeT_induced	NEDD4
ID1	4.40047e-17	0.473864	0.638	0.662	1.4797e-12	RSeT_wt		chr4-162067555-162068099	3.57193e-119	0.450525	0.138	0.001	1.07899e-113	g6_s17_RSeT_induced	FSTL5
SNRPB	4.96652e-17	0.824482	0.604	0.823	1.67004e-12	RSeT_wt		chr14-57515009-57515691	3.64342e-119	0.470631	0.138	0.001	1.10059e-113	g6_s17_RSeT_induced	C14orf105
FOXP1	4.98464e-17	0.674186	0.62	0.788	1.67613e-12	RSeT_wt		chr13-70243110-70243563	3.66245e-119	0.471636	0.142	0.002	1.10634e-113	g6_s17_RSeT_induced	KLHL1
PAK1	6.1603e-17	0.490059	0.374	0.685	2.07146e-12	RSeT_wt		chr5-87756877-87757435	3.98775e-119	0.46645	0.146	0.003	1.2046e-113	g6_s17_RSeT_induced	CTD-2316B1.2
COX4I1	7.41641e-17	0.534204	0.726	0.952	2.49384e-12	RSeT_wt		chr6-121233225-121233999	4.17959e-119	0.464442	0.138	0.001	1.26255e-113	g6_s17_RSeT_induced	TBC1D32
ANKHD1	8.07034e-17	0.577936	0.377	0.708	2.71373e-12	RSeT_wt		chr6-20538744-20539144	4.33652e-119	0.461395	0.155	0.005	1.30996e-113	g6_s17_RSeT_induced	CDKAL1
CNTLN	8.61609e-17	0.535295	0.259	0.461	2.89725e-12	RSeT_wt		chr1-158516613-158517351	5.22662e-119	0.460478	0.138	0.001	1.57884e-113	g6_s17_RSeT_induced	OR6Y1
BANF1	8.69399e-17	0.402924	0.445	0.835	2.92344e-12	RSeT_wt		chr8-22985085-22985904	5.29159e-119	0.465064	0.168	0.009	1.59846e-113	g6_s17_RSeT_induced	PEBP4
ASTN2	1.03222e-16	0.495915	0.21	0.376	3.47093e-12	RSeT_wt		chr14-81066168-81067040	5.41594e-119	0.461407	0.142	0.002	1.63603e-113	g6_s17_RSeT_induced	TSHR
NDUFA13	1.1562e-16	0.684546	0.662	0.916	3.88784e-12	RSeT_wt		chr6-13417511-13418141	5.99109e-119	0.464654	0.148	0.004	1.80976e-113	g6_s17_RSeT_induced	GFOD1
MTHFD1	1.19472e-16	0.498675	0.195	0.353	4.01738e-12	RSeT_wt		chr20-55618012-55618686	6.78965e-119	0.464577	0.138	0.001	2.05099e-113	g6_s17_RSeT_induced	RP5-837G17.1
TBC1D31	1.25395e-16	0.401226	0.133	0.25	4.21652e-12	RSeT_wt		chr3-172063147-172063700	6.84015e-119	0.465941	0.161	0.007	2.06625e-113	g6_s17_RSeT_induced	FNDC3B
LDHA	1.29517e-16	1.1924	0.435	0.492	4.35515e-12	RSeT_wt		chr6-116950643-116951300	7.43772e-119	0.471446	0.161	0.007	2.24676e-113	g6_s17_RSeT_induced	RFX6
RAD51B	1.35707e-16	0.888773	0.526	0.62	4.56327e-12	RSeT_wt		chr6-17615508-17616127	8.51044e-119	0.470871	0.145	0.003	2.5708e-113	g6_s17_RSeT_induced	NUP153
DNM1	1.37428e-16	0.275015	0.094	0.185	4.62115e-12	RSeT_wt		chr7-42605028-42605665	8.60181e-119	0.461947	0.136	0.001	2.5984e-113	g6_s17_RSeT_induced	LINC01448
ZNF121	1.41826e-16	0.569967	0.305	0.563	4.76903e-12	RSeT_wt		chr1-180031629-180032138	8.61909e-119	0.4558	0.14	0.002	2.60362e-113	g6_s17_RSeT_induced	CEP350
TIMM8A	1.47704e-16	0.399928	0.116	0.22	4.9667e-12	RSeT_wt		chr5-54603294-54604123	1.0987e-118	0.46275	0.138	0.001	3.31892e-113	g6_s17_RSeT_induced	SNX18
CDH3	1.58423e-16	0.493383	0.189	0.339	5.32712e-12	RSeT_wt		chr6-101689175-101690064	1.23789e-118	0.481737	0.153	0.005	3.73938e-113	g6_s17_RSeT_induced	GRIK2
EBP	1.63251e-16	0.585831	0.251	0.452	5.48949e-12	RSeT_wt		chr8-76211087-76211494	1.35701e-118	0.459945	0.135	0.001	4.09921e-113	g6_s17_RSeT_induced	RP11-706J10.2
KCNT2	1.65329e-16	0.883462	0.474	0.503	5.55935e-12	RSeT_wt		chr12-80264105-80264774	1.43101e-118	0.459239	0.138	0.001	4.32274e-113	g6_s17_RSeT_induced	OTOGL
SNRPF	1.72165e-16	1.02845	0.538	0.722	5.78923e-12	RSeT_wt		chr3-162945296-162945861	1.58384e-118	0.465331	0.137	0.001	4.78439e-113	g6_s17_RSeT_induced	RP11-10O22.1
SCAI	2.07277e-16	0.591096	0.246	0.444	6.96991e-12	RSeT_wt		chr4-39069966-39070589	1.62769e-118	0.467707	0.141	0.002	4.91685e-113	g6_s17_RSeT_induced	KLHL5
EIF4EBP1	2.3018e-16	0.396634	0.223	0.391	7.74002e-12	RSeT_wt		chr17-34238576-34239247	1.64581e-118	0.450595	0.15	0.004	4.97159e-113	g6_s17_RSeT_induced	CCL2
FDFT1	2.38903e-16	1.15044	0.46	0.559	8.03336e-12	RSeT_wt		chr2-114595383-114595961	1.81004e-118	0.465333	0.145	0.003	5.46769e-113	g6_s17_RSeT_induced	DPP10
PCBP1	2.85523e-16	0.596275	0.383	0.735	9.60101e-12	RSeT_wt		chr1-81598680-81599189	1.8558e-118	0.450652	0.137	0.001	5.60593e-113	g6_s17_RSeT_induced	ADGRL2
ABHD5	3.23704e-16	0.340251	0.116	0.219	1.08849e-11	RSeT_wt		chr20-15795054-15795941	1.95767e-118	0.456898	0.149	0.004	5.91365e-113	g6_s17_RSeT_induced	MACROD2
SLF1	3.64851e-16	0.552808	0.233	0.414	1.22685e-11	RSeT_wt		chr2-62497113-62497940	2.22815e-118	0.461614	0.166	0.008	6.7307e-113	g6_s17_RSeT_induced	TMEM17
ZNF581	3.80678e-16	0.403244	0.123	0.232	1.28007e-11	RSeT_wt		chr8-57052133-57052953	2.41606e-118	0.484923	0.168	0.01	7.29834e-113	g6_s17_RSeT_induced	IMPAD1
EZH2	3.95697e-16	0.440082	0.258	0.445	1.33057e-11	RSeT_wt		chr8-136489130-136489580	2.63215e-118	0.470092	0.158	0.007	7.9511e-113	g6_s17_RSeT_induced	RP11-431D12.1
MTCL1	4.04942e-16	0.445692	0.171	0.309	1.36166e-11	RSeT_wt		chr3-151908112-151908749	2.76534e-118	0.466673	0.143	0.003	8.35344e-113	g6_s17_RSeT_induced	SUCNR1
DCXR	4.11515e-16	0.691566	0.265	0.487	1.38376e-11	RSeT_wt		chr1-62725961-62726296	2.79093e-118	0.46554	0.146	0.003	8.43072e-113	g6_s17_RSeT_induced	DOCK7
NLGN4X	4.32932e-16	0.966434	0.506	0.626	1.45578e-11	RSeT_wt		chr12-26111443-26111861	2.95742e-118	0.4614	0.15	0.004	8.93366e-113	g6_s17_RSeT_induced	BHLHE41
ZNF638	5.37327e-16	0.291322	0.499	0.894	1.80682e-11	RSeT_wt		chr1-100313013-100313791	2.97382e-118	0.474623	0.177	0.012	8.98318e-113	g6_s17_RSeT_induced	RTCA
PDSS2	5.64309e-16	0.577627	0.269	0.479	1.89755e-11	RSeT_wt		chr13-94919620-94920547	3.12874e-118	0.463459	0.164	0.008	9.45116e-113	g6_s17_RSeT_induced	LINC00557
RCOR2	6.18709e-16	0.298898	0.102	0.196	2.08047e-11	RSeT_wt		chr17-46273757-46274549	3.23274e-118	0.4647	0.155	0.006	9.76533e-113	g6_s17_RSeT_induced	ARL17B
KDM6A	6.44029e-16	0.396327	0.437	0.788	2.16561e-11	RSeT_wt		chr12-65654900-65655370	3.29203e-118	0.464228	0.138	0.001	9.94444e-113	g6_s17_RSeT_induced	RP11-221N13.4
BCL2L11	6.46451e-16	0.33391	0.109	0.206	2.17376e-11	RSeT_wt		chr11-83891531-83892207	3.30193e-118	0.456325	0.144	0.003	9.97433e-113	g6_s17_RSeT_induced	DLG2
SENP2	7.01419e-16	0.634453	0.338	0.629	2.35859e-11	RSeT_wt		chr7-79652378-79653001	3.55177e-118	0.46376	0.138	0.001	1.0729e-112	g6_s17_RSeT_induced	RNA5SP234
LIAS	7.35403e-16	0.351514	0.105	0.201	2.47287e-11	RSeT_wt		chr14-56587721-56588174	3.71868e-118	0.452779	0.136	0.001	1.12333e-112	g6_s17_RSeT_induced	TMEM260
DNAJB6	1.1063e-15	0.859883	0.566	0.797	3.72005e-11	RSeT_wt		chr9-112842355-112842975	3.97204e-118	0.464202	0.144	0.003	1.19986e-112	g6_s17_RSeT_induced	SNX30
MAP7	1.18886e-15	0.596634	0.325	0.592	3.99765e-11	RSeT_wt		chr13-99174570-99175191	4.61133e-118	0.467934	0.166	0.009	1.39297e-112	g6_s17_RSeT_induced	UBAC2-AS1
TMSB15A	1.21396e-15	0.285871	0.118	0.218	4.08205e-11	RSeT_wt		chr2-98282491-98283071	5.08784e-118	0.466669	0.147	0.004	1.53691e-112	g6_s17_RSeT_induced	VWA3B
IFI30	1.38772e-15	0.287408	0.083	0.166	4.66636e-11	RSeT_wt		chrX-138030374-138030759	5.81273e-118	0.458456	0.136	0.001	1.75589e-112	g6_s17_RSeT_induced	RP11-158M9.1
RBFOX1	1.44931e-15	0.532247	0.279	0.223	4.87344e-11	RSeT_wt		chr3-117041077-117041856	5.87284e-118	0.461701	0.145	0.003	1.77404e-112	g6_s17_RSeT_induced	LSAMP
EGLN1	1.53089e-15	0.421865	0.134	0.246	5.14778e-11	RSeT_wt		chr6-151150829-151151352	5.97023e-118	0.462032	0.15	0.004	1.80346e-112	g6_s17_RSeT_induced	RP1-297M16.2
GDI2	1.65281e-15	0.455509	0.431	0.81	5.55773e-11	RSeT_wt		chr19-16442466-16443467	6.20305e-118	0.461379	0.188	0.016	1.87379e-112	g6_s17_RSeT_induced	EPS15L1
ACOT13	1.77831e-15	0.507652	0.217	0.38	5.97974e-11	RSeT_wt		chr14-31463081-31463605	6.37768e-118	0.458947	0.147	0.004	1.92654e-112	g6_s17_RSeT_induced	DTD2
ESCO2	1.78288e-15	0.324761	0.109	0.205	5.9951e-11	RSeT_wt		chr7-94561660-94562244	6.37768e-118	0.457973	0.147	0.004	1.92654e-112	g6_s17_RSeT_induced	CASD1
RFWD3	1.97217e-15	0.464955	0.176	0.315	6.6316e-11	RSeT_wt		chr8-39667271-39668212	6.55152e-118	0.450168	0.134	0.001	1.97906e-112	g6_s17_RSeT_induced	ADAM18
NOP10	2.06093e-15	0.602784	0.355	0.651	6.9301e-11	RSeT_wt		chr4-22675469-22676629	6.58898e-118	0.457272	0.162	0.008	1.99037e-112	g6_s17_RSeT_induced	ADGRA3
ANAPC1	2.11224e-15	0.629361	0.232	0.415	7.10261e-11	RSeT_wt		chr3-70000610-70001147	6.86016e-118	0.45863	0.145	0.003	2.07229e-112	g6_s17_RSeT_induced	SAMMSON
GRTP1	2.11993e-15	0.45055	0.155	0.281	7.12848e-11	RSeT_wt		chr3-117873792-117874711	7.0515e-118	0.458181	0.155	0.006	2.13009e-112	g6_s17_RSeT_induced	RP11-384F7.2
FADS2	2.16702e-15	0.488922	0.203	0.36	7.28682e-11	RSeT_wt		chr3-60757224-60757707	7.74077e-118	0.465741	0.164	0.008	2.3383e-112	g6_s17_RSeT_induced	FHIT
HSPB1	2.36448e-15	0.575544	0.386	0.715	7.95081e-11	RSeT_wt		chr13-105991611-105992305	8.41236e-118	0.458971	0.145	0.003	2.54117e-112	g6_s17_RSeT_induced	RNA5SP38
NDUFAB1	2.4261e-15	0.801562	0.616	0.892	8.158e-11	RSeT_wt		chr2-167528396-167529654	8.66674e-118	0.462634	0.163	0.008	2.61802e-112	g6_s17_RSeT_induced	AC074363.1
ANP32A	2.60396e-15	0.3494	0.38	0.647	8.75606e-11	RSeT_wt		chr9-38644297-38644806	8.66909e-118	0.453889	0.138	0.002	2.61872e-112	g6_s17_RSeT_induced	ANKRD18A
NDUFS6	2.75556e-15	0.431403	0.444	0.831	9.26585e-11	RSeT_wt		chr6-112481068-112481696	9.12378e-118	0.459068	0.152	0.005	2.75607e-112	g6_s17_RSeT_induced	RP1-105O18.1
SHMT2	2.79799e-15	0.410798	0.156	0.281	9.40851e-11	RSeT_wt		chr8-132167201-132168002	9.17118e-118	0.469267	0.164	0.008	2.77039e-112	g6_s17_RSeT_induced	KCNQ3
PSMB10	2.8128e-15	0.355757	0.102	0.194	9.45833e-11	RSeT_wt		chr16-47701999-47702554	9.21156e-118	0.457839	0.143	0.003	2.78259e-112	g6_s17_RSeT_induced	PHKB
FRAT2	3.27364e-15	0.490812	0.212	0.373	1.10079e-10	RSeT_wt		chr7-50876216-50876825	9.65369e-118	0.451791	0.138	0.002	2.91615e-112	g6_s17_RSeT_induced	AC004920.3
GART	3.39589e-15	0.614947	0.252	0.446	1.1419e-10	RSeT_wt		chr2-161030300-161030793	9.99559e-118	0.461633	0.136	0.001	3.01943e-112	g6_s17_RSeT_induced	TANK
PCSK9	3.77517e-15	0.501122	0.103	0.048	1.26944e-10	RSeT_wt		chr13-93809598-93810586	1.07099e-117	0.464491	0.175	0.012	3.2352e-112	g6_s17_RSeT_induced	GPC6
PLCB3	4.15449e-15	0.318052	0.096	0.184	1.39699e-10	RSeT_wt		chr1-101884339-101885039	1.07732e-117	0.454488	0.136	0.001	3.25432e-112	g6_s17_RSeT_induced	OLFM3
AURKA	4.96195e-15	0.340398	0.165	0.286	1.6685e-10	RSeT_wt		chr15-86654513-86655382	1.1055e-117	0.461175	0.159	0.007	3.33945e-112	g6_s17_RSeT_induced	AGBL1
PDS5A	5.14174e-15	0.582723	0.371	0.682	1.72896e-10	RSeT_wt		chr15-65655072-65655438	1.15113e-117	0.462445	0.138	0.002	3.47728e-112	g6_s17_RSeT_induced	SLC24A1
COX6C	5.51284e-15	0.962899	0.581	0.837	1.85375e-10	RSeT_wt		chr6-49853534-49854427	1.28187e-117	0.463835	0.145	0.003	3.87222e-112	g6_s17_RSeT_induced	CRISP1
2022-03-03	5.57434e-15	0.360415	0.157	0.278	1.87443e-10	RSeT_wt		chr8-51487339-51488027	1.40124e-117	0.46363	0.137	0.001	4.2328e-112	g6_s17_RSeT_induced	PXDNL
STAG2	5.72936e-15	0.706603	0.618	0.9	1.92656e-10	RSeT_wt		chr15-93235932-93236636	1.4308e-117	0.481938	0.188	0.016	4.3221e-112	g6_s17_RSeT_induced	RP11-326A13.1
PANK1	6.86269e-15	0.434431	0.143	0.258	2.30765e-10	RSeT_wt		chr8-81672882-81673739	1.46605e-117	0.471598	0.203	0.022	4.42859e-112	g6_s17_RSeT_induced	IMPA1
NDUFB1	8.08502e-15	0.745433	0.241	0.433	2.71867e-10	RSeT_wt		chr3-101173715-101174344	1.64845e-117	0.453118	0.135	0.001	4.97957e-112	g6_s17_RSeT_induced	IMPG2
NACA	1.25809e-14	0.345381	0.836	0.974	4.23045e-10	RSeT_wt		chr8-93053868-93054386	1.68507e-117	0.462798	0.139	0.002	5.09019e-112	g6_s17_RSeT_induced	TRIQK
AGPAT5	1.30334e-14	0.67658	0.278	0.501	4.38261e-10	RSeT_wt		chr10-25692118-25693081	1.81741e-117	0.470594	0.161	0.008	5.48997e-112	g6_s17_RSeT_induced	LINC00836
ZNF724	1.55837e-14	0.521067	0.188	0.33	5.24016e-10	RSeT_wt		chr2-75920580-75921642	1.83107e-117	0.488996	0.182	0.014	5.53123e-112	g6_s17_RSeT_induced	RP11-342K6.4
FANCB	1.69763e-14	0.340724	0.127	0.229	5.70846e-10	RSeT_wt		chr12-78989843-78990825	2.2469e-117	0.445271	0.137	0.001	6.78733e-112	g6_s17_RSeT_induced	SYT1
HJURP	1.72512e-14	0.261379	0.094	0.177	5.80088e-10	RSeT_wt		chr5-72559680-72560466	2.31857e-117	0.464168	0.166	0.009	7.00383e-112	g6_s17_RSeT_induced	CTC-347C20.2
UQCR10	1.89378e-14	0.542593	0.421	0.78	6.36802e-10	RSeT_wt		chr8-82335582-82336447	2.33376e-117	0.455874	0.149	0.004	7.04972e-112	g6_s17_RSeT_induced	RP11-99H20.1
EIF5A	2.10422e-14	0.798997	0.583	0.808	7.07565e-10	RSeT_wt		chr13-48136185-48136952	2.53538e-117	0.464274	0.137	0.001	7.65876e-112	g6_s17_RSeT_induced	MED4
OSBPL10	2.15378e-14	1.15808	0.364	0.375	7.24229e-10	RSeT_wt		chr17-67111807-67112498	2.66685e-117	0.460115	0.137	0.001	8.05591e-112	g6_s17_RSeT_induced	HELZ
ARID1B	2.28253e-14	0.62399	0.641	0.896	7.67524e-10	RSeT_wt		chr7-112420207-112420824	3.01854e-117	0.45939	0.157	0.006	9.1183e-112	g6_s17_RSeT_induced	IFRD1
WDR43	2.42266e-14	0.615988	0.387	0.721	8.14644e-10	RSeT_wt		chr13-27310294-27311497	3.04191e-117	0.459889	0.152	0.005	9.18887e-112	g6_s17_RSeT_induced	RASL11A
HCN1	2.46504e-14	0.517132	0.115	0.059	8.28895e-10	RSeT_wt		chr7-81308524-81309470	3.05358e-117	0.452009	0.145	0.003	9.22414e-112	g6_s17_RSeT_induced	AC005008.2
GARNL3	2.4692e-14	0.285168	0.091	0.173	8.30294e-10	RSeT_wt		chr2-192712263-192712954	3.18701e-117	0.463127	0.141	0.002	9.62719e-112	g6_s17_RSeT_induced	PCGEM1
DCTPP1	2.59444e-14	0.424498	0.158	0.281	8.72407e-10	RSeT_wt		chr2-57977347-57977991	3.35622e-117	0.457801	0.142	0.003	1.01383e-111	g6_s17_RSeT_induced	VRK2
RBM8A	2.71351e-14	0.2766	0.499	0.888	9.12446e-10	RSeT_wt		chr5-125196414-125197059	3.38273e-117	0.46808	0.164	0.009	1.02184e-111	g6_s17_RSeT_induced	RP11-508M8.1
METTL15	2.85675e-14	0.496525	0.373	0.661	9.60612e-10	RSeT_wt		chr5-115685285-115686746	3.76766e-117	0.465527	0.179	0.013	1.13812e-111	g6_s17_RSeT_induced	CTC-505O3.3
NUP35	3.07901e-14	0.549775	0.192	0.337	1.03535e-09	RSeT_wt		chr8-37106652-37107438	3.81678e-117	0.46901	0.161	0.008	1.15296e-111	g6_s17_RSeT_induced	RP11-419C23.1
ARHGEF10	3.39326e-14	0.530819	0.25	0.431	1.14102e-09	RSeT_wt		chr7-111226801-111227318	3.83154e-117	0.454481	0.146	0.004	1.15742e-111	g6_s17_RSeT_induced	IMMP2L
DRAXIN	3.57624e-14	0.300394	0.108	0.198	1.20255e-09	RSeT_wt		chr5-19297713-19298243	3.99768e-117	0.456338	0.138	0.002	1.2076e-111	g6_s17_RSeT_induced	RP11-124N3.3
MYO3A	3.6609e-14	0.351485	0.16	0.279	1.23102e-09	RSeT_wt		chr15-49402108-49402922	4.20262e-117	0.444828	0.133	0.001	1.26951e-111	g6_s17_RSeT_induced	FAM227B
APOBEC3C	3.71923e-14	0.370342	0.123	0.222	1.25063e-09	RSeT_wt		chr1-59937750-59939107	5.47034e-117	0.456468	0.15	0.005	1.65246e-111	g6_s17_RSeT_induced	CYP2J2
MYLIP	3.88227e-14	0.562994	0.252	0.438	1.30545e-09	RSeT_wt		chr13-24293679-24294671	6.19105e-117	0.447992	0.148	0.004	1.87017e-111	g6_s17_RSeT_induced	SPATA13
CEP128	3.92226e-14	0.40555	0.226	0.379	1.3189e-09	RSeT_wt		chr16-14195222-14196292	6.20906e-117	0.4628	0.154	0.006	1.87561e-111	g6_s17_RSeT_induced	MKL2
FDPS	3.98611e-14	0.512956	0.414	0.775	1.34037e-09	RSeT_wt		chr9-32723539-32724372	7.90417e-117	0.46039	0.159	0.007	2.38766e-111	g6_s17_RSeT_induced	TMEM215
TYMSOS	4.76376e-14	0.29508	0.103	0.192	1.60186e-09	RSeT_wt		chr11-126628246-126628994	7.96181e-117	0.466694	0.168	0.01	2.40507e-111	g6_s17_RSeT_induced	KIRREL3
SLC16A9	7.24025e-14	1.08597	0.285	0.258	2.43461e-09	RSeT_wt		chr5-168132484-168133045	8.22547e-117	0.446786	0.138	0.002	2.48472e-111	g6_s17_RSeT_induced	TENM2
PMS1	8.0734e-14	0.597189	0.212	0.368	2.71476e-09	RSeT_wt		chr10-4086362-4086818	8.43384e-117	0.454164	0.138	0.002	2.54766e-111	g6_s17_RSeT_induced	RP11-433J20.1
PLEKHA5	8.45989e-14	0.626013	0.636	0.883	2.84472e-09	RSeT_wt		chr21-39284815-39285506	8.50437e-117	0.462804	0.138	0.002	2.56896e-111	g6_s17_RSeT_induced	BRWD1
PACSIN3	8.67278e-14	0.267412	0.094	0.176	2.91631e-09	RSeT_wt		chr17-65106340-65106963	8.73096e-117	0.454581	0.145	0.003	2.63741e-111	g6_s17_RSeT_induced	RGS9
RANBP17	9.18029e-14	0.431763	0.346	0.589	3.08696e-09	RSeT_wt		chr13-70608040-70608896	8.96091e-117	0.467558	0.152	0.005	2.70688e-111	g6_s17_RSeT_induced	LINC00348
RCC1	9.19305e-14	0.410701	0.136	0.242	3.09126e-09	RSeT_wt		chr6-127332393-127332985	9.00664e-117	0.466747	0.173	0.012	2.72069e-111	g6_s17_RSeT_induced	ECHDC1
EPM2A	9.77515e-14	0.263542	0.087	0.165	3.28699e-09	RSeT_wt		chr15-97110323-97110847	9.2739e-117	0.448043	0.134	0.001	2.80142e-111	g6_s17_RSeT_induced	RP11-315L6.1
SOBP	1.04771e-13	0.296005	0.116	0.209	3.52303e-09	RSeT_wt		chr6-39671367-39671936	9.38505e-117	0.460635	0.138	0.002	2.835e-111	g6_s17_RSeT_induced	KIF6
KANSL1	1.08363e-13	0.339946	0.49	0.876	3.64383e-09	RSeT_wt		chr9-111517255-111517796	9.56253e-117	0.458892	0.138	0.002	2.88861e-111	g6_s17_RSeT_induced	ZNF483
INSR	1.23375e-13	0.593413	0.233	0.405	4.1486e-09	RSeT_wt		chr1-210320667-210321813	1.08067e-116	0.46498	0.162	0.008	3.26444e-111	g6_s17_RSeT_induced	HHAT
TNNI3	1.59796e-13	0.417064	0.117	0.212	5.37332e-09	RSeT_wt		chr10-6786021-6786757	1.09388e-116	0.457853	0.161	0.008	3.30435e-111	g6_s17_RSeT_induced	LINC00707
ACAT2	1.6489e-13	0.610041	0.341	0.601	5.5446e-09	RSeT_wt		chr15-25709081-25710443	1.09818e-116	0.479201	0.219	0.029	3.31735e-111	g6_s17_RSeT_induced	ATP10A
MPPED2	1.72011e-13	0.387664	0.242	0.4	5.78405e-09	RSeT_wt		chr3-60736937-60737868	1.19971e-116	0.448581	0.143	0.003	3.62403e-111	g6_s17_RSeT_induced	FHIT
AMD1	1.85614e-13	0.488478	0.314	0.539	6.24144e-09	RSeT_wt		chr1-83796239-83796884	1.20923e-116	0.455793	0.154	0.006	3.65279e-111	g6_s17_RSeT_induced	RP5-836J3.1
YBX3	1.98907e-13	0.400964	0.376	0.655	6.68844e-09	RSeT_wt		chr18-1311165-1311619	1.24474e-116	0.460868	0.135	0.001	3.76007e-111	g6_s17_RSeT_induced	LINC00470
XKR4	2.11761e-13	0.325164	0.153	0.262	7.12066e-09	RSeT_wt		chr5-94241263-94241661	1.3378e-116	0.446083	0.135	0.001	4.04119e-111	g6_s17_RSeT_induced	KIAA0825
SOAT1	2.14109e-13	0.431019	0.15	0.262	7.19964e-09	RSeT_wt		chr3-100694711-100695302	1.41506e-116	0.458276	0.137	0.002	4.27457e-111	g6_s17_RSeT_induced	ADGRG7
LMCD1-AS1	2.14738e-13	0.282118	0.345	0.581	7.22079e-09	RSeT_wt		chr12-29065712-29066505	1.54061e-116	0.457226	0.146	0.004	4.65381e-111	g6_s17_RSeT_induced	RP11-946L16.1
APELA	2.2453e-13	0.840183	0.32	0.28	7.55005e-09	RSeT_wt		chr4-124505244-124505751	1.70594e-116	0.457654	0.135	0.001	5.15324e-111	g6_s17_RSeT_induced	RP11-93I21.3
ASMTL	2.35699e-13	0.624104	0.208	0.365	7.92561e-09	RSeT_wt		chr4-60934022-60935271	1.85399e-116	0.46369	0.165	0.009	5.60045e-111	g6_s17_RSeT_induced	RP11-593F5.2
RTRAF	2.64732e-13	0.406985	0.472	0.86	8.90189e-09	RSeT_wt		chr3-161552342-161552819	1.9803e-116	0.457779	0.142	0.003	5.98201e-111	g6_s17_RSeT_induced	OTOL1
SLC29A1	2.9344e-13	0.344136	0.122	0.218	9.86721e-09	RSeT_wt		chr7-71643332-71644065	2.15465e-116	0.4564	0.158	0.007	6.50868e-111	g6_s17_RSeT_induced	WBSCR17
CYBA	3.19025e-13	0.556711	0.373	0.658	1.07275e-08	RSeT_wt		chr4-171378175-171379298	2.1936e-116	0.458004	0.144	0.003	6.62634e-111	g6_s17_RSeT_induced	RP11-717H13.1
PA2G4	3.50036e-13	0.395776	0.42	0.75	1.17703e-08	RSeT_wt		chr4-70192911-70193663	2.34872e-116	0.449692	0.137	0.002	7.09493e-111	g6_s17_RSeT_induced	ODAM
FUBP1	3.8308e-13	0.398165	0.457	0.843	1.28815e-08	RSeT_wt		chr17-40932451-40932960	2.36413e-116	0.456622	0.135	0.001	7.14148e-111	g6_s17_RSeT_induced	KRT23
NONO	4.0189e-13	0.307305	0.468	0.842	1.35139e-08	RSeT_wt		chr2-124253397-124253898	2.40453e-116	0.44971	0.135	0.001	7.26352e-111	g6_s17_RSeT_induced	CNTNAP5
ZNF273	4.2255e-13	0.544601	0.186	0.321	1.42087e-08	RSeT_wt		chr5-98933051-98933387	2.56788e-116	0.460445	0.155	0.006	7.75695e-111	g6_s17_RSeT_induced	CTD-2007H13.3
POLQ	4.26769e-13	0.957244	0.272	0.236	1.43505e-08	RSeT_wt		chr1-65757560-65758612	2.75082e-116	0.471683	0.149	0.005	8.30956e-111	g6_s17_RSeT_induced	PDE4B
AC007218.1	4.64378e-13	0.690839	0.153	0.097	1.56152e-08	RSeT_wt		chr12-71548769-71549512	2.75367e-116	0.468924	0.157	0.007	8.31818e-111	g6_s17_RSeT_induced	LGR5
PRDM14	4.95419e-13	0.745628	0.185	0.131	1.6659e-08	RSeT_wt		chr3-60756095-60756552	3.04952e-116	0.470908	0.15	0.005	9.21186e-111	g6_s17_RSeT_induced	FHIT
OIP5	4.99671e-13	0.329381	0.113	0.202	1.6802e-08	RSeT_wt		chr1-28045727-28046571	3.09927e-116	0.455727	0.154	0.006	9.36215e-111	g6_s17_RSeT_induced	EYA3
LIN7A	5.02191e-13	0.257954	0.093	0.171	1.68867e-08	RSeT_wt		chr5-25481336-25481857	3.10614e-116	0.462453	0.154	0.006	9.38291e-111	g6_s17_RSeT_induced	CTD-2306M5.1
FAM83D	5.14392e-13	0.293085	0.098	0.179	1.72969e-08	RSeT_wt		chrX-133739712-133740421	3.40826e-116	0.456416	0.139	0.002	1.02955e-110	g6_s17_RSeT_induced	GPC3
SEC61B	5.69527e-13	0.365678	0.486	0.883	1.91509e-08	RSeT_wt		chr6-163864998-163865389	3.59112e-116	0.454038	0.138	0.002	1.08479e-110	g6_s17_RSeT_induced	RP1-230L10.1
MSH2	5.8381e-13	0.526219	0.311	0.543	1.96312e-08	RSeT_wt		chr9-11577380-11577946	3.84907e-116	0.4525	0.138	0.002	1.16271e-110	g6_s17_RSeT_induced	RP11-23D5.1
NMU	6.58697e-13	0.38937	0.23	0.38	2.21494e-08	RSeT_wt		chr7-142090095-142090932	4.05875e-116	0.454772	0.142	0.003	1.22605e-110	g6_s17_RSeT_induced	MGAM
PDE4B	7.37103e-13	0.403037	0.088	0.04	2.47858e-08	RSeT_wt		chr3-192234167-192234717	4.26757e-116	0.460817	0.136	0.001	1.28913e-110	g6_s17_RSeT_induced	FGF12
RNF168	8.45687e-13	0.547094	0.276	0.476	2.84371e-08	RSeT_wt		chr8-106095470-106097132	4.28398e-116	0.465843	0.177	0.013	1.29409e-110	g6_s17_RSeT_induced	ZFPM2-AS1
JMJD1C	9.59672e-13	0.465871	0.685	0.919	3.22699e-08	RSeT_wt		chr1-151424998-151425966	4.37835e-116	0.471574	0.154	0.006	1.32259e-110	g6_s17_RSeT_induced	POGZ
CHCHD2	1.06047e-12	0.937048	0.45	0.509	3.56594e-08	RSeT_wt		chr15-85404555-85405246	4.47098e-116	0.472477	0.182	0.015	1.35057e-110	g6_s17_RSeT_induced	AKAP13
NAA16	1.10175e-12	0.519788	0.193	0.331	3.70474e-08	RSeT_wt		chr14-65000701-65001425	4.48767e-116	0.451969	0.15	0.005	1.35562e-110	g6_s17_RSeT_induced	FNTB
PUS7	1.10434e-12	0.475207	0.197	0.335	3.71346e-08	RSeT_wt		chr3-8489496-8490523	4.52168e-116	0.46734	0.167	0.01	1.36589e-110	g6_s17_RSeT_induced	LMCD1
ULK4	1.13825e-12	0.581361	0.253	0.431	3.82746e-08	RSeT_wt		chr8-123723517-123724162	4.71149e-116	0.460701	0.14	0.003	1.42323e-110	g6_s17_RSeT_induced	ANXA13
PTPRS	1.17986e-12	0.65254	0.322	0.574	3.96738e-08	RSeT_wt		chr8-74786093-74786819	5.28875e-116	0.464898	0.143	0.003	1.5976e-110	g6_s17_RSeT_induced	MIR2052HG
MARVELD3	1.18573e-12	0.409026	0.141	0.244	3.98712e-08	RSeT_wt		chr19-36577232-36577791	5.3907e-116	0.474578	0.164	0.009	1.6284e-110	g6_s17_RSeT_induced	ZNF529
MIR17HG	1.19679e-12	0.341272	0.122	0.215	4.02434e-08	RSeT_wt		chr6-52946149-52946692	5.73377e-116	0.477611	0.161	0.008	1.73203e-110	g6_s17_RSeT_induced	GSTA4
CUX2	1.35285e-12	0.480671	0.167	0.285	4.5491e-08	RSeT_wt		chr2-124677913-124678493	5.9089e-116	0.471078	0.14	0.003	1.78494e-110	g6_s17_RSeT_induced	CNTNAP5
AC009133.1	1.42781e-12	0.254644	0.063	0.126	4.80116e-08	RSeT_wt		chr16-82496742-82497508	6.43903e-116	0.457014	0.14	0.003	1.94508e-110	g6_s17_RSeT_induced	RP11-481E4.2
YWHAH	1.49033e-12	0.488718	0.347	0.6	5.01139e-08	RSeT_wt		chr4-20319823-20320685	7.34072e-116	0.458359	0.163	0.009	2.21746e-110	g6_s17_RSeT_induced	SLIT2
PPP1R14B	1.69268e-12	0.39131	0.434	0.773	5.69181e-08	RSeT_wt		chr5-107538476-107539377	8.08913e-116	0.467186	0.169	0.011	2.44353e-110	g6_s17_RSeT_induced	EFNA5
NLN	1.92587e-12	0.472473	0.319	0.538	6.47594e-08	RSeT_wt		chr11-8206131-8206637	8.12109e-116	0.471094	0.196	0.02	2.45319e-110	g6_s17_RSeT_induced	LMO1
GPR19	1.94291e-12	0.3125	0.096	0.175	6.53323e-08	RSeT_wt		chr5-63700328-63701191	8.54968e-116	0.465568	0.138	0.002	2.58265e-110	g6_s17_RSeT_induced	HTR1A
CPSF6	1.98484e-12	0.452399	0.426	0.786	6.67422e-08	RSeT_wt		chr17-60248591-60249676	8.55012e-116	0.459965	0.14	0.003	2.58278e-110	g6_s17_RSeT_induced	USP32
MMP16	2.10053e-12	0.393584	0.2	0.331	7.06323e-08	RSeT_wt		chr11-86208339-86208972	8.61212e-116	0.454038	0.134	0.001	2.60151e-110	g6_s17_RSeT_induced	RP11-12D16.2
PSPC1	2.14485e-12	0.404797	0.414	0.726	7.21226e-08	RSeT_wt		chr8-57672932-57673384	8.79702e-116	0.452785	0.137	0.002	2.65737e-110	g6_s17_RSeT_induced	RP11-388G22.1
COX6B1	2.25621e-12	0.980662	0.568	0.83	7.58672e-08	RSeT_wt		chr7-70030749-70031340	9.56067e-116	0.452771	0.15	0.005	2.88805e-110	g6_s17_RSeT_induced	AUTS2
VCAN	2.28986e-12	0.401567	0.66	0.778	7.69988e-08	RSeT_wt		chr13-38821666-38822423	1.01391e-115	0.473214	0.166	0.01	3.06279e-110	g6_s17_RSeT_induced	FREM2
RGS17	2.30153e-12	0.254599	0.08	0.15	7.73912e-08	RSeT_wt		chrX-37462270-37462837	1.03121e-115	0.455396	0.15	0.005	3.11504e-110	g6_s17_RSeT_induced	RP5-972B16.2
COX5B	2.56511e-12	0.962428	0.558	0.803	8.62543e-08	RSeT_wt		chr7-118640394-118641004	1.04202e-115	0.460228	0.16	0.008	3.14771e-110	g6_s17_RSeT_induced	ANKRD7
SWAP70	2.59939e-12	0.624042	0.301	0.528	8.74069e-08	RSeT_wt		chrX-5000887-5001382	1.0591e-115	0.44912	0.134	0.001	3.19928e-110	g6_s17_RSeT_induced	RP11-707P20.1
MID1IP1	2.89878e-12	1.03328	0.288	0.269	9.74743e-08	RSeT_wt		chr3-112273283-112273992	1.06283e-115	0.466239	0.153	0.006	3.21054e-110	g6_s17_RSeT_induced	SLC9C1
XRCC6	3.35824e-12	0.40412	0.457	0.836	1.12924e-07	RSeT_wt		chr6-169450148-169451416	1.12826e-115	0.453749	0.169	0.011	3.40821e-110	g6_s17_RSeT_induced	WDR27
PNN	3.44459e-12	0.47894	0.396	0.71	1.15828e-07	RSeT_wt		chr17-47620333-47620790	1.14642e-115	0.459596	0.148	0.005	3.46306e-110	g6_s17_RSeT_induced	NPEPPS
IARS	3.46309e-12	0.602097	0.371	0.657	1.1645e-07	RSeT_wt		chr10-115823297-115823800	1.2395e-115	0.455087	0.131	0	3.74424e-110	g6_s17_RSeT_induced	ATRNL1
CACNA1B	3.50002e-12	0.474829	0.199	0.332	1.17692e-07	RSeT_wt		chr2-74735072-74735925	1.27732e-115	0.472045	0.184	0.016	3.85847e-110	g6_s17_RSeT_induced	SEMA4F
ZNF433-AS1	3.67108e-12	0.507329	0.16	0.274	1.23444e-07	RSeT_wt		chr4-173264163-173265190	1.30586e-115	0.465606	0.163	0.009	3.94468e-110	g6_s17_RSeT_induced	GALNT7
RIF1	4.18083e-12	0.866861	0.562	0.809	1.40584e-07	RSeT_wt		chr7-34875406-34875845	1.37951e-115	0.46328	0.144	0.004	4.16718e-110	g6_s17_RSeT_induced	NPSR1
NDUFB8	4.35671e-12	0.493042	0.459	0.847	1.46499e-07	RSeT_wt		chr11-73716992-73717683	1.48275e-115	0.446188	0.141	0.003	4.47902e-110	g6_s17_RSeT_induced	RAB6A
COA1	4.52221e-12	0.598272	0.393	0.719	1.52064e-07	RSeT_wt		chr1-196117451-196118095	1.50373e-115	0.450691	0.14	0.003	4.5424e-110	g6_s17_RSeT_induced	RP11-476B1.1
U2SURP	4.67598e-12	0.48993	0.428	0.786	1.57234e-07	RSeT_wt		chr4-62785444-62786261	1.51083e-115	0.451402	0.135	0.001	4.56385e-110	g6_s17_RSeT_induced	RP11-257A22.1
SSBP1	5.01934e-12	0.806936	0.591	0.856	1.6878e-07	RSeT_wt		chr14-96874141-96875075	1.51348e-115	0.45669	0.137	0.002	4.57187e-110	g6_s17_RSeT_induced	VRK1
LGR4	5.15405e-12	0.839408	0.545	0.734	1.7331e-07	RSeT_wt		chr3-36973084-36973524	1.58311e-115	0.458557	0.148	0.005	4.78219e-110	g6_s17_RSeT_induced	RP11-129K12.1
R3HDM1	5.24244e-12	0.590327	0.365	0.648	1.76282e-07	RSeT_wt		chr13-71515561-71516156	1.67149e-115	0.470849	0.135	0.001	5.04917e-110	g6_s17_RSeT_induced	DACH1
PPIG	5.39918e-12	0.347547	0.463	0.835	1.81553e-07	RSeT_wt		chr2-101186631-101187374	1.74006e-115	0.461369	0.15	0.005	5.25631e-110	g6_s17_RSeT_induced	TBC1D8
EXOSC8	5.88625e-12	0.643186	0.271	0.466	1.97931e-07	RSeT_wt		chr10-29101633-29102590	1.81023e-115	0.474369	0.171	0.012	5.46829e-110	g6_s17_RSeT_induced	LYZL1
LRIG2	6.17988e-12	0.598385	0.21	0.358	2.07805e-07	RSeT_wt		chr8-61806523-61807165	1.8277e-115	0.460923	0.148	0.005	5.52105e-110	g6_s17_RSeT_induced	RP11-705O24.1
USP51	6.51749e-12	0.311446	0.09	0.164	2.19157e-07	RSeT_wt		chr8-30814687-30815049	1.82776e-115	0.456619	0.139	0.002	5.52123e-110	g6_s17_RSeT_induced	PPP2CB
BRCA2	7.93545e-12	0.43318	0.201	0.332	2.66838e-07	RSeT_wt		chr13-70247975-70248827	1.83371e-115	0.469993	0.171	0.012	5.53921e-110	g6_s17_RSeT_induced	KLHL1
PLCXD1	8.18517e-12	0.414623	0.131	0.228	2.75235e-07	RSeT_wt		chr6-44582942-44583839	1.85034e-115	0.470463	0.156	0.007	5.58943e-110	g6_s17_RSeT_induced	RP3-449H6.1
PEBP1	1.1171e-11	0.550833	0.631	0.887	3.75635e-07	RSeT_wt		chr2-103781195-103781777	1.85941e-115	0.454152	0.143	0.003	5.61684e-110	g6_s17_RSeT_induced	AC013727.1
BIRC5	1.36405e-11	0.440552	0.199	0.327	4.58676e-07	RSeT_wt		chr3-109900400-109901104	1.92927e-115	0.460384	0.145	0.004	5.82785e-110	g6_s17_RSeT_induced	RP11-457K10.1
ANOS1	1.40501e-11	0.588734	0.233	0.392	4.7245e-07	RSeT_wt		chr11-96323333-96323931	1.95927e-115	0.460357	0.159	0.008	5.91847e-110	g6_s17_RSeT_induced	MAML2
RAD54L	1.42243e-11	0.253812	0.08	0.147	4.78307e-07	RSeT_wt		chr5-141297740-141298801	2.11058e-115	0.461207	0.161	0.008	6.37555e-110	g6_s17_RSeT_induced	TAF7
NME1	1.59834e-11	0.703599	0.368	0.666	5.37458e-07	RSeT_wt		chr3-40435062-40435805	2.12264e-115	0.447957	0.144	0.004	6.41199e-110	g6_s17_RSeT_induced	ENTPD3
NCAPG	1.80285e-11	0.343634	0.197	0.314	6.06227e-07	RSeT_wt		chr10-70825962-70826453	2.15552e-115	0.446896	0.145	0.004	6.51132e-110	g6_s17_RSeT_induced	SGPL1
HK2	1.92358e-11	0.423261	0.156	0.263	6.46823e-07	RSeT_wt		chr20-50968355-50968900	2.34958e-115	0.468136	0.158	0.007	7.0975e-110	g6_s17_RSeT_induced	MOCS3
PRRG1	1.95533e-11	0.622459	0.221	0.375	6.57498e-07	RSeT_wt		chr14-71235887-71236360	2.56566e-115	0.461349	0.149	0.005	7.75025e-110	g6_s17_RSeT_induced	RP6-91H8.5
AC078993.1	2.00134e-11	0.600892	0.125	0.075	6.7297e-07	RSeT_wt		chr9-3118086-3118664	2.5821e-115	0.43983	0.135	0.001	7.7999e-110	g6_s17_RSeT_induced	LINC01231
MDN1	2.00612e-11	0.468988	0.396	0.683	6.74577e-07	RSeT_wt		chr5-86124255-86124824	2.58418e-115	0.460236	0.14	0.003	7.80617e-110	g6_s17_RSeT_induced	CTC-261N6.3
ARID2	2.13739e-11	0.415877	0.445	0.763	7.18719e-07	RSeT_wt		chr20-44878446-44879379	2.59004e-115	0.454345	0.147	0.005	7.82389e-110	g6_s17_RSeT_induced	YWHAB
FANCD2	2.16216e-11	0.47594	0.193	0.32	7.27047e-07	RSeT_wt		chr10-24790106-24791035	2.64145e-115	0.451847	0.144	0.004	7.97918e-110	g6_s17_RSeT_induced	PRTFDC1
DDIAS	2.17051e-11	0.350557	0.114	0.198	7.29857e-07	RSeT_wt		chr12-68349128-68349846	2.79731e-115	0.461865	0.151	0.005	8.45e-110	g6_s17_RSeT_induced	RP11-81H14.2
AC079142.1	2.20375e-11	0.619846	0.364	0.636	7.41033e-07	RSeT_wt		chr9-108116086-108116691	2.82585e-115	0.454613	0.145	0.004	8.53621e-110	g6_s17_RSeT_induced	RP11-505C13.1
EPS8L2	2.25079e-11	0.286456	0.085	0.153	7.56852e-07	RSeT_wt		chr14-73995771-73996219	2.99808e-115	0.450406	0.14	0.003	9.05648e-110	g6_s17_RSeT_induced	ENTPD5
TBC1D4	3.54273e-11	0.43121	0.154	0.259	1.19128e-06	RSeT_wt		chr13-41602345-41602895	3.3226e-115	0.461959	0.133	0.001	1.00368e-109	g6_s17_RSeT_induced	VWA8
EFNA4	3.84907e-11	0.252726	0.069	0.13	1.29429e-06	RSeT_wt		chr13-89176987-89177614	3.44683e-115	0.445193	0.133	0.001	1.04121e-109	g6_s17_RSeT_induced	LINC01047
USP28	4.18238e-11	0.619616	0.408	0.747	1.40637e-06	RSeT_wt		chr1-156594090-156594489	3.58098e-115	0.459553	0.15	0.005	1.08173e-109	g6_s17_RSeT_induced	NAXE
AC084198.2	4.54474e-11	0.510262	0.29	0.479	1.52821e-06	RSeT_wt		chr11-36500118-36500778	4.01463e-115	0.455792	0.147	0.004	1.21272e-109	g6_s17_RSeT_induced	TRAF6
SLC24A2	4.58439e-11	0.698039	0.157	0.108	1.54155e-06	RSeT_wt		chr14-53878877-53879639	4.29115e-115	0.460105	0.148	0.005	1.29625e-109	g6_s17_RSeT_induced	AL162759.1
ANP32E	5.05502e-11	0.453486	0.369	0.628	1.6998e-06	RSeT_wt		chr11-79868520-79869178	4.32738e-115	0.456533	0.13	0	1.3072e-109	g6_s17_RSeT_induced	RP11-258O13.1
PCDH11X	5.08839e-11	0.36568	0.297	0.474	1.71102e-06	RSeT_wt		chr3-143709376-143709967	4.35193e-115	0.453978	0.145	0.004	1.31461e-109	g6_s17_RSeT_induced	SLC9A9
MIS18A	5.50387e-11	0.593316	0.278	0.471	1.85073e-06	RSeT_wt		chr12-114999885-115000647	4.551e-115	0.44973	0.15	0.005	1.37475e-109	g6_s17_RSeT_induced	RP11-25E2.1
ERP29	5.52288e-11	0.368338	0.484	0.859	1.85712e-06	RSeT_wt		chr12-113299334-113300310	4.58414e-115	0.473286	0.266	0.051	1.38476e-109	g6_s17_RSeT_induced	SLC8B1
MRPS21	5.56696e-11	0.711524	0.396	0.726	1.87195e-06	RSeT_wt		chrX-99914531-99915011	4.83765e-115	0.45499	0.136	0.002	1.46134e-109	g6_s17_RSeT_induced	PCDH19
BLM	5.99341e-11	0.427851	0.153	0.255	2.01535e-06	RSeT_wt		chr11-19727278-19727750	4.84765e-115	0.453651	0.143	0.003	1.46436e-109	g6_s17_RSeT_induced	NAV2
RRAS2	6.93589e-11	0.865623	0.505	0.64	2.33226e-06	RSeT_wt		chr5-23506327-23507708	4.89587e-115	0.448229	0.31	0.071	1.47893e-109	g6_s17_RSeT_induced	PRDM9
SHISA9	7.13789e-11	0.628831	0.142	0.093	2.40019e-06	RSeT_wt		chr5-51634338-51634944	4.91528e-115	0.459831	0.132	0.001	1.48479e-109	g6_s17_RSeT_induced	CTD-2335O3.3
AP002360.1	7.28339e-11	0.351049	0.094	0.166	2.44911e-06	RSeT_wt		chrX-10473245-10473808	5.007e-115	0.459682	0.142	0.003	1.5125e-109	g6_s17_RSeT_induced	MID1
ZNF292	7.98465e-11	0.802036	0.585	0.858	2.68492e-06	RSeT_wt		chr2-198267801-198268480	5.31956e-115	0.442443	0.14	0.003	1.60691e-109	g6_s17_RSeT_induced	PLCL1
TET1	8.46702e-11	0.795512	0.522	0.644	2.84712e-06	RSeT_wt		chr1-224697942-224698503	5.5564e-115	0.46383	0.14	0.003	1.67846e-109	g6_s17_RSeT_induced	CNIH3
SESN3	8.96573e-11	1.2136	0.401	0.476	3.01482e-06	RSeT_wt		chr16-12356621-12357410	6.11477e-115	0.451886	0.152	0.006	1.84713e-109	g6_s17_RSeT_induced	SNX29
MAL2	9.8821e-11	0.674892	0.225	0.377	3.32295e-06	RSeT_wt		chr19-13783180-13783831	6.16359e-115	0.473763	0.175	0.013	1.86187e-109	g6_s17_RSeT_induced	AC008686.1
MPP6	1.09619e-10	1.03321	0.456	0.559	3.68604e-06	RSeT_wt		chr9-28943150-28944467	6.2164e-115	0.459122	0.149	0.005	1.87783e-109	g6_s17_RSeT_induced	LINGO2
SMIM4	1.1297e-10	0.569911	0.147	0.248	3.79874e-06	RSeT_wt		chrX-123988612-123989080	6.24998e-115	0.454519	0.144	0.004	1.88797e-109	g6_s17_RSeT_induced	STAG2
OSBPL6	1.13074e-10	0.552228	0.188	0.313	3.80222e-06	RSeT_wt		chr1-88554625-88555261	6.53936e-115	0.451318	0.138	0.002	1.97538e-109	g6_s17_RSeT_induced	PKN2
WDFY2	1.25124e-10	0.617953	0.305	0.521	4.20741e-06	RSeT_wt		chr3-170320215-170321009	7.20815e-115	0.460991	0.179	0.014	2.17741e-109	g6_s17_RSeT_induced	PRKCI
ATRX	1.35172e-10	0.266687	0.513	0.886	4.54531e-06	RSeT_wt		chr3-8480514-8481599	8.25253e-115	0.472287	0.186	0.017	2.49289e-109	g6_s17_RSeT_induced	LMCD1
CSMD2	1.36625e-10	0.867005	0.218	0.179	4.59416e-06	RSeT_wt		chr18-11511947-11512521	8.65946e-115	0.449147	0.138	0.002	2.61582e-109	g6_s17_RSeT_induced	LINC01255
AC011603.2	1.3901e-10	0.309318	0.08	0.145	4.67435e-06	RSeT_wt		chr2-104332553-104333622	9.02965e-115	0.46987	0.174	0.013	2.72764e-109	g6_s17_RSeT_induced	AC068535.2
RBL1	1.39244e-10	0.461779	0.16	0.267	4.68222e-06	RSeT_wt		chr10-8825458-8826163	9.43967e-115	0.451651	0.138	0.002	2.8515e-109	g6_s17_RSeT_induced	RP11-428L9.1
ORC6	1.59957e-10	0.471098	0.222	0.357	5.37873e-06	RSeT_wt		chr12-58981950-58982672	1.48438e-114	0.45994	0.131	0.001	4.48395e-109	g6_s17_RSeT_induced	LRIG3
IRX2	1.60923e-10	0.446733	0.235	0.381	5.41119e-06	RSeT_wt		chr2-193968981-193969416	1.69188e-114	0.455198	0.142	0.003	5.11077e-109	g6_s17_RSeT_induced	RP11-764E7.1
ZNF280C	1.83915e-10	0.617153	0.241	0.403	6.18431e-06	RSeT_wt		chr19-56507440-56508409	1.73583e-114	0.456866	0.179	0.014	5.24352e-109	g6_s17_RSeT_induced	ZNF471
OSBPL1A	1.96778e-10	0.631908	0.295	0.501	6.61686e-06	RSeT_wt		chr9-2411392-2412263	1.8132e-114	0.471576	0.231	0.035	5.47724e-109	g6_s17_RSeT_induced	RP11-91N2.3
ZNF875	2.08288e-10	0.468589	0.211	0.341	7.00388e-06	RSeT_wt		chr16-10356972-10357575	1.82735e-114	0.453207	0.138	0.002	5.52e-109	g6_s17_RSeT_induced	ATF7IP2
ELAVL2	2.26348e-10	0.694067	0.161	0.115	7.61117e-06	RSeT_wt		chr8-39581225-39582161	2.00089e-114	0.461621	0.207	0.025	6.0442e-109	g6_s17_RSeT_induced	ADAM18
IPO7	2.31698e-10	0.584295	0.381	0.672	7.79108e-06	RSeT_wt		chr7-123888156-123888936	2.01149e-114	0.437976	0.137	0.002	6.07622e-109	g6_s17_RSeT_induced	HYAL4
SNRPD1	2.65465e-10	0.932318	0.531	0.746	8.92653e-06	RSeT_wt		chr13-75146826-75147298	2.01397e-114	0.442124	0.133	0.001	6.08372e-109	g6_s17_RSeT_induced	LINC01078
CHCHD10	2.72053e-10	1.1479	0.47	0.623	9.14806e-06	RSeT_wt		chr20-52563108-52563757	2.03552e-114	0.453277	0.131	0.001	6.14881e-109	g6_s17_RSeT_induced	LINC01524
RAN	2.75559e-10	0.495177	0.675	0.905	9.26594e-06	RSeT_wt		chr5-167517099-167517964	2.09685e-114	0.450995	0.164	0.009	6.33408e-109	g6_s17_RSeT_induced	TENM2
ILF3	3.49503e-10	0.442341	0.444	0.781	1.17524e-05	RSeT_wt		chr2-7847848-7848638	2.11419e-114	0.472144	0.167	0.011	6.38646e-109	g6_s17_RSeT_induced	AC007463.2
SKIL	3.71138e-10	0.350904	0.486	0.841	1.24799e-05	RSeT_wt		chr16-68486639-68487399	2.17778e-114	0.471876	0.211	0.026	6.57856e-109	g6_s17_RSeT_induced	RP11-71L14.4
TSC22D1	3.82417e-10	0.312788	0.5	0.862	1.28591e-05	RSeT_wt		chr20-34739325-34739716	2.2384e-114	0.453169	0.143	0.004	6.76168e-109	g6_s17_RSeT_induced	NCOA6
AC007389.1	3.99923e-10	0.321976	0.106	0.179	1.34478e-05	RSeT_wt		chr3-197775289-197775761	3.31424e-114	0.454817	0.133	0.001	1.00115e-108	g6_s17_RSeT_induced	FYTTD1
MCM5	4.14945e-10	0.579181	0.198	0.328	1.3953e-05	RSeT_wt		chr6-129342909-129343539	3.40885e-114	0.442954	0.131	0.001	1.02973e-108	g6_s17_RSeT_induced	LAMA2
SLC16A1-AS1	4.15892e-10	0.310527	0.11	0.187	1.39848e-05	RSeT_wt		chr3-169124978-169125782	3.68829e-114	0.450573	0.142	0.003	1.11414e-108	g6_s17_RSeT_induced	MECOM
PSMB2	4.41126e-10	0.573856	0.438	0.805	1.48333e-05	RSeT_wt		chr6-7633089-7633686	4.05515e-114	0.445704	0.14	0.003	1.22496e-108	g6_s17_RSeT_induced	SNRNP48
SELENOH	4.60446e-10	0.481345	0.463	0.841	1.54829e-05	RSeT_wt		chr7-104088987-104089481	4.07072e-114	0.446104	0.136	0.002	1.22967e-108	g6_s17_RSeT_induced	ORC5
SCNN1A	4.80803e-10	0.849704	0.207	0.17	1.61675e-05	RSeT_wt		chr6-41187167-41187549	4.39291e-114	0.458007	0.145	0.004	1.32699e-108	g6_s17_RSeT_induced	TREML2
NAA50	5.22788e-10	0.628034	0.363	0.641	1.75793e-05	RSeT_wt		chr5-39472879-39473644	4.65938e-114	0.455242	0.138	0.003	1.40749e-108	g6_s17_RSeT_induced	DAB2
CUTA	5.94173e-10	0.621819	0.432	0.795	1.99796e-05	RSeT_wt		chr4-185853934-185854847	4.80574e-114	0.465479	0.145	0.004	1.4517e-108	g6_s17_RSeT_induced	SORBS2
STK32C	6.00558e-10	0.311252	0.094	0.163	2.01944e-05	RSeT_wt		chr3-192121884-192122379	4.85129e-114	0.454946	0.138	0.002	1.46546e-108	g6_s17_RSeT_induced	FGF12
DDT	6.28011e-10	1.12938	0.5	0.722	2.11175e-05	RSeT_wt		chr9-119121687-119122434	4.90724e-114	0.449509	0.14	0.003	1.48236e-108	g6_s17_RSeT_induced	BRINP1
BRCA1	7.33363e-10	0.519957	0.184	0.3	2.46601e-05	RSeT_wt		chr6-47935751-47936216	4.98823e-114	0.437864	0.13	0.001	1.50682e-108	g6_s17_RSeT_induced	PTCHD4
GPR160	7.60914e-10	0.448671	0.116	0.196	2.55865e-05	RSeT_wt		chr9-34939493-34940482	5.04942e-114	0.46573	0.173	0.013	1.52531e-108	g6_s17_RSeT_induced	PHF24
PGRMC1	8.70385e-10	0.274571	0.491	0.847	2.92676e-05	RSeT_wt		chr3-58737321-58738442	5.37341e-114	0.439453	0.136	0.002	1.62318e-108	g6_s17_RSeT_induced	C3orf67
MSI2	9.58581e-10	0.467312	0.46	0.809	3.22332e-05	RSeT_wt		chrX-31956449-31957546	5.90374e-114	0.449307	0.143	0.004	1.78338e-108	g6_s17_RSeT_induced	DMD
ARHGAP11A	9.5987e-10	0.3966	0.148	0.24	3.22766e-05	RSeT_wt		chr2-152761997-152762608	6.16156e-114	0.460005	0.163	0.009	1.86126e-108	g6_s17_RSeT_induced	ARL6IP6
AC092069.1	1.03825e-09	0.599904	0.106	0.065	3.49123e-05	RSeT_wt		chr1-179761658-179762349	6.34347e-114	0.452585	0.136	0.002	1.91621e-108	g6_s17_RSeT_induced	FAM163A
NUP54	1.04647e-09	0.56977	0.335	0.566	3.51886e-05	RSeT_wt		chr11-34546290-34546902	6.598e-114	0.460651	0.143	0.004	1.9931e-108	g6_s17_RSeT_induced	RP4-594L9.2
GLDC	1.10401e-09	0.572953	0.308	0.512	3.71234e-05	RSeT_wt		chr18-76450903-76452324	6.92757e-114	0.449356	0.284	0.059	2.09265e-108	g6_s17_RSeT_induced	ZNF516
TCERG1	1.15883e-09	0.536653	0.432	0.78	3.89669e-05	RSeT_wt		chr10-96747666-96748501	7.22615e-114	0.453888	0.15	0.005	2.18285e-108	g6_s17_RSeT_induced	PIK3AP1
EDIL3	1.22026e-09	0.960775	0.375	0.402	4.10325e-05	RSeT_wt		chr4-37673563-37674604	7.31086e-114	0.468304	0.181	0.016	2.20844e-108	g6_s17_RSeT_induced	RELL1
DHX9	1.27499e-09	0.421399	0.462	0.826	4.28729e-05	RSeT_wt		chr14-101276282-101276944	7.60471e-114	0.460169	0.146	0.005	2.2972e-108	g6_s17_RSeT_induced	CTD-2561F5.1
PPM1B	1.41318e-09	0.914634	0.545	0.799	4.75197e-05	RSeT_wt		chr9-95450258-95451014	8.54856e-114	0.46984	0.191	0.019	2.58231e-108	g6_s17_RSeT_induced	PTCH1
ZIC3	1.47911e-09	1.07124	0.31	0.315	4.97365e-05	RSeT_wt		chr6-118885776-118886369	9.05123e-114	0.448838	0.133	0.001	2.73416e-108	g6_s17_RSeT_induced	MCM9
ZNF107	1.52084e-09	0.635525	0.205	0.337	5.11398e-05	RSeT_wt		chr5-98523311-98524245	9.21086e-114	0.459946	0.139	0.003	2.78238e-108	g6_s17_RSeT_induced	RGMB
PPM1H	1.70841e-09	0.585292	0.237	0.382	5.74469e-05	RSeT_wt		chr6-127128256-127128970	9.28861e-114	0.447237	0.135	0.002	2.80587e-108	g6_s17_RSeT_induced	RSPO3
ECI1	1.88338e-09	0.643679	0.269	0.448	6.33304e-05	RSeT_wt		chr8-39854725-39855504	9.60115e-114	0.463106	0.175	0.013	2.90028e-108	g6_s17_RSeT_induced	ADAM2
PREX2	2.23222e-09	0.569256	0.21	0.339	7.50607e-05	RSeT_wt		chr8-91831659-91832251	1.07106e-113	0.460423	0.133	0.001	3.23541e-108	g6_s17_RSeT_induced	RP11-122C21.1
PLCL2	2.38682e-09	1.04845	0.306	0.305	8.02592e-05	RSeT_wt		chr12-65889529-65889907	1.07679e-113	0.464913	0.147	0.005	3.25273e-108	g6_s17_RSeT_induced	HMGA2
NCEH1	2.41036e-09	0.308005	0.089	0.153	8.10506e-05	RSeT_wt		chr1-89231888-89232508	1.08644e-113	0.440618	0.131	0.001	3.28187e-108	g6_s17_RSeT_induced	GBP5
HS3ST4	2.83581e-09	0.334163	0.114	0.188	9.5357e-05	RSeT_wt		chr11-46987921-46988771	1.13409e-113	0.449261	0.144	0.004	3.42582e-108	g6_s17_RSeT_induced	C11orf49
HS3ST3A1	2.99456e-09	0.732696	0.312	0.296	0.000100695	RSeT_wt		chr13-106212911-106213465	1.21831e-113	0.469621	0.168	0.011	3.68023e-108	g6_s17_RSeT_induced	RNA5SP38
MTHFD1L	3.34164e-09	0.670841	0.33	0.557	0.000112366	RSeT_wt		chr13-108681907-108682893	1.25602e-113	0.459344	0.144	0.004	3.79413e-108	g6_s17_RSeT_induced	MYO16
ARHGAP11B	3.39971e-09	0.343775	0.11	0.183	0.000114319	RSeT_wt		chr1-81382304-81383199	1.2779e-113	0.452672	0.141	0.003	3.86023e-108	g6_s17_RSeT_induced	ADGRL2
IQGAP2	3.49933e-09	0.478793	0.321	0.512	0.000117668	RSeT_wt		chr3-30184155-30184906	1.45483e-113	0.44597	0.146	0.005	4.3947e-108	g6_s17_RSeT_induced	RBMS3
NDUFB7	3.55861e-09	0.6208	0.437	0.79	0.000119662	RSeT_wt		chr2-153133621-153134108	1.48443e-113	0.460016	0.141	0.003	4.4841e-108	g6_s17_RSeT_induced	AC011901.2
RBMX	3.60684e-09	0.346546	0.469	0.784	0.000121284	RSeT_wt		chr2-151973008-151974188	1.53273e-113	0.470278	0.241	0.039	4.63e-108	g6_s17_RSeT_induced	CACNB4
IFITM1	3.79084e-09	0.834532	0.186	0.149	0.000127471	RSeT_wt		chr12-24034152-24034825	1.63609e-113	0.450846	0.143	0.004	4.94223e-108	g6_s17_RSeT_induced	SOX5
CACNA1A	3.98219e-09	0.478714	0.116	0.074	0.000133905	RSeT_wt		chr6-63925690-63926436	1.63795e-113	0.449307	0.133	0.001	4.94784e-108	g6_s17_RSeT_induced	EYS
ACACA	4.18542e-09	1.03268	0.491	0.67	0.000140739	RSeT_wt		chr8-83699457-83699922	1.76148e-113	0.453395	0.131	0.001	5.32102e-108	g6_s17_RSeT_induced	RP11-120I21.2
PGAM1	4.20813e-09	0.369915	0.478	0.82	0.000141503	RSeT_wt		chr9-28334558-28335427	1.78397e-113	0.455183	0.164	0.01	5.38895e-108	g6_s17_RSeT_induced	LINGO2
NCAM2	4.35005e-09	0.34299	0.103	0.172	0.000146275	RSeT_wt		chrX-118884571-118885252	1.79587e-113	0.440889	0.135	0.002	5.42489e-108	g6_s17_RSeT_induced	LINC01285
PRPS2	4.77736e-09	0.466919	0.148	0.241	0.000160643	RSeT_wt		chr13-100668298-100668769	2.03206e-113	0.451761	0.147	0.005	6.13835e-108	g6_s17_RSeT_induced	TMTC4
DANT2	4.90926e-09	1.06512	0.507	0.733	0.000165079	RSeT_wt		chr8-23898528-23899439	2.08804e-113	0.446978	0.139	0.003	6.30747e-108	g6_s17_RSeT_induced	STC1
YBX1	5.30242e-09	0.298786	0.719	0.933	0.000178299	RSeT_wt		chr7-96682061-96682846	2.1658e-113	0.454969	0.136	0.002	6.54237e-108	g6_s17_RSeT_induced	SHFM1
GRHL2	5.46634e-09	0.497788	0.256	0.407	0.000183811	RSeT_wt		chr16-65095017-65095731	2.1713e-113	0.4564	0.14	0.003	6.55897e-108	g6_s17_RSeT_induced	CDH11
EIF3M	6.04244e-09	0.490716	0.449	0.806	0.000203183	RSeT_wt		chr6-84082529-84083226	2.31112e-113	0.471323	0.237	0.038	6.98133e-108	g6_s17_RSeT_induced	MRAP2
RGS10	6.08194e-09	0.339472	0.091	0.155	0.000204511	RSeT_wt		chr12-78951616-78952569	2.31343e-113	0.448022	0.135	0.002	6.98831e-108	g6_s17_RSeT_induced	SYT1
ARHGEF9	6.40004e-09	0.567979	0.18	0.291	0.000215208	RSeT_wt		chrX-98967658-98968388	2.3151e-113	0.46008	0.164	0.01	6.99335e-108	g6_s17_RSeT_induced	RP11-485F13.1
TTYH1	6.66068e-09	0.306037	0.114	0.185	0.000223972	RSeT_wt		chr11-91163517-91164325	2.95243e-113	0.452748	0.14	0.003	8.91859e-108	g6_s17_RSeT_induced	RP11-699F16.2
LIN9	7.96931e-09	0.482318	0.149	0.241	0.000267976	RSeT_wt		chr18-27661310-27662168	2.98423e-113	0.471687	0.202	0.023	9.01465e-108	g6_s17_RSeT_induced	RP11-739N10.1
FRMPD4	8.08365e-09	0.834801	0.196	0.159	0.000271821	RSeT_wt		chr2-209368906-209369673	3.01373e-113	0.45352	0.136	0.002	9.10377e-108	g6_s17_RSeT_induced	MAP2
MCU	8.87653e-09	0.700012	0.349	0.601	0.000298482	RSeT_wt		chrX-96918833-96919493	3.03281e-113	0.460065	0.133	0.002	9.16141e-108	g6_s17_RSeT_induced	DIAPH2
PCBP3	8.87726e-09	0.353805	0.108	0.179	0.000298507	RSeT_wt		chr18-32453688-32454374	3.50548e-113	0.444153	0.133	0.002	1.05892e-107	g6_s17_RSeT_induced	GAREM1
TCEA1	8.95396e-09	0.5992	0.608	0.871	0.000301086	RSeT_wt		chr21-15986181-15986682	3.63199e-113	0.449545	0.13	0.001	1.09714e-107	g6_s17_RSeT_induced	MIR99AHG
C16orf74	9.22386e-09	0.255703	0.062	0.112	0.000310162	RSeT_wt		chr18-1883426-1883849	3.6376e-113	0.443191	0.128	0	1.09883e-107	g6_s17_RSeT_induced	RP11-161I6.2
GABPB1-AS1	1.1684e-08	0.642503	0.316	0.528	0.000392886	RSeT_wt		chr4-20547933-20548822	3.98176e-113	0.453015	0.14	0.003	1.20279e-107	g6_s17_RSeT_induced	SLIT2
ANKRD10	1.23897e-08	0.617242	0.399	0.695	0.000416616	RSeT_wt		chr16-14496950-14497467	4.14884e-113	0.449123	0.165	0.01	1.25326e-107	g6_s17_RSeT_induced	PARN
PRKCB	1.26625e-08	0.266026	0.073	0.128	0.000425791	RSeT_wt		chr6-64968740-64969874	4.32435e-113	0.470197	0.165	0.011	1.30628e-107	g6_s17_RSeT_induced	EYS
AC006064.4	1.27322e-08	0.28147	0.053	0.023	0.000428135	RSeT_wt		chr1-215458062-215458882	4.35476e-113	0.44291	0.138	0.003	1.31547e-107	g6_s17_RSeT_induced	RP11-199H2.2
CASC15	1.29852e-08	0.617108	0.553	0.693	0.000436639	RSeT_wt		chr9-88564723-88565334	4.5845e-113	0.453058	0.13	0.001	1.38487e-107	g6_s17_RSeT_induced	NXNL2
DCP2	1.34977e-08	0.548942	0.408	0.701	0.000453873	RSeT_wt		chrX-148948532-148949373	4.60312e-113	0.456121	0.138	0.003	1.39049e-107	g6_s17_RSeT_induced	AFF2
POLA1	1.36986e-08	0.962389	0.506	0.698	0.000460628	RSeT_wt		chr10-51564812-51565470	4.63688e-113	0.456798	0.166	0.01	1.40069e-107	g6_s17_RSeT_induced	PRKG1
ERH	1.39604e-08	0.510461	0.455	0.818	0.000469433	RSeT_wt		chr5-144421239-144422338	4.65231e-113	0.462006	0.205	0.025	1.40535e-107	g6_s17_RSeT_induced	KCTD16
ADCY1	1.425e-08	0.257403	0.071	0.124	0.00047917	RSeT_wt		chr10-113326218-113327329	4.74649e-113	0.471662	0.214	0.028	1.4338e-107	g6_s17_RSeT_induced	TCF7L2
TSBP1-AS1	1.4325e-08	0.424692	0.147	0.234	0.000481693	RSeT_wt		chr8-121814352-121814829	4.79608e-113	0.447049	0.136	0.002	1.44878e-107	g6_s17_RSeT_induced	RP11-785H20.1
PDK1	1.51857e-08	0.589515	0.2	0.32	0.000510633	RSeT_wt		chr6-47812427-47813011	5.64826e-113	0.454843	0.137	0.003	1.7062e-107	g6_s17_RSeT_induced	OPN5
PPP1CC	1.76007e-08	0.514416	0.436	0.762	0.000591841	RSeT_wt		chr12-67121018-67121947	5.91856e-113	0.440775	0.134	0.002	1.78785e-107	g6_s17_RSeT_induced	RP11-123O10.3
NHS	2.17938e-08	0.891254	0.252	0.234	0.000732838	RSeT_wt		chr2-22273187-22274060	6.28249e-113	0.457654	0.138	0.003	1.89779e-107	g6_s17_RSeT_induced	AC068490.2
PEAK1	2.65186e-08	0.591936	0.302	0.492	0.000891715	RSeT_wt		chr7-155680626-155681307	6.79118e-113	0.466494	0.182	0.016	2.05145e-107	g6_s17_RSeT_induced	RBM33
SHCBP1	2.71695e-08	0.418422	0.138	0.22	0.000913602	RSeT_wt		chr13-69530428-69531375	7.15179e-113	0.451942	0.14	0.003	2.16038e-107	g6_s17_RSeT_induced	KLHL1
HACD3	2.78379e-08	0.273505	0.496	0.809	0.000936077	RSeT_wt		chr2-136916628-136917057	7.41659e-113	0.459023	0.132	0.001	2.24037e-107	g6_s17_RSeT_induced	THSD7B
ESRP1	2.95063e-08	0.487156	0.421	0.719	0.000992178	RSeT_wt		chr7-118769191-118769685	8.60319e-113	0.452799	0.131	0.001	2.59882e-107	g6_s17_RSeT_induced	ANKRD7
DYNC2H1	3.11025e-08	0.699309	0.295	0.489	0.00104585	RSeT_wt		chr14-32020543-32021406	8.75822e-113	0.453159	0.151	0.006	2.64565e-107	g6_s17_RSeT_induced	RP11-187E13.2
SNRPE	3.13435e-08	0.529202	0.456	0.792	0.00105396	RSeT_wt		chr3-9441599-9442285	9.12413e-113	0.447365	0.135	0.002	2.75618e-107	g6_s17_RSeT_induced	SETD5
XRCC5	3.54602e-08	0.319265	0.723	0.93	0.00119239	RSeT_wt		chr4-26238510-26239805	9.13765e-113	0.453068	0.215	0.028	2.76026e-107	g6_s17_RSeT_induced	RBPJ
NEMP1	3.83102e-08	0.509561	0.157	0.25	0.00128822	RSeT_wt		chrX-16732724-16733605	9.21769e-113	0.444963	0.154	0.007	2.78444e-107	g6_s17_RSeT_induced	SYAP1
MRPL11	4.40605e-08	0.706192	0.27	0.441	0.00148158	RSeT_wt		chr18-33577631-33579578	9.25054e-113	0.43109	0.379	0.113	2.79437e-107	g6_s17_RSeT_induced	ASXL3
MCM10	4.47982e-08	0.346862	0.146	0.228	0.00150638	RSeT_wt		chr8-50318086-50318594	9.35572e-113	0.448582	0.129	0.001	2.82614e-107	g6_s17_RSeT_induced	SNTG1
PCDH18	4.70322e-08	0.352192	0.137	0.214	0.0015815	RSeT_wt		chr3-11619577-11620916	9.81708e-113	0.452245	0.189	0.019	2.9655e-107	g6_s17_RSeT_induced	VGLL4
HRK	5.69431e-08	0.391514	0.093	0.057	0.00191477	RSeT_wt		chr15-84724925-84725603	1.06427e-112	0.465733	0.173	0.014	3.21491e-107	g6_s17_RSeT_induced	SEC11A
UQCRB	5.78439e-08	0.765935	0.588	0.871	0.00194506	RSeT_wt		chr6-105485316-105485959	1.12235e-112	0.460542	0.185	0.017	3.39035e-107	g6_s17_RSeT_induced	PREP
SAE1	5.87526e-08	0.71352	0.326	0.547	0.00197561	RSeT_wt		chr1-117045499-117046072	1.13559e-112	0.460022	0.135	0.002	3.43035e-107	g6_s17_RSeT_induced	CD101
MIR924HG	6.26731e-08	0.749121	0.358	0.378	0.00210745	RSeT_wt		chr10-109418780-109419446	1.27469e-112	0.45633	0.145	0.005	3.85053e-107	g6_s17_RSeT_induced	XPNPEP1
PNPLA3	6.33487e-08	0.283912	0.086	0.143	0.00213016	RSeT_wt		chr4-159751818-159752372	1.27511e-112	0.441461	0.131	0.001	3.85181e-107	g6_s17_RSeT_induced	RP11-6C14.1
ZYG11A	6.75519e-08	0.441306	0.123	0.197	0.0022715	RSeT_wt		chr4-97215328-97215947	1.27806e-112	0.452461	0.139	0.003	3.86071e-107	g6_s17_RSeT_induced	STPG2
EBPL	6.83623e-08	0.614169	0.226	0.361	0.00229875	RSeT_wt		chr5-24381551-24382565	1.33705e-112	0.463927	0.192	0.02	4.03891e-107	g6_s17_RSeT_induced	CTD-2074D8.1
MDH2	7.34937e-08	0.56261	0.447	0.802	0.0024713	RSeT_wt		chr8-104340047-104340663	1.37912e-112	0.46238	0.156	0.008	4.16598e-107	g6_s17_RSeT_induced	DCSTAMP
SYNCRIP	7.41716e-08	0.490084	0.445	0.779	0.00249409	RSeT_wt		chr20-34080875-34081301	1.38176e-112	0.453819	0.158	0.008	4.17397e-107	g6_s17_RSeT_induced	RALY
AC015802.6	7.98153e-08	0.549015	0.144	0.23	0.00268387	RSeT_wt		chr14-65011306-65011773	1.42102e-112	0.452071	0.135	0.002	4.29257e-107	g6_s17_RSeT_induced	FNTB
RNF220	8.57052e-08	0.655106	0.219	0.351	0.00288192	RSeT_wt		chr10-114021240-114021964	1.46383e-112	0.449381	0.139	0.003	4.42188e-107	g6_s17_RSeT_induced	ADRB1
ZNF695	9.25654e-08	0.409405	0.117	0.186	0.0031126	RSeT_wt		chr13-20441818-20442688	1.50517e-112	0.454028	0.191	0.019	4.54676e-107	g6_s17_RSeT_induced	CRYL1
SPC25	9.79871e-08	0.47496	0.165	0.256	0.00329492	RSeT_wt		chr14-71060725-71061609	1.5778e-112	0.451935	0.143	0.004	4.76616e-107	g6_s17_RSeT_induced	PCNX1
AP3B1	9.84964e-08	0.488366	0.41	0.672	0.00331204	RSeT_wt		chr5-130206604-130207155	1.62156e-112	0.44674	0.135	0.002	4.89834e-107	g6_s17_RSeT_induced	CHSY3
LMNB1	1.08354e-07	0.33922	0.312	0.463	0.0036435	RSeT_wt		chr5-127801822-127802759	1.66831e-112	0.454707	0.158	0.008	5.03958e-107	g6_s17_RSeT_induced	CCDC192
BMP7	1.16819e-07	0.366756	0.126	0.198	0.00392816	RSeT_wt		chr15-89197447-89198098	1.70666e-112	0.468191	0.247	0.043	5.1554e-107	g6_s17_RSeT_induced	ABHD2
LINGO1	1.17586e-07	0.368596	0.132	0.21	0.00395396	RSeT_wt		chr1-51988295-51988668	1.82859e-112	0.449823	0.145	0.005	5.52372e-107	g6_s17_RSeT_induced	RAB3B
NAA15	1.21581e-07	0.61726	0.403	0.705	0.00408828	RSeT_wt		chr1-174768873-174769848	1.92829e-112	0.4663	0.166	0.011	5.82489e-107	g6_s17_RSeT_induced	RABGAP1L
RIMKLA	1.31279e-07	0.272126	0.059	0.029	0.00441439	RSeT_wt		chrX-94446935-94447832	2.01383e-112	0.438499	0.133	0.002	6.08328e-107	g6_s17_RSeT_induced	FAM133A
RAD51AP1	1.38612e-07	0.479218	0.198	0.305	0.00466097	RSeT_wt		chr12-21417939-21418709	2.04895e-112	0.452739	0.163	0.01	6.18937e-107	g6_s17_RSeT_induced	SLCO1A2
HPN	1.46312e-07	0.296619	0.082	0.136	0.00491988	RSeT_wt		chr13-64721853-64722303	2.18937e-112	0.45061	0.131	0.001	6.61355e-107	g6_s17_RSeT_induced	LINC00355
DHRS3	1.48304e-07	0.371433	0.123	0.195	0.00498688	RSeT_wt		chr14-20349467-20350077	2.19379e-112	0.449159	0.136	0.002	6.62691e-107	g6_s17_RSeT_induced	PARP2
SNRPA	1.54874e-07	0.709754	0.332	0.56	0.00520778	RSeT_wt		chrX-115391739-115392432	2.23009e-112	0.441969	0.136	0.002	6.73657e-107	g6_s17_RSeT_induced	LUZP4
Z94721.1	1.57583e-07	0.275046	0.084	0.138	0.00529887	RSeT_wt		chr15-95292843-95293709	2.58325e-112	0.450621	0.139	0.003	7.80337e-107	g6_s17_RSeT_induced	LINC01197
CHEK1	1.60519e-07	0.603059	0.303	0.492	0.00539761	RSeT_wt		chr10-44999324-44999776	2.80292e-112	0.454849	0.14	0.003	8.46695e-107	g6_s17_RSeT_induced	ZNF22
SREBF2	1.62644e-07	0.652242	0.369	0.624	0.00546906	RSeT_wt		chr2-44411967-44412644	2.85364e-112	0.445132	0.138	0.003	8.62016e-107	g6_s17_RSeT_induced	CAMKMT
RBPMS	1.68749e-07	0.578269	0.578	0.764	0.00567434	RSeT_wt		chr15-60110246-60111118	2.87756e-112	0.445905	0.14	0.004	8.69241e-107	g6_s17_RSeT_induced	RP11-82L7.4
TMEM132D	2.08693e-07	0.861098	0.279	0.27	0.0070175	RSeT_wt		chr3-190191845-190192637	3.17507e-112	0.445599	0.14	0.004	9.59113e-107	g6_s17_RSeT_induced	P3H2
SORBS1	2.14967e-07	0.579432	0.209	0.325	0.00722846	RSeT_wt		chr14-51197496-51198098	3.28024e-112	0.444707	0.133	0.002	9.90882e-107	g6_s17_RSeT_induced	TMX1
CFAP298	2.27826e-07	1.1693	0.437	0.603	0.00766086	RSeT_wt		chr5-39201148-39201667	3.33084e-112	0.451334	0.138	0.003	1.00617e-106	g6_s17_RSeT_induced	FYB
RBX1	2.283e-07	0.613999	0.439	0.774	0.00767683	RSeT_wt		chr3-144920665-144921352	3.36989e-112	0.447996	0.136	0.002	1.01796e-106	g6_s17_RSeT_induced	RNA5SP144
TMX1	2.46399e-07	0.713915	0.373	0.657	0.00828541	RSeT_wt		chr3-5571996-5572675	3.50307e-112	0.446157	0.138	0.003	1.05819e-106	g6_s17_RSeT_induced	AC026202.5
NCAPG2	2.49743e-07	0.606714	0.227	0.357	0.00839786	RSeT_wt		chr17-41260118-41260630	3.50451e-112	0.43878	0.128	0.001	1.05863e-106	g6_s17_RSeT_induced	KRTAP9-9
ARRDC3	2.5077e-07	0.579477	0.221	0.349	0.0084324	RSeT_wt		chrX-140334552-140335146	3.54955e-112	0.447059	0.131	0.001	1.07223e-106	g6_s17_RSeT_induced	AC004070.1
SNU13	2.63053e-07	0.535664	0.46	0.815	0.00884541	RSeT_wt		chr7-87330365-87331390	3.65198e-112	0.456125	0.164	0.011	1.10317e-106	g6_s17_RSeT_induced	TP53TG1
DSCC1	2.90385e-07	0.50474	0.163	0.253	0.0097645	RSeT_wt		chr8-129436756-129437351	4.12221e-112	0.445625	0.139	0.003	1.24522e-106	g6_s17_RSeT_induced	CCDC26
CAMK1D	3.01446e-07	0.559921	0.192	0.297	0.0101364	RSeT_wt		chr15-90472836-90473596	4.15568e-112	0.449263	0.146	0.005	1.25533e-106	g6_s17_RSeT_induced	IQGAP1
PRDM5	3.22029e-07	0.508567	0.189	0.294	0.0108286	RSeT_wt		chr14-26780976-26781958	4.42848e-112	0.456847	0.157	0.008	1.33774e-106	g6_s17_RSeT_induced	RP11-626P14.1
FILIP1	3.47397e-07	0.452074	0.154	0.239	0.0116816	RSeT_wt		chr6-147932981-147933587	4.59788e-112	0.458168	0.162	0.01	1.38891e-106	g6_s17_RSeT_induced	RP11-307P5.1
CGNL1	3.57125e-07	0.308313	0.182	0.269	0.0120087	RSeT_wt		chr7-129669678-129670266	4.70711e-112	0.45256	0.13	0.001	1.4219e-106	g6_s17_RSeT_induced	NRF1
JPX	3.7315e-07	0.894404	0.536	0.81	0.0125475	RSeT_wt		chr9-116168348-116169335	4.97774e-112	0.446907	0.139	0.003	1.50366e-106	g6_s17_RSeT_induced	PAPPA
MTFP1	3.81449e-07	0.346252	0.09	0.145	0.0128266	RSeT_wt		chr6-74894798-74895236	5.07316e-112	0.444578	0.132	0.002	1.53248e-106	g6_s17_RSeT_induced	RP11-554D15.3
AR	3.90377e-07	0.26843	0.073	0.121	0.0131268	RSeT_wt		chr12-84577853-84578898	5.15503e-112	0.448361	0.138	0.003	1.55721e-106	g6_s17_RSeT_induced	SLC6A15
ZFAS1	4.00648e-07	0.81279	0.488	0.633	0.0134722	RSeT_wt		chr11-96371388-96372191	5.2388e-112	0.448053	0.138	0.003	1.58252e-106	g6_s17_RSeT_induced	CCDC82
PRDX4	4.19533e-07	0.380534	0.489	0.817	0.0141072	RSeT_wt		chr3-129648387-129648935	5.57934e-112	0.459249	0.159	0.009	1.68538e-106	g6_s17_RSeT_induced	TMCC1
PROM1	4.20797e-07	0.481237	0.181	0.277	0.0141497	RSeT_wt		chr2-76159864-76160295	6.29454e-112	0.45205	0.132	0.002	1.90143e-106	g6_s17_RSeT_induced	RP11-342K6.4
ADAM23	4.24942e-07	0.586873	0.223	0.348	0.0142891	RSeT_wt		chr18-63126204-63126789	6.49803e-112	0.45379	0.154	0.007	1.9629e-106	g6_s17_RSeT_induced	BCL2
PTPRK	4.45792e-07	0.313175	0.498	0.801	0.0149902	RSeT_wt		chr3-109056309-109056919	6.75044e-112	0.450143	0.148	0.006	2.03915e-106	g6_s17_RSeT_induced	MORC1
F2RL1	4.57077e-07	0.460962	0.154	0.238	0.0153697	RSeT_wt		chr5-165634211-165634883	6.77817e-112	0.455816	0.157	0.008	2.04752e-106	g6_s17_RSeT_induced	CTC-535M15.2
RAB12	4.77142e-07	0.695441	0.253	0.406	0.0160444	RSeT_wt		chr4-107252413-107253484	7.05125e-112	0.444044	0.137	0.003	2.13001e-106	g6_s17_RSeT_induced	DKK2
CEND1	5.33176e-07	0.260835	0.059	0.031	0.0179286	RSeT_wt		chr11-43949867-43950188	7.78938e-112	0.449482	0.139	0.003	2.35298e-106	g6_s17_RSeT_induced	RP11-613D13.8
HS3ST5	5.753e-07	0.412583	0.32	0.488	0.019345	RSeT_wt		chr5-137134716-137135892	8.0747e-112	0.448938	0.143	0.004	2.43917e-106	g6_s17_RSeT_induced	SPOCK1
CDT1	5.90351e-07	0.493269	0.146	0.227	0.0198511	RSeT_wt		chr18-10051823-10052530	8.29257e-112	0.450489	0.136	0.003	2.50499e-106	g6_s17_RSeT_induced	RP11-419J16.1
LAGE3	6.19803e-07	0.72047	0.251	0.402	0.0208415	RSeT_wt		chr14-20827408-20828533	8.32118e-112	0.456037	0.204	0.024	2.51363e-106	g6_s17_RSeT_induced	RNASE1
PHGDH	6.76222e-07	0.707634	0.408	0.441	0.0227386	RSeT_wt		chrX-21884886-21885354	8.39689e-112	0.447357	0.129	0.001	2.5365e-106	g6_s17_RSeT_induced	MBTPS2
PKM	7.33152e-07	0.369694	0.491	0.819	0.024653	RSeT_wt		chrX-87626129-87626593	8.49504e-112	0.447157	0.146	0.005	2.56615e-106	g6_s17_RSeT_induced	KLHL4
AC108721.2	7.35984e-07	0.274531	0.086	0.137	0.0247482	RSeT_wt		chr13-82956677-82957343	9.06055e-112	0.456291	0.133	0.002	2.73697e-106	g6_s17_RSeT_induced	SLITRK1
UTRN	8.32156e-07	0.277057	0.495	0.811	0.0279821	RSeT_wt		chr9-2635662-2636281	9.55972e-112	0.438393	0.135	0.002	2.88776e-106	g6_s17_RSeT_induced	VLDLR
HPRT1	8.7961e-07	1.12925	0.34	0.395	0.0295778	RSeT_wt		chr13-38508645-38509303	9.7499e-112	0.440465	0.133	0.002	2.94521e-106	g6_s17_RSeT_induced	LINC00437
ZNF101	9.38818e-07	0.363541	0.096	0.153	0.0315687	RSeT_wt		chr4-11638426-11638830	1.11043e-111	0.445685	0.129	0.001	3.35433e-106	g6_s17_RSeT_induced	RP11-281P23.2
MMP24	9.43921e-07	0.351663	0.109	0.17	0.0317403	RSeT_wt		chr20-32509542-32510024	1.15016e-111	0.45995	0.179	0.016	3.47436e-106	g6_s17_RSeT_induced	NOL4L
SLCO4C1	9.69522e-07	0.281283	0.123	0.186	0.0326011	RSeT_wt		chr7-117906512-117907626	1.17708e-111	0.457071	0.191	0.02	3.55567e-106	g6_s17_RSeT_induced	CTTNBP2
TARS	1.05197e-06	0.87707	0.501	0.723	0.0353737	RSeT_wt		chr9-104829130-104830200	1.19848e-111	0.468131	0.15	0.006	3.62032e-106	g6_s17_RSeT_induced	ABCA1
SOX11	1.12503e-06	0.427973	0.268	0.398	0.0378301	RSeT_wt		chr2-128533829-128534443	1.30029e-111	0.438294	0.137	0.003	3.92787e-106	g6_s17_RSeT_induced	AC012451.1
AARS	1.19695e-06	0.658636	0.252	0.399	0.0402488	RSeT_wt		chr15-82560823-82562287	1.32508e-111	0.454803	0.157	0.008	4.00275e-106	g6_s17_RSeT_induced	RP11-379H8.1
DHCR7	1.25649e-06	0.581941	0.159	0.243	0.0422506	RSeT_wt		chr20-11107907-11108696	1.37486e-111	0.460618	0.154	0.007	4.15314e-106	g6_s17_RSeT_induced	C20orf187
WDPCP	1.28688e-06	0.705597	0.346	0.569	0.0432726	RSeT_wt		chr16-4969826-4970413	1.42827e-111	0.446545	0.194	0.02	4.31445e-106	g6_s17_RSeT_induced	SEC14L5
PCNA	1.32711e-06	0.980439	0.408	0.494	0.0446255	RSeT_wt		chr10-126497542-126498317	1.66484e-111	0.449005	0.144	0.005	5.02909e-106	g6_s17_RSeT_induced	C10orf90
MND1	1.32846e-06	0.552276	0.185	0.283	0.0446708	RSeT_wt		chr13-67297108-67297655	1.79656e-111	0.437807	0.129	0.001	5.42696e-106	g6_s17_RSeT_induced	PCDH9
CHD9	1.34746e-06	0.5208	0.447	0.776	0.0453098	RSeT_wt		chr21-15819316-15819732	1.86191e-111	0.442152	0.131	0.001	5.62439e-106	g6_s17_RSeT_induced	USP25
NDUFB10	1.37853e-06	0.571347	0.458	0.802	0.0463544	RSeT_wt		chr10-23015732-23016280	1.89808e-111	0.437712	0.129	0.001	5.73365e-106	g6_s17_RSeT_induced	ARMC3
CDH4	1.41553e-06	0.325118	0.115	0.177	0.0475987	RSeT_wt		chr9-14235205-14235933	2.03377e-111	0.460935	0.161	0.01	6.14354e-106	g6_s17_RSeT_induced	NFIB
PSMB3	1.88852e-06	0.540311	0.475	0.84	0.0635033	RSeT_wt		chr17-74659421-74660029	2.48509e-111	0.449907	0.143	0.005	7.50685e-106	g6_s17_RSeT_induced	RAB37
ELOVL7	2.01513e-06	0.459995	0.178	0.269	0.0677609	RSeT_wt		chr16-80992743-80993706	2.52171e-111	0.456296	0.183	0.017	7.61747e-106	g6_s17_RSeT_induced	CMC2
PYCARD	2.03889e-06	0.350367	0.096	0.15	0.0685597	RSeT_wt		chr7-112594408-112594870	2.72398e-111	0.431459	0.126	0	8.22849e-106	g6_s17_RSeT_induced	AC002463.3
BICD1	2.09065e-06	0.596858	0.591	0.815	0.0703004	RSeT_wt		chr8-125289214-125290113	2.7351e-111	0.461256	0.159	0.009	8.26208e-106	g6_s17_RSeT_induced	NSMCE2
BRINP1	2.28768e-06	0.403576	0.109	0.169	0.0769256	RSeT_wt		chr8-37866734-37867306	2.92608e-111	0.451703	0.152	0.007	8.83897e-106	g6_s17_RSeT_induced	RAB11FIP1
FOXD3-AS1	2.32857e-06	0.67664	0.155	0.125	0.0783005	RSeT_wt		chr3-47666043-47666463	3.22167e-111	0.440893	0.138	0.003	9.7319e-106	g6_s17_RSeT_induced	SMARCC1
TAPBP	2.59688e-06	0.251818	0.088	0.138	0.0873228	RSeT_wt		chr18-41407772-41408239	3.25177e-111	0.450311	0.136	0.003	9.82282e-106	g6_s17_RSeT_induced	KC6
NEFL	2.66744e-06	0.251013	0.073	0.117	0.0896954	RSeT_wt		chr2-80453607-80455080	3.49858e-111	0.46128	0.151	0.007	1.05684e-105	g6_s17_RSeT_induced	CTNNA2
RCC2	2.69294e-06	0.532658	0.436	0.759	0.0905528	RSeT_wt		chr6-110916762-110917495	3.527e-111	0.447351	0.149	0.006	1.06542e-105	g6_s17_RSeT_induced	AMD1
SPIN4	2.72659e-06	0.363758	0.103	0.159	0.0916844	RSeT_wt		chr19-45199971-45201086	3.56119e-111	0.463118	0.213	0.028	1.07575e-105	g6_s17_RSeT_induced	AC005779.2
SNTB1	2.8711e-06	0.38857	0.14	0.211	0.0965437	RSeT_wt		chr13-61187467-61187999	3.72584e-111	0.439312	0.132	0.002	1.12549e-105	g6_s17_RSeT_induced	PCDH20
GLB1L3	2.98928e-06	0.357056	0.089	0.059	0.100517	RSeT_wt		chr9-88636503-88637359	3.73358e-111	0.446068	0.128	0.001	1.12782e-105	g6_s17_RSeT_induced	RP13-60M5.2
PPM1E	3.01782e-06	0.542054	0.174	0.261	0.101477	RSeT_wt		chr4-183355119-183355598	4.17469e-111	0.446833	0.134	0.002	1.26107e-105	g6_s17_RSeT_induced	CLDN24
AL162411.1	3.17253e-06	0.431492	0.134	0.203	0.106679	RSeT_wt		chr10-89466556-89467417	4.55279e-111	0.476426	0.208	0.027	1.37529e-105	g6_s17_RSeT_induced	SLC16A12
PTPRN2	3.63362e-06	0.390733	0.084	0.055	0.122184	RSeT_wt		chr22-20799045-20799789	4.7973e-111	0.450982	0.145	0.005	1.44915e-105	g6_s17_RSeT_induced	PI4KA
C1orf56	3.63649e-06	0.319493	0.081	0.129	0.122281	RSeT_wt		chr17-63064895-63065380	5.32593e-111	0.437281	0.13	0.001	1.60883e-105	g6_s17_RSeT_induced	TANC2
RNF125	4.15835e-06	0.351972	0.103	0.158	0.139829	RSeT_wt		chr15-24696142-24697354	5.37974e-111	0.476613	0.177	0.016	1.62509e-105	g6_s17_RSeT_induced	NPAP1
VASH2	4.29603e-06	0.780653	0.228	0.211	0.144458	RSeT_wt		chr7-128176470-128177082	5.67548e-111	0.453525	0.153	0.007	1.71443e-105	g6_s17_RSeT_induced	LEP
ZNF519	4.47123e-06	0.581791	0.19	0.289	0.15035	RSeT_wt		chr17-14113118-14114049	5.72474e-111	0.45595	0.153	0.007	1.72931e-105	g6_s17_RSeT_induced	COX10
PROCR	4.6121e-06	0.528026	0.118	0.088	0.155087	RSeT_wt		chr7-123099387-123100192	5.77622e-111	0.446001	0.13	0.001	1.74486e-105	g6_s17_RSeT_induced	RP11-61D3.1
ZNRF2	5.48623e-06	0.532351	0.187	0.283	0.18448	RSeT_wt		chrX-7188259-7188919	5.95868e-111	0.449368	0.14	0.004	1.79997e-105	g6_s17_RSeT_induced	STS
PHF21B	5.65515e-06	0.560426	0.261	0.399	0.19016	RSeT_wt		chr11-127709915-127710392	6.02187e-111	0.439226	0.131	0.002	1.81906e-105	g6_s17_RSeT_induced	RP11-480C22.1
TCOF1	6.13121e-06	0.68658	0.255	0.4	0.206168	RSeT_wt		chr2-80608192-80608889	6.02384e-111	0.441374	0.13	0.001	1.81966e-105	g6_s17_RSeT_induced	CTNNA2
CCT4	6.95595e-06	0.514965	0.481	0.843	0.233901	RSeT_wt		chr4-119176861-119177637	6.29915e-111	0.445924	0.137	0.003	1.90282e-105	g6_s17_RSeT_induced	MYOZ2
SARNP	7.47674e-06	0.61893	0.44	0.77	0.251413	RSeT_wt		chr11-21015222-21016158	7.08916e-111	0.444874	0.137	0.003	2.14147e-105	g6_s17_RSeT_induced	NELL1
CNIH4	7.47968e-06	1.0783	0.459	0.649	0.251512	RSeT_wt		chr2-149219608-149220368	7.12008e-111	0.468238	0.191	0.021	2.1508e-105	g6_s17_RSeT_induced	LYPD6B
POLE2	7.57074e-06	0.473264	0.13	0.196	0.254574	RSeT_wt		chr4-135847866-135848470	7.82432e-111	0.443612	0.129	0.001	2.36354e-105	g6_s17_RSeT_induced	LINC00613
CLSPN	9.37229e-06	0.467281	0.243	0.358	0.315153	RSeT_wt		chr12-123105288-123105822	8.16086e-111	0.463997	0.236	0.039	2.4652e-105	g6_s17_RSeT_induced	PITPNM2
MSMO1	9.40125e-06	0.619263	0.376	0.61	0.316126	RSeT_wt		chr7-83882415-83883208	8.54831e-111	0.450917	0.145	0.005	2.58224e-105	g6_s17_RSeT_induced	SEMA3A
FMN2	1.03159e-05	0.296661	0.112	0.166	0.346882	RSeT_wt		chr11-10784344-10785388	8.92733e-111	0.466589	0.216	0.031	2.69673e-105	g6_s17_RSeT_induced	CTR9
TXN	1.05908e-05	0.256211	0.581	0.914	0.356126	RSeT_wt		chr3-169052555-169053109	9.65305e-111	0.440332	0.133	0.002	2.91595e-105	g6_s17_RSeT_induced	MECOM
ARSG	1.09919e-05	0.37035	0.102	0.156	0.369615	RSeT_wt		chr3-37227950-37228574	9.70067e-111	0.449533	0.135	0.003	2.93034e-105	g6_s17_RSeT_induced	RP11-259K5.1
SELENOP	1.14205e-05	0.539189	0.198	0.294	0.384026	RSeT_wt		chr17-59828092-59828580	1.01843e-110	0.451311	0.143	0.005	3.07644e-105	g6_s17_RSeT_induced	VMP1
CIP2A	1.15366e-05	0.567529	0.204	0.305	0.38793	RSeT_wt		chr2-114494386-114494780	1.02686e-110	0.449583	0.133	0.002	3.1019e-105	g6_s17_RSeT_induced	DPP10
TRABD2B	1.21815e-05	0.298892	0.083	0.128	0.409615	RSeT_wt		chr12-39097354-39097868	1.13843e-110	0.449433	0.137	0.003	3.43894e-105	g6_s17_RSeT_induced	RP11-554L12.1
USP25	1.24699e-05	0.508748	0.459	0.774	0.419313	RSeT_wt		chr12-65946937-65947921	1.3565e-110	0.455397	0.145	0.005	4.09765e-105	g6_s17_RSeT_induced	HMGA2
RAMP2	1.33939e-05	0.37089	0.086	0.059	0.450384	RSeT_wt		chr7-16083880-16084674	1.40454e-110	0.447698	0.136	0.003	4.24277e-105	g6_s17_RSeT_induced	ISPD
UBL5	1.53284e-05	0.692742	0.471	0.83	0.515432	RSeT_wt		chr12-96809976-96811420	1.41177e-110	0.440293	0.168	0.012	4.26462e-105	g6_s17_RSeT_induced	CFAP54
ZGRF1	1.57145e-05	0.574765	0.204	0.304	0.528415	RSeT_wt		chr10-82964750-82965381	1.46344e-110	0.445517	0.145	0.005	4.4207e-105	g6_s17_RSeT_induced	NRG3
PWWP2A	1.58234e-05	0.668424	0.298	0.471	0.532079	RSeT_wt		chr2-21194826-21195601	1.56731e-110	0.454749	0.161	0.01	4.73446e-105	g6_s17_RSeT_induced	AC067959.1
PIF1	1.66085e-05	0.297964	0.094	0.141	0.558476	RSeT_wt		chr2-228844073-228844531	1.59684e-110	0.452434	0.127	0.001	4.82367e-105	g6_s17_RSeT_induced	PID1
NOS1AP	1.67219e-05	0.814132	0.242	0.236	0.56229	RSeT_wt		chr2-226369297-226369798	1.63103e-110	0.441791	0.133	0.002	4.92695e-105	g6_s17_RSeT_induced	AC068138.1
RFC3	1.76399e-05	0.567299	0.279	0.414	0.59316	RSeT_wt		chr9-124660287-124660744	1.66121e-110	0.464718	0.183	0.017	5.01813e-105	g6_s17_RSeT_induced	NR6A1
TBC1D8B	1.77858e-05	0.275426	0.072	0.112	0.598064	RSeT_wt		chr13-114071183-114071805	1.74297e-110	0.443024	0.145	0.005	5.26511e-105	g6_s17_RSeT_induced	RASA3
DPP10	1.82822e-05	0.850477	0.453	0.578	0.614758	RSeT_wt		chrX-122265159-122266048	1.90335e-110	0.444549	0.133	0.002	5.74955e-105	g6_s17_RSeT_induced	RP13-192B19.2
RESF1	1.94704e-05	0.473479	0.363	0.547	0.654712	RSeT_wt		chr1-20107979-20108905	1.91378e-110	0.452057	0.151	0.007	5.78108e-105	g6_s17_RSeT_induced	PLA2G2D
SMPDL3B	1.9853e-05	0.833302	0.219	0.21	0.667577	RSeT_wt		chr21-15834456-15835193	1.93965e-110	0.439263	0.131	0.002	5.85923e-105	g6_s17_RSeT_induced	USP25
CECR2	2.18822e-05	0.667979	0.571	0.846	0.735812	RSeT_wt		chr3-11610058-11610745	2.05802e-110	0.455937	0.175	0.015	6.21679e-105	g6_s17_RSeT_induced	VGLL4
PTCHD1	2.28094e-05	0.36405	0.105	0.157	0.766988	RSeT_wt		chr7-69814266-69814882	2.11764e-110	0.452951	0.164	0.011	6.39689e-105	g6_s17_RSeT_induced	AUTS2
SCN8A	2.30009e-05	0.763891	0.241	0.371	0.773427	RSeT_wt		chr16-70411952-70412381	2.17693e-110	0.452242	0.136	0.003	6.57599e-105	g6_s17_RSeT_induced	ST3GAL2
WSB1	2.38574e-05	0.567676	0.47	0.8	0.802231	RSeT_wt		chr2-100281405-100282044	2.18693e-110	0.454222	0.149	0.006	6.60621e-105	g6_s17_RSeT_induced	LONRF2
ZNF532	2.51737e-05	0.6657	0.414	0.704	0.846492	RSeT_wt		chr20-34127589-34128590	2.213e-110	0.45488	0.187	0.019	6.68493e-105	g6_s17_RSeT_induced	EIF2S2
NIPAL1	2.9385e-05	0.455342	0.14	0.206	0.9881	RSeT_wt		chr10-78435638-78436560	2.23512e-110	0.459993	0.158	0.009	6.75175e-105	g6_s17_RSeT_induced	LINC00856
CLIC4	3.25573e-05	0.794903	0.481	0.646	1	RSeT_wt		chr1-211103397-211104176	2.26432e-110	0.451121	0.131	0.002	6.83995e-105	g6_s17_RSeT_induced	KCNH1
ELF2	3.27413e-05	0.570519	0.419	0.677	1	RSeT_wt		chr12-25188548-25189186	2.28948e-110	0.441773	0.131	0.002	6.91597e-105	g6_s17_RSeT_induced	CASC1
GPC3	3.33758e-05	0.949729	0.427	0.55	1	RSeT_wt		chr6-155297622-155298180	2.31407e-110	0.44661	0.149	0.006	6.99025e-105	g6_s17_RSeT_induced	TFB1M
GALNT3	3.4545e-05	0.851564	0.241	0.236	1	RSeT_wt		chr5-147963910-147964646	2.38007e-110	0.451606	0.141	0.004	7.18962e-105	g6_s17_RSeT_induced	C5orf46
SERPINB9	3.55684e-05	0.257139	0.43	0.647	1	RSeT_wt		chr8-85574953-85576189	2.44591e-110	0.473342	0.159	0.009	7.38852e-105	g6_s17_RSeT_induced	RP11-317J10.4
MCM6	3.69449e-05	0.719392	0.257	0.396	1	RSeT_wt		chr8-129408186-129408870	2.5746e-110	0.432682	0.127	0.001	7.77724e-105	g6_s17_RSeT_induced	CCDC26
MCM7	3.72644e-05	0.629218	0.253	0.386	1	RSeT_wt		chr17-35942415-35943250	3.10589e-110	0.452525	0.144	0.005	9.38215e-105	g6_s17_RSeT_induced	LYZL6
TBL1XR1	4.6414e-05	0.468312	0.622	0.871	1	RSeT_wt		chr8-23943572-23944234	3.41719e-110	0.449588	0.131	0.002	1.03225e-104	g6_s17_RSeT_induced	STC1
DHCR24	4.65129e-05	0.722046	0.287	0.448	1	RSeT_wt		chr3-143590578-143591178	3.7378e-110	0.440188	0.144	0.005	1.1291e-104	g6_s17_RSeT_induced	SLC9A9
PCCA	4.87865e-05	0.40651	0.502	0.828	1	RSeT_wt		chr18-40807166-40807926	3.889e-110	0.457692	0.177	0.016	1.17477e-104	g6_s17_RSeT_induced	KC6
SLC25A5	4.93819e-05	0.740561	0.546	0.804	1	RSeT_wt		chr12-97260704-97261344	3.93925e-110	0.448227	0.136	0.003	1.18995e-104	g6_s17_RSeT_induced	RP11-541G9.2
ZNF730	5.61658e-05	0.65847	0.308	0.476	1	RSeT_wt		chr18-27177616-27178271	4.3175e-110	0.443212	0.149	0.006	1.30421e-104	g6_s17_RSeT_induced	CHST9
PNP	5.62404e-05	0.355873	0.113	0.166	1	RSeT_wt		chr5-28948323-28948834	4.32159e-110	0.446132	0.132	0.002	1.30545e-104	g6_s17_RSeT_induced	CTD-2134P3.1
UCK2	6.01072e-05	0.565478	0.196	0.288	1	RSeT_wt		chr8-129407159-129407707	4.33348e-110	0.450156	0.132	0.002	1.30904e-104	g6_s17_RSeT_induced	CCDC26
MT1F	6.55416e-05	0.446946	0.114	0.167	1	RSeT_wt		chr4-112929463-112930187	4.41349e-110	0.449188	0.145	0.006	1.33321e-104	g6_s17_RSeT_induced	ANK2
SUB1	6.71316e-05	0.398097	0.537	0.906	1	RSeT_wt		chr9-110215599-110216181	4.751e-110	0.448116	0.132	0.002	1.43516e-104	g6_s17_RSeT_induced	C9orf152
SYNE2	6.86436e-05	0.379431	0.494	0.778	1	RSeT_wt		chr1-193939746-193940781	4.8657e-110	0.452136	0.135	0.003	1.46981e-104	g6_s17_RSeT_induced	RP11-563D10.1
ACSS2	7.00316e-05	0.537848	0.136	0.2	1	RSeT_wt		chr10-66492253-66493116	5.13062e-110	0.438049	0.132	0.002	1.54984e-104	g6_s17_RSeT_induced	CTNNA3
DUT	7.96733e-05	0.847571	0.419	0.529	1	RSeT_wt		chr11-110130644-110131079	5.13653e-110	0.471938	0.201	0.024	1.55162e-104	g6_s17_RSeT_induced	ZC3H12C
SLC38A1	8.77732e-05	0.474418	0.469	0.752	1	RSeT_wt		chrX-31529247-31529969	5.25885e-110	0.437163	0.134	0.003	1.58857e-104	g6_s17_RSeT_induced	DMD
SND1	8.82855e-05	0.446202	0.499	0.836	1	RSeT_wt		chr14-71240997-71242777	5.31315e-110	0.442631	0.154	0.008	1.60498e-104	g6_s17_RSeT_induced	RP6-91H8.5
MIR210HG	9.09151e-05	0.390409	0.088	0.064	1	RSeT_wt		chr7-123863224-123864131	5.53755e-110	0.448887	0.158	0.009	1.67276e-104	g6_s17_RSeT_induced	HYAL4
CABLES1	9.14161e-05	0.371087	0.113	0.165	1	RSeT_wt		chr8-32323379-32324004	5.55205e-110	0.435049	0.136	0.003	1.67714e-104	g6_s17_RSeT_induced	NRG1
ASS1	9.15247e-05	0.346785	0.101	0.148	1	RSeT_wt		chr8-73580359-73581222	5.75481e-110	0.464641	0.163	0.011	1.73839e-104	g6_s17_RSeT_induced	STAU2
KIAA1958	9.30673e-05	0.622135	0.391	0.625	1	RSeT_wt		chr7-120327858-120328241	5.79072e-110	0.434634	0.126	0.001	1.74924e-104	g6_s17_RSeT_induced	KCND2
HINT1	9.59345e-05	0.503448	0.632	0.923	1	RSeT_wt		chr15-80411659-80412383	5.98918e-110	0.434569	0.139	0.004	1.80919e-104	g6_s17_RSeT_induced	ARNT2
E2F7	9.60078e-05	0.468118	0.139	0.202	1	RSeT_wt		chr1-170628809-170629324	6.35766e-110	0.436428	0.124	0	1.9205e-104	g6_s17_RSeT_induced	RP1-79C4.1
SREBF1	9.68682e-05	0.514828	0.138	0.202	1	RSeT_wt		chr2-33214283-33214847	6.41758e-110	0.448914	0.143	0.005	1.9386e-104	g6_s17_RSeT_induced	LTBP1
HTR2C	0.000123798	0.623729	0.191	0.277	1	RSeT_wt		chr4-62923230-62924010	6.70041e-110	0.453551	0.133	0.002	2.02403e-104	g6_s17_RSeT_induced	RP11-257A22.1
AGTPBP1	0.000124238	0.694655	0.417	0.706	1	RSeT_wt		chr3-193530528-193531250	6.95853e-110	0.448451	0.147	0.006	2.102e-104	g6_s17_RSeT_induced	ATP13A4
HDAC2-AS2	0.000124319	0.599708	0.368	0.566	1	RSeT_wt		chr8-6570345-6570860	7.06556e-110	0.454827	0.161	0.01	2.13434e-104	g6_s17_RSeT_induced	MCPH1
GPR158	0.000125304	0.269906	0.066	0.1	1	RSeT_wt		chr12-13503115-13503559	7.15026e-110	0.43728	0.142	0.005	2.15992e-104	g6_s17_RSeT_induced	GRIN2B
CD9	0.000140346	0.582949	0.359	0.548	1	RSeT_wt		chr13-106241889-106242891	7.26044e-110	0.438141	0.139	0.004	2.19321e-104	g6_s17_RSeT_induced	RNA5SP38
ERBB3	0.000141472	0.388505	0.128	0.183	1	RSeT_wt		chr2-225828543-225829111	7.41091e-110	0.441215	0.126	0.001	2.23866e-104	g6_s17_RSeT_induced	RP11-314B1.2
PAWR	0.000149361	0.680086	0.55	0.798	1	RSeT_wt		chr18-79089831-79090241	7.44707e-110	0.446739	0.129	0.001	2.24958e-104	g6_s17_RSeT_induced	ATP9B
KCNN1	0.0001511	0.276371	0.079	0.117	1	RSeT_wt		chr12-82117641-82118142	8.29275e-110	0.449698	0.131	0.002	2.50504e-104	g6_s17_RSeT_induced	CCDC59
PALM2-AKAP2	0.000157062	0.591004	0.313	0.474	1	RSeT_wt		chr1-218765717-218766393	8.32719e-110	0.43105	0.131	0.002	2.51544e-104	g6_s17_RSeT_induced	RP11-412H9.2
GPM6B	0.000159609	0.917292	0.477	0.691	1	RSeT_wt		chr1-231224481-231225197	9.43622e-110	0.438879	0.135	0.003	2.85046e-104	g6_s17_RSeT_induced	C1orf131
PLP1	0.000161098	0.59643	0.196	0.286	1	RSeT_wt		chr5-29367198-29367765	9.75707e-110	0.455465	0.164	0.011	2.94738e-104	g6_s17_RSeT_induced	CTD-2010I22.2
HS6ST3	0.000169256	0.596406	0.16	0.138	1	RSeT_wt		chr5-73672837-73673472	1.01789e-109	0.451208	0.143	0.005	3.07482e-104	g6_s17_RSeT_induced	ARHGEF28
CHEK2	0.000169652	0.522339	0.166	0.238	1	RSeT_wt		chr1-102132327-102133143	1.03676e-109	0.443627	0.144	0.005	3.13182e-104	g6_s17_RSeT_induced	RP11-202K23.1
AP002856.2	0.000171262	0.491194	0.123	0.099	1	RSeT_wt		chr12-29653233-29653769	1.07966e-109	0.44062	0.125	0.001	3.26139e-104	g6_s17_RSeT_induced	TMTC1
CSRP2	0.000172627	0.739219	0.33	0.525	1	RSeT_wt		chr6-2594832-2595259	1.09208e-109	0.437378	0.133	0.002	3.29891e-104	g6_s17_RSeT_induced	LINC01600
TRIM14	0.000189295	0.254789	0.085	0.125	1	RSeT_wt		chr3-167369152-167369887	1.19467e-109	0.446687	0.139	0.004	3.6088e-104	g6_s17_RSeT_induced	ZBBX
GCSH	0.000189821	0.688229	0.398	0.661	1	RSeT_wt		chr11-39813961-39814431	1.30254e-109	0.445109	0.131	0.002	3.93467e-104	g6_s17_RSeT_induced	LRRC4C
EIF1AX	0.000209088	0.651785	0.549	0.826	1	RSeT_wt		chr6-39425837-39426448	1.31738e-109	0.449784	0.14	0.004	3.97948e-104	g6_s17_RSeT_induced	KIF6
XRN2	0.000222098	0.461252	0.493	0.837	1	RSeT_wt		chr11-79198954-79199652	1.35386e-109	0.438915	0.131	0.002	4.0897e-104	g6_s17_RSeT_induced	TENM4
ZNF483	0.000227151	0.644191	0.377	0.597	1	RSeT_wt		chr16-52078574-52079233	1.45216e-109	0.435344	0.133	0.002	4.38662e-104	g6_s17_RSeT_induced	C16orf97
AC017050.1	0.00023088	0.393903	0.101	0.146	1	RSeT_wt		chr1-108685465-108686101	1.46008e-109	0.448489	0.177	0.015	4.41054e-104	g6_s17_RSeT_induced	PRPF38B
HEY2	0.000235183	0.32295	0.098	0.141	1	RSeT_wt		chr5-4662296-4663328	1.47022e-109	0.439269	0.14	0.004	4.44117e-104	g6_s17_RSeT_induced	RP11-445O3.2
AC064802.1	0.00024251	0.266933	0.178	0.237	1	RSeT_wt		chr14-34537399-34537856	1.49717e-109	0.463272	0.152	0.008	4.5226e-104	g6_s17_RSeT_induced	EAPP
AC097520.2	0.000248119	0.420573	0.117	0.167	1	RSeT_wt		chr14-67798765-67799519	1.56042e-109	0.458083	0.174	0.015	4.71367e-104	g6_s17_RSeT_induced	ZFYVE26
PRIM1	0.000274269	0.606118	0.208	0.299	1	RSeT_wt		chr13-95232899-95233571	1.57161e-109	0.441041	0.131	0.002	4.74745e-104	g6_s17_RSeT_induced	ABCC4
ATAD5	0.000277805	0.59502	0.26	0.38	1	RSeT_wt		chrX-133099267-133099746	1.70939e-109	0.435121	0.125	0.001	5.16367e-104	g6_s17_RSeT_induced	USP26
PDLIM1	0.000280649	0.610246	0.38	0.592	1	RSeT_wt		chr21-32868563-32869335	1.72285e-109	0.457409	0.141	0.005	5.20433e-104	g6_s17_RSeT_induced	C21orf62
NDUFA6	0.00029397	0.795543	0.319	0.501	1	RSeT_wt		chr13-58569523-58569934	1.7664e-109	0.442723	0.125	0.001	5.33587e-104	g6_s17_RSeT_induced	LINC00374
BRIP1	0.000306803	0.800276	0.272	0.281	1	RSeT_wt		chr10-7672476-7673185	1.84035e-109	0.441481	0.131	0.002	5.55925e-104	g6_s17_RSeT_induced	ITIH5
DEPDC1B	0.000328958	0.551683	0.219	0.312	1	RSeT_wt		chr8-123033761-123034272	2.02774e-109	0.441121	0.143	0.005	6.12532e-104	g6_s17_RSeT_induced	DERL1
GRM4	0.000332506	0.263935	0.062	0.041	1	RSeT_wt		chr12-128167965-128168611	2.11856e-109	0.453382	0.169	0.013	6.39966e-104	g6_s17_RSeT_induced	RP11-417O18.2
PRIM2	0.000345503	0.595521	0.365	0.563	1	RSeT_wt		chr1-159586287-159586861	2.22843e-109	0.434389	0.129	0.002	6.73156e-104	g6_s17_RSeT_induced	APCS
AC109492.1	0.000346403	0.358202	0.075	0.053	1	RSeT_wt		chr8-73755567-73756328	2.23457e-109	0.44493	0.138	0.004	6.75009e-104	g6_s17_RSeT_induced	RP11-463D19.2
DPYSL2	0.000350065	0.728076	0.29	0.44	1	RSeT_wt		chr2-177703510-177704260	2.40938e-109	0.449078	0.152	0.008	7.27815e-104	g6_s17_RSeT_induced	PDE11A
CDYL	0.000370329	0.524894	0.425	0.664	1	RSeT_wt		chr6-98764412-98764843	2.47757e-109	0.451389	0.128	0.001	7.48416e-104	g6_s17_RSeT_induced	RP1-273N12.4
GSAP	0.00037044	0.505544	0.124	0.102	1	RSeT_wt		chr18-22998223-22998828	2.64421e-109	0.451748	0.136	0.003	7.98754e-104	g6_s17_RSeT_induced	RBBP8
ADK	0.000374093	0.374732	0.492	0.766	1	RSeT_wt		chr5-67791636-67792533	2.73586e-109	0.446397	0.132	0.002	8.26437e-104	g6_s17_RSeT_induced	RP11-434D9.1
ZNF589	0.000374479	0.817961	0.237	0.245	1	RSeT_wt		chr12-21305158-21306048	2.73745e-109	0.446779	0.136	0.003	8.26917e-104	g6_s17_RSeT_induced	SLCO1A2
SUPT16H	0.000386747	0.498754	0.458	0.751	1	RSeT_wt		chr11-43687911-43688753	2.97301e-109	0.434991	0.146	0.006	8.98076e-104	g6_s17_RSeT_induced	HSD17B12
LRRC8D	0.00039466	0.760999	0.312	0.482	1	RSeT_wt		chrX-46703982-46704518	3.08205e-109	0.436652	0.126	0.001	9.31013e-104	g6_s17_RSeT_induced	SLC9A7
GPI	0.000406779	1.20597	0.371	0.484	1	RSeT_wt		chr6-62378293-62378977	3.2005e-109	0.436553	0.128	0.001	9.66795e-104	g6_s17_RSeT_induced	KHDRBS2
BNIP3	0.000418263	0.91244	0.392	0.666	1	RSeT_wt		chr10-76564332-76565097	3.24105e-109	0.434582	0.128	0.001	9.79042e-104	g6_s17_RSeT_induced	C10orf11
MAGI1	0.000428628	0.509017	0.607	0.868	1	RSeT_wt		chr10-35505111-35505577	3.27458e-109	0.443217	0.133	0.003	9.89174e-104	g6_s17_RSeT_induced	CCNY
FZD5	0.000432214	0.78613	0.197	0.191	1	RSeT_wt		chrX-3047694-3048645	3.32221e-109	0.448964	0.149	0.007	1.00356e-103	g6_s17_RSeT_induced	ARSF
DHX15	0.000433793	0.63728	0.469	0.822	1	RSeT_wt		chr10-23099572-23100298	3.55708e-109	0.452655	0.18	0.017	1.07451e-103	g6_s17_RSeT_induced	MSRB2
PRPS1	0.000444217	0.792027	0.254	0.389	1	RSeT_wt		chr2-136168226-136169085	3.62277e-109	0.448108	0.156	0.009	1.09435e-103	g6_s17_RSeT_induced	CXCR4
U91319.1	0.000463762	0.270475	0.069	0.101	1	RSeT_wt		chr1-81907763-81908303	3.85826e-109	0.441809	0.132	0.002	1.16549e-103	g6_s17_RSeT_induced	ADGRL2
PHLPP1	0.000494606	0.615294	0.416	0.665	1	RSeT_wt		chr4-185792789-185793245	3.86544e-109	0.439961	0.136	0.003	1.16766e-103	g6_s17_RSeT_induced	SORBS2
GADD45G	0.000496857	0.452163	0.107	0.085	1	RSeT_wt		chr6-90533190-90533905	3.86752e-109	0.440433	0.135	0.003	1.16828e-103	g6_s17_RSeT_induced	MAP3K7
AC006329.1	0.000498589	0.46074	0.158	0.219	1	RSeT_wt		chr5-126089813-126090497	4.07933e-109	0.445462	0.13	0.002	1.23227e-103	g6_s17_RSeT_induced	RP11-114J13.1
ZNF100	0.000509781	0.694827	0.217	0.318	1	RSeT_wt		chr2-117270202-117270961	4.81113e-109	0.444963	0.14	0.004	1.45333e-103	g6_s17_RSeT_induced	DDX18
RTN4	0.000511928	0.398643	0.632	0.899	1	RSeT_wt		chr5-131615025-131615654	5.4528e-109	0.441502	0.142	0.005	1.64716e-103	g6_s17_RSeT_induced	RAPGEF6
IMPDH2	0.000512971	0.648081	0.35	0.544	1	RSeT_wt		chr9-7907529-7908296	5.45469e-109	0.424888	0.132	0.002	1.64773e-103	g6_s17_RSeT_induced	TMEM261
JADE1	0.000516472	0.876681	0.353	0.417	1	RSeT_wt		chr13-100941897-100942800	5.77933e-109	0.439727	0.133	0.003	1.7458e-103	g6_s17_RSeT_induced	LINC00411
VIPR2	0.000537183	0.274077	0.051	0.032	1	RSeT_wt		chr14-85039986-85040657	5.91201e-109	0.442365	0.14	0.004	1.78588e-103	g6_s17_RSeT_induced	RP11-789A21.1
EEF2	0.000544178	0.361887	0.657	0.933	1	RSeT_wt		chrX-97524948-97525623	6.15855e-109	0.44489	0.152	0.008	1.86035e-103	g6_s17_RSeT_induced	DIAPH2
STRBP	0.000548071	0.682277	0.448	0.77	1	RSeT_wt		chr1-84715525-84716137	6.22671e-109	0.458677	0.176	0.016	1.88094e-103	g6_s17_RSeT_induced	SSX2IP
FBXO2	0.0005732	0.507184	0.132	0.188	1	RSeT_wt		chr12-98300969-98301602	6.30325e-109	0.429592	0.133	0.003	1.90406e-103	g6_s17_RSeT_induced	RP11-690J15.1
ORC1	0.000593372	0.464442	0.13	0.183	1	RSeT_wt		chr7-134309388-134310605	6.36778e-109	0.440801	0.135	0.003	1.92355e-103	g6_s17_RSeT_induced	SLC35B4
AL392023.2	0.000607182	0.337473	0.119	0.165	1	RSeT_wt		chrX-123362021-123362511	7.01829e-109	0.437512	0.132	0.002	2.12006e-103	g6_s17_RSeT_induced	GRIA3
SFRP1	0.000623284	0.47337	0.296	0.419	1	RSeT_wt		chr6-140138410-140139036	7.21802e-109	0.434839	0.138	0.004	2.18039e-103	g6_s17_RSeT_induced	RNA5SP220
GARS	0.000633447	0.649645	0.406	0.658	1	RSeT_wt		chr9-1453668-1454714	7.63699e-109	0.451566	0.161	0.011	2.30695e-103	g6_s17_RSeT_induced	RNA5SP279
FERMT1	0.000636289	0.51711	0.121	0.101	1	RSeT_wt		chr12-1003486-1004208	8.08562e-109	0.471427	0.191	0.021	2.44247e-103	g6_s17_RSeT_induced	ERC1
MAD2L1	0.000655886	0.583933	0.238	0.341	1	RSeT_wt		chrX-131821917-131822750	8.51708e-109	0.444174	0.156	0.009	2.57281e-103	g6_s17_RSeT_induced	FIRRE
SEC11A	0.0006623	0.515459	0.477	0.815	1	RSeT_wt		chr7-20684728-20685645	9.01418e-109	0.446416	0.144	0.006	2.72297e-103	g6_s17_RSeT_induced	ABCB5
HNRNPF	0.000672834	0.516905	0.437	0.694	1	RSeT_wt		chr3-133196552-133197234	9.02396e-109	0.431805	0.129	0.002	2.72592e-103	g6_s17_RSeT_induced	TMEM108
C4orf47	0.000674845	0.421686	0.088	0.068	1	RSeT_wt		chrX-114072840-114073347	1.00748e-108	0.438389	0.137	0.004	3.04335e-103	g6_s17_RSeT_induced	XACT
PPARGC1B	0.000720365	0.380476	0.109	0.154	1	RSeT_wt		chr3-95251474-95252118	1.0146e-108	0.440558	0.136	0.003	3.06487e-103	g6_s17_RSeT_induced	LINC00879
CYP2S1	0.000726678	0.591689	0.156	0.141	1	RSeT_wt		chrX-122123105-122123888	1.05558e-108	0.439206	0.126	0.001	3.18866e-103	g6_s17_RSeT_induced	RP13-192B19.2
ZNF93	0.000774943	0.631507	0.256	0.37	1	RSeT_wt		chrX-41929563-41930392	1.17208e-108	0.442256	0.138	0.004	3.54057e-103	g6_s17_RSeT_induced	CASK
B3GALT1	0.000778395	0.396951	0.093	0.073	1	RSeT_wt		chr2-83274730-83275303	1.18835e-108	0.441986	0.131	0.002	3.58973e-103	g6_s17_RSeT_induced	AC010744.1
KNOP1	0.000793276	0.716078	0.357	0.567	1	RSeT_wt		chr4-170145053-170145663	1.20192e-108	0.438196	0.143	0.005	3.63073e-103	g6_s17_RSeT_induced	AADAT
RTN3	0.000811937	0.448884	0.504	0.848	1	RSeT_wt		chr6-142218487-142218930	1.26129e-108	0.434881	0.125	0.001	3.81004e-103	g6_s17_RSeT_induced	VTA1
DAB1	0.000816167	0.636553	0.239	0.346	1	RSeT_wt		chr20-42043792-42044291	1.41567e-108	0.432959	0.127	0.001	4.27641e-103	g6_s17_RSeT_induced	RP5-1121H13.3
SKA3	0.000832747	0.431875	0.121	0.17	1	RSeT_wt		chr2-198480690-198481283	1.45791e-108	0.436774	0.129	0.002	4.404e-103	g6_s17_RSeT_induced	PLCL1
CIT	0.000867836	0.572564	0.204	0.29	1	RSeT_wt		chr1-62720755-62721402	1.54209e-108	0.438286	0.147	0.006	4.65829e-103	g6_s17_RSeT_induced	DOCK7
GMNN	0.000990854	0.660812	0.289	0.425	1	RSeT_wt		chr22-49335926-49336626	1.61096e-108	0.449441	0.145	0.006	4.86631e-103	g6_s17_RSeT_induced	RP1-34P24.3
FAM160A1	0.000998697	1.03762	0.319	0.38	1	RSeT_wt		chr18-10442371-10443027	1.74932e-108	0.451825	0.139	0.004	5.28428e-103	g6_s17_RSeT_induced	APCDD1
PVT1	0.00116717	0.75478	0.405	0.487	1	RSeT_wt		chr9-6787911-6788457	1.77692e-108	0.447189	0.162	0.011	5.36765e-103	g6_s17_RSeT_induced	KDM4C
SAMHD1	0.00117159	0.955415	0.25	0.271	1	RSeT_wt		chr13-31986712-31987497	1.84057e-108	0.442024	0.139	0.004	5.55993e-103	g6_s17_RSeT_induced	LINC01073
CADPS	0.00119205	0.464878	0.151	0.208	1	RSeT_wt		chr11-109535077-109535771	1.85402e-108	0.431725	0.125	0.001	5.60055e-103	g6_s17_RSeT_induced	C11orf87
FGF4	0.00124402	0.317099	0.068	0.049	1	RSeT_wt		chrX-103462152-103462594	2.01633e-108	0.433197	0.129	0.002	6.09084e-103	g6_s17_RSeT_induced	RAB40A
FLT1	0.00125847	0.412662	0.124	0.172	1	RSeT_wt		chr3-131948575-131949182	2.06987e-108	0.43668	0.129	0.002	6.25259e-103	g6_s17_RSeT_induced	CPNE4
IGF1R	0.00131193	0.432795	0.496	0.776	1	RSeT_wt		chr1-201751683-201752599	2.20507e-108	0.466644	0.184	0.018	6.66099e-103	g6_s17_RSeT_induced	NAV1
AGAP1	0.00132441	0.608108	0.441	0.712	1	RSeT_wt		chr5-55973205-55973711	2.21483e-108	0.443619	0.139	0.004	6.69046e-103	g6_s17_RSeT_induced	IL6ST
DBI	0.00133957	0.922653	0.465	0.654	1	RSeT_wt		chrX-15671204-15671624	2.21546e-108	0.450307	0.145	0.006	6.69237e-103	g6_s17_RSeT_induced	TMEM27
TUBA1C	0.00162316	0.389499	0.483	0.723	1	RSeT_wt		chr2-155154328-155155053	2.24564e-108	0.45665	0.156	0.009	6.78354e-103	g6_s17_RSeT_induced	AC092625.1
RAPGEF5	0.00163519	0.356157	0.096	0.133	1	RSeT_wt		chr21-21856087-21856493	2.37781e-108	0.435576	0.126	0.001	7.18279e-103	g6_s17_RSeT_induced	LINC01425
RHBDL3	0.00168172	0.364626	0.098	0.079	1	RSeT_wt		chr11-86588462-86589068	2.5239e-108	0.457154	0.174	0.015	7.6241e-103	g6_s17_RSeT_induced	ME3
ADGRV1	0.00173594	0.649156	0.565	0.83	1	RSeT_wt		chr12-46405886-46406863	2.81716e-108	0.439121	0.148	0.007	8.50998e-103	g6_s17_RSeT_induced	RP11-96H19.1
CDA	0.00176182	0.376285	0.083	0.117	1	RSeT_wt		chr3-106319050-106319855	3.24055e-108	0.435991	0.126	0.001	9.78894e-103	g6_s17_RSeT_induced	CBLB
CHST8	0.00205636	0.555138	0.134	0.118	1	RSeT_wt		chr3-69090083-69090466	3.31694e-108	0.453523	0.145	0.006	1.00197e-102	g6_s17_RSeT_induced	ARL6IP5
JPT1	0.00212573	0.483769	0.506	0.843	1	RSeT_wt		chr6-147849472-147849986	3.52305e-108	0.436182	0.132	0.003	1.06423e-102	g6_s17_RSeT_induced	RP11-307P5.1
BLVRB	0.00223113	0.654759	0.236	0.341	1	RSeT_wt		chr5-4550162-4550550	3.95242e-108	0.432715	0.122	0	1.19393e-102	g6_s17_RSeT_induced	RP11-445O3.2
PTAR1	0.00223818	0.806994	0.513	0.77	1	RSeT_wt		chr18-41032731-41033124	4.0756e-108	0.446154	0.13	0.002	1.23114e-102	g6_s17_RSeT_induced	KC6
TRIM28	0.00225753	0.724836	0.44	0.753	1	RSeT_wt		chr5-39109093-39109910	4.58175e-108	0.438749	0.136	0.004	1.38404e-102	g6_s17_RSeT_induced	FYB
VAT1L	0.00234922	0.496693	0.126	0.11	1	RSeT_wt		chr10-92897456-92897935	5.10457e-108	0.446889	0.143	0.006	1.54197e-102	g6_s17_RSeT_induced	EXOC6
SLC1A5	0.00242424	0.619049	0.234	0.33	1	RSeT_wt		chr1-219000072-219000865	5.23952e-108	0.444405	0.133	0.003	1.58273e-102	g6_s17_RSeT_induced	RP11-412H9.2
CBLC	0.0026737	0.286082	0.075	0.105	1	RSeT_wt		chr19-44857697-44858163	5.3575e-108	0.440504	0.158	0.01	1.61837e-102	g6_s17_RSeT_induced	NECTIN2
SLC7A3	0.00268463	0.520987	0.179	0.242	1	RSeT_wt		chr18-39914505-39915429	5.49645e-108	0.448627	0.131	0.002	1.66035e-102	g6_s17_RSeT_induced	RP11-636O21.1
ATF7IP	0.0027801	0.762662	0.516	0.745	1	RSeT_wt		chr2-66490229-66490977	5.54079e-108	0.453633	0.166	0.013	1.67374e-102	g6_s17_RSeT_induced	MEIS1
CA11	0.00282489	0.335083	0.089	0.123	1	RSeT_wt		chr15-33040523-33040946	5.74691e-108	0.429689	0.126	0.001	1.736e-102	g6_s17_RSeT_induced	FMN1
DANCR	0.00296775	0.733453	0.352	0.552	1	RSeT_wt		chr3-30550228-30550781	5.83984e-108	0.443603	0.161	0.011	1.76407e-102	g6_s17_RSeT_induced	AC116035.1
MDH1	0.00333097	0.667464	0.452	0.775	1	RSeT_wt		chr1-147820620-147821235	6.53276e-108	0.433579	0.141	0.005	1.97339e-102	g6_s17_RSeT_induced	RP11-433J22.3
TALDO1	0.00345315	0.700758	0.454	0.782	1	RSeT_wt		chr6-91399775-91400174	6.56329e-108	0.442859	0.124	0.001	1.98261e-102	g6_s17_RSeT_induced	RP1-177I10.1
HMMR	0.00350242	0.470085	0.26	0.349	1	RSeT_wt		chr20-33622658-33623355	6.57423e-108	0.453787	0.168	0.013	1.98592e-102	g6_s17_RSeT_induced	CBFA2T2
MLLT10	0.00350404	0.592683	0.434	0.688	1	RSeT_wt		chrX-98941382-98941823	6.6663e-108	0.426087	0.124	0.001	2.01373e-102	g6_s17_RSeT_induced	RP11-485F13.1
NDC80	0.00421454	0.494546	0.197	0.266	1	RSeT_wt		chr14-31491260-31491943	6.99696e-108	0.440054	0.129	0.002	2.11361e-102	g6_s17_RSeT_induced	NUBPL
BBS9	0.00427118	0.301616	0.526	0.773	1	RSeT_wt		chr4-73658932-73659598	7.05521e-108	0.438071	0.133	0.003	2.13121e-102	g6_s17_RSeT_induced	RASSF6
RASGRP2	0.00467936	0.334975	0.074	0.058	1	RSeT_wt		chrX-96563072-96563764	7.12495e-108	0.435019	0.124	0.001	2.15228e-102	g6_s17_RSeT_induced	DIAPH2
SRSF2	0.00470185	0.569675	0.455	0.746	1	RSeT_wt		chr20-35355371-35355974	7.29663e-108	0.436353	0.133	0.003	2.20414e-102	g6_s17_RSeT_induced	UQCC1
HSPA9	0.00523896	0.512901	0.499	0.843	1	RSeT_wt		chr15-48591912-48592687	7.37561e-108	0.431534	0.133	0.003	2.228e-102	g6_s17_RSeT_induced	FBN1
OLMALINC	0.00531264	0.582178	0.15	0.141	1	RSeT_wt		chr12-98819649-98820384	7.69628e-108	0.44131	0.15	0.008	2.32486e-102	g6_s17_RSeT_induced	ANKS1B
POLR3G	0.00537708	0.786205	0.254	0.277	1	RSeT_wt		chr10-73533565-73534181	8.132e-108	0.433774	0.129	0.002	2.45648e-102	g6_s17_RSeT_induced	USP54
MGAT5	0.00595982	0.739436	0.294	0.435	1	RSeT_wt		chr4-66736453-66737005	8.51202e-108	0.447184	0.138	0.004	2.57128e-102	g6_s17_RSeT_induced	RP11-25H12.1
AC011447.3	0.00660851	0.742515	0.29	0.423	1	RSeT_wt		chr8-99971236-99971777	8.79075e-108	0.438803	0.123	0.001	2.65547e-102	g6_s17_RSeT_induced	RGS22
AP000787.1	0.00686785	0.491708	0.113	0.099	1	RSeT_wt		chr8-119657545-119658046	8.82904e-108	0.439544	0.133	0.003	2.66704e-102	g6_s17_RSeT_induced	ENPP2
CANX	0.00713545	0.391507	0.612	0.913	1	RSeT_wt		chr3-52590749-52591386	8.86657e-108	0.443139	0.131	0.002	2.67838e-102	g6_s17_RSeT_induced	PBRM1
PLEKHA2	0.00731802	0.257847	0.055	0.041	1	RSeT_wt		chr1-59392960-59394168	9.25807e-108	0.454839	0.189	0.021	2.79664e-102	g6_s17_RSeT_induced	FGGY
C5orf34	0.00773996	0.359564	0.076	0.103	1	RSeT_wt		chr7-53402298-53402724	9.44058e-108	0.433502	0.123	0.001	2.85177e-102	g6_s17_RSeT_induced	GS1-278J22.1
NMRK2	0.00828507	0.666849	0.159	0.153	1	RSeT_wt		chr9-10068744-10069436	9.68608e-108	0.431763	0.123	0.001	2.92593e-102	g6_s17_RSeT_induced	PTPRD
CNTNAP3	0.00837472	0.582671	0.151	0.142	1	RSeT_wt		chr3-197836235-197836815	1.00677e-107	0.442295	0.129	0.002	3.04122e-102	g6_s17_RSeT_induced	LRCH3
BEND4	0.00843741	0.314202	0.094	0.125	1	RSeT_wt		chr1-155760021-155760489	1.01206e-107	0.433578	0.138	0.004	3.05718e-102	g6_s17_RSeT_induced	GON4L
HTR7	0.00877433	0.472584	0.127	0.113	1	RSeT_wt		chr10-87403899-87404761	1.19618e-107	0.433123	0.123	0.001	3.61337e-102	g6_s17_RSeT_induced	LINC00864
PLXDC2	0.00904963	0.592882	0.375	0.556	1	RSeT_wt		chrX-44037971-44038889	1.23319e-107	0.439518	0.131	0.003	3.72518e-102	g6_s17_RSeT_induced	NDP
SEC61G	0.0097572	0.845116	0.458	0.78	1	RSeT_wt		chr5-140955715-140956310	1.23329e-107	0.43019	0.129	0.002	3.72548e-102	g6_s17_RSeT_induced	PCDHA11
SOX6	0	5.11629	0.948	0.033	0	g6_s17_RSeT_induced		chr5-35858850-35859637	1.27318e-107	0.444289	0.162	0.011	3.84597e-102	g6_s17_RSeT_induced	IL7R
CXCL14	0	4.60839	0.85	0.033	0	g6_s17_RSeT_induced		chr5-174562750-174563377	1.3735e-107	0.446387	0.143	0.006	4.149e-102	g6_s17_RSeT_induced	LINC01411
HBD	0	4.58622	0.981	0	0	g6_s17_RSeT_induced		chr2-210449300-210449859	1.39923e-107	0.43588	0.123	0.001	4.22673e-102	g6_s17_RSeT_induced	LANCL1
ITGBL1	0	4.5688	0.618	0.005	0	g6_s17_RSeT_induced		chr6-26440277-26440795	1.41037e-107	0.426724	0.133	0.003	4.26039e-102	g6_s17_RSeT_induced	BTN3A3
CDH12	0	4.38521	0.704	0.025	0	g6_s17_RSeT_induced		chr11-112241260-112241895	1.51029e-107	0.443186	0.145	0.006	4.56222e-102	g6_s17_RSeT_induced	PTS
SOX5	0	4.3519	0.955	0.298	0	g6_s17_RSeT_induced		chr2-178892800-178893523	1.53502e-107	0.445991	0.142	0.005	4.63694e-102	g6_s17_RSeT_induced	CCDC141
SOX17	0	4.34665	0.982	0.02	0	g6_s17_RSeT_induced		chr19-52369519-52370374	1.62846e-107	0.451585	0.175	0.015	4.91919e-102	g6_s17_RSeT_induced	ZNF880
ADGRG6	0	3.91348	0.839	0.061	0	g6_s17_RSeT_induced		chr4-42535040-42535656	1.83708e-107	0.442348	0.127	0.002	5.54939e-102	g6_s17_RSeT_induced	ATP8A1
POMC	0	3.74006	0.918	0.06	0	g6_s17_RSeT_induced		chr3-11926814-11927466	1.95813e-107	0.435946	0.127	0.002	5.91503e-102	g6_s17_RSeT_induced	SYN2
RGS22	0	3.47032	0.802	0.006	0	g6_s17_RSeT_induced		chr5-147966415-147967108	2.04948e-107	0.434849	0.137	0.004	6.191e-102	g6_s17_RSeT_induced	SPINK5
TNIK	0	3.4573	0.918	0.055	0	g6_s17_RSeT_induced		chr5-66842401-66843642	2.08364e-107	0.453646	0.21	0.029	6.29417e-102	g6_s17_RSeT_induced	MAST4
ABCC4	0	3.45157	0.931	0.197	0	g6_s17_RSeT_induced		chr6-119877147-119877691	2.11207e-107	0.431448	0.124	0.001	6.38005e-102	g6_s17_RSeT_induced	MAN1A1
SPX	0	3.42825	0.866	0.004	0	g6_s17_RSeT_induced		chr5-103621231-103622285	2.36731e-107	0.437649	0.141	0.005	7.15108e-102	g6_s17_RSeT_induced	NUDT12
SMS	0	3.40914	0.994	0.599	0	g6_s17_RSeT_induced		chr5-32123081-32124172	2.42675e-107	0.437001	0.145	0.006	7.33064e-102	g6_s17_RSeT_induced	GOLPH3
SOX2-OT	0	3.38818	0.939	0.145	0	g6_s17_RSeT_induced		chr7-96060851-96061671	2.56901e-107	0.447737	0.156	0.009	7.76036e-102	g6_s17_RSeT_induced	DYNC1I1
TRIO	0	3.28647	0.966	0.492	0	g6_s17_RSeT_induced		chr21-33768805-33769645	2.69383e-107	0.438456	0.135	0.004	8.13743e-102	g6_s17_RSeT_induced	ITSN1
LRP1B	0	3.19999	0.797	0.029	0	g6_s17_RSeT_induced		chr3-152869495-152870325	2.77669e-107	0.44477	0.126	0.001	8.38771e-102	g6_s17_RSeT_induced	P2RY1
KLHL13	0	3.15931	0.933	0.122	0	g6_s17_RSeT_induced		chr10-20785324-20785966	2.98048e-107	0.432875	0.127	0.002	9.0033e-102	g6_s17_RSeT_induced	NEBL
MIR181A1HG	0	3.15402	0.862	0.014	0	g6_s17_RSeT_induced		chr2-7319070-7320142	3.00521e-107	0.458017	0.146	0.007	9.07801e-102	g6_s17_RSeT_induced	RP11-557L19.1
SESTD1	0	3.13819	0.949	0.277	0	g6_s17_RSeT_induced		chr2-38186941-38188028	3.02326e-107	0.426848	0.13	0.002	9.13255e-102	g6_s17_RSeT_induced	RP11-314C9.2
AUTS2	0	3.12222	0.952	0.733	0	g6_s17_RSeT_induced		chr20-20492437-20493250	3.03361e-107	0.458494	0.212	0.03	9.16382e-102	g6_s17_RSeT_induced	RALGAPA2
ALCAM	0	3.10819	0.925	0.283	0	g6_s17_RSeT_induced		chr7-147270472-147270969	3.09535e-107	0.449683	0.135	0.004	9.35031e-102	g6_s17_RSeT_induced	CNTNAP2
EGF	0	3.10636	0.898	0.051	0	g6_s17_RSeT_induced		chr7-121557802-121558632	3.1228e-107	0.444264	0.143	0.006	9.43323e-102	g6_s17_RSeT_induced	RP4-745K6.1
NEDD4	0	3.06912	0.94	0.15	0	g6_s17_RSeT_induced		chr3-80068116-80068691	3.24433e-107	0.427844	0.12	0	9.80033e-102	g6_s17_RSeT_induced	ROBO1
RGS5	0	3.06701	0.813	0.118	0	g6_s17_RSeT_induced		chr9-95722134-95722794	3.2598e-107	0.44323	0.131	0.003	9.84706e-102	g6_s17_RSeT_induced	RP11-180I4.2
PI15	0	3.04755	0.623	0.036	0	g6_s17_RSeT_induced		chr6-119764817-119765551	3.29349e-107	0.459299	0.176	0.016	9.94884e-102	g6_s17_RSeT_induced	MAN1A1
TENM3	0	3.01712	0.962	0.618	0	g6_s17_RSeT_induced		chr18-30967455-30968390	3.73373e-107	0.435414	0.152	0.008	1.12787e-101	g6_s17_RSeT_induced	RP11-25I11.1
GNGT1	0	2.97093	0.956	0.41	0	g6_s17_RSeT_induced		chr2-136173762-136174447	3.99763e-107	0.428541	0.128	0.002	1.20759e-101	g6_s17_RSeT_induced	CXCR4
AC020718.1	0	2.95723	0.565	0.009	0	g6_s17_RSeT_induced		chr3-88090543-88091060	4.11458e-107	0.438927	0.122	0.001	1.24292e-101	g6_s17_RSeT_induced	ZNF654
RSPO3	0	2.92131	0.727	0.008	0	g6_s17_RSeT_induced		chr7-49173831-49174662	4.69687e-107	0.430222	0.128	0.002	1.41881e-101	g6_s17_RSeT_induced	AC010971.1
FGFBP3	0	2.86706	0.875	0.11	0	g6_s17_RSeT_induced		chr10-101709624-101710522	4.81914e-107	0.462049	0.173	0.015	1.45575e-101	g6_s17_RSeT_induced	RP11-190J1.3
ADAM19	0	2.83668	0.913	0.126	0	g6_s17_RSeT_induced		chr10-18497994-18498452	5.03005e-107	0.443775	0.143	0.006	1.51946e-101	g6_s17_RSeT_induced	CACNB2
SAMD12-AS1	0	2.82239	0.685	0.022	0	g6_s17_RSeT_induced		chr10-24604664-24605441	5.23832e-107	0.452633	0.164	0.012	1.58237e-101	g6_s17_RSeT_induced	ARHGAP21
CADM1	0	2.80368	0.943	0.3	0	g6_s17_RSeT_induced		chr1-174065662-174066204	5.27242e-107	0.441098	0.126	0.002	1.59267e-101	g6_s17_RSeT_induced	RP11-160H22.3
PDE4D	0	2.79172	0.813	0.236	0	g6_s17_RSeT_induced		chr8-107876098-107876648	5.30913e-107	0.430096	0.126	0.002	1.60376e-101	g6_s17_RSeT_induced	RNA5SP275
HHIP	0	2.70701	0.824	0.068	0	g6_s17_RSeT_induced		chr12-58867597-58868325	5.42538e-107	0.446166	0.133	0.003	1.63888e-101	g6_s17_RSeT_induced	LRIG3
RAB3B	0	2.69369	0.947	0.343	0	g6_s17_RSeT_induced		chr2-168545501-168546023	6.87907e-107	0.441762	0.168	0.014	2.078e-101	g6_s17_RSeT_induced	CERS6
TANC2	0	2.64737	0.903	0.267	0	g6_s17_RSeT_induced		chr4-166652005-166652534	7.29938e-107	0.432799	0.127	0.002	2.20497e-101	g6_s17_RSeT_induced	SPOCK3
RTL9	0	2.63448	0.772	0.001	0	g6_s17_RSeT_induced		chr12-43766193-43766658	8.00749e-107	0.428284	0.131	0.003	2.41887e-101	g6_s17_RSeT_induced	IRAK4
PGAP1	0	2.63402	0.929	0.279	0	g6_s17_RSeT_induced		chr3-162967690-162968442	8.04117e-107	0.432728	0.125	0.001	2.42905e-101	g6_s17_RSeT_induced	RP11-10O22.1
LIMS1	0	2.63026	0.955	0.393	0	g6_s17_RSeT_induced		chr20-1373604-1373917	8.46066e-107	0.435909	0.123	0.001	2.55576e-101	g6_s17_RSeT_induced	RP11-314N13.10
USP26	0	2.62946	0.793	0.003	0	g6_s17_RSeT_induced		chr10-88249553-88250403	9.0371e-107	0.437417	0.136	0.004	2.72989e-101	g6_s17_RSeT_induced	RNLS
KLHL2	0	2.61509	0.888	0.216	0	g6_s17_RSeT_induced		chr6-95159988-95160591	9.53364e-107	0.438505	0.14	0.005	2.87988e-101	g6_s17_RSeT_induced	MANEA
AC106799.2	0	2.60349	0.829	0.135	0	g6_s17_RSeT_induced		chr11-93111183-93111633	9.77875e-107	0.437023	0.127	0.002	2.95393e-101	g6_s17_RSeT_induced	SLC36A4
MAML2	0	2.58414	0.883	0.25	0	g6_s17_RSeT_induced		chr13-36414374-36414871	1.05312e-106	0.435397	0.132	0.003	3.18122e-101	g6_s17_RSeT_induced	CCNA1
NAV3	0	2.56146	0.744	0.073	0	g6_s17_RSeT_induced		chr6-88211309-88212234	1.05954e-106	0.439957	0.151	0.008	3.20062e-101	g6_s17_RSeT_induced	CNR1
GATA6	0	2.56037	0.908	0.071	0	g6_s17_RSeT_induced		chrX-133185564-133185981	1.23179e-106	0.445218	0.131	0.003	3.72094e-101	g6_s17_RSeT_induced	TFDP3
PAPSS1	0	2.55083	0.947	0.368	0	g6_s17_RSeT_induced		chr7-4024511-4026070	1.25857e-106	0.45137	0.185	0.02	3.80183e-101	g6_s17_RSeT_induced	SDK1
POF1B	0	2.54665	0.69	0.005	0	g6_s17_RSeT_induced		chr1-187790115-187790835	1.27006e-106	0.433612	0.123	0.001	3.83655e-101	g6_s17_RSeT_induced	ERVMER61-1
SLC16A10	0	2.54489	0.897	0.263	0	g6_s17_RSeT_induced		chr2-26203241-26204151	1.27946e-106	0.448775	0.149	0.008	3.86494e-101	g6_s17_RSeT_induced	HADHA
ANKS1B	0	2.54398	0.695	0.16	0	g6_s17_RSeT_induced		chr6-144684884-144685449	1.28111e-106	0.425638	0.129	0.002	3.86994e-101	g6_s17_RSeT_induced	UTRN
RHOB	0	2.53472	0.9	0.171	0	g6_s17_RSeT_induced		chr13-62101721-62102184	1.38989e-106	0.427753	0.119	0	4.19852e-101	g6_s17_RSeT_induced	LINC00358
SORBS2	0	2.5182	0.691	0.026	0	g6_s17_RSeT_induced		chr7-107365320-107366134	1.43078e-106	0.433624	0.139	0.005	4.32205e-101	g6_s17_RSeT_induced	COG5
SYTL4	0	2.51339	0.786	0.013	0	g6_s17_RSeT_induced		chr18-79323396-79323996	1.48493e-106	0.43907	0.131	0.003	4.48562e-101	g6_s17_RSeT_induced	ATP9B
AL008633.1	0	2.49802	0.886	0.242	0	g6_s17_RSeT_induced		chr5-169992084-169992542	1.52583e-106	0.426315	0.139	0.005	4.60918e-101	g6_s17_RSeT_induced	DOCK2
ITGAV	0	2.49403	0.918	0.222	0	g6_s17_RSeT_induced		chr5-67045854-67046641	1.595e-106	0.439535	0.146	0.007	4.8181e-101	g6_s17_RSeT_induced	MAST4
SYT1	0	2.48085	0.917	0.551	0	g6_s17_RSeT_induced		chr1-183194616-183195477	1.66705e-106	0.469051	0.191	0.022	5.03575e-101	g6_s17_RSeT_induced	LAMC2
TENM2	0	2.47319	0.787	0.074	0	g6_s17_RSeT_induced		chr9-76580255-76581017	1.75535e-106	0.442481	0.134	0.004	5.30249e-101	g6_s17_RSeT_induced	PRUNE2
SH3BGRL	0	2.4664	0.944	0.3	0	g6_s17_RSeT_induced		chr21-27047104-27047854	2.09386e-106	0.446639	0.147	0.007	6.32505e-101	g6_s17_RSeT_induced	ADAMTS5
SORCS1	0	2.45894	0.762	0.069	0	g6_s17_RSeT_induced		chrX-130819744-130820440	2.17736e-106	0.437834	0.13	0.003	6.57728e-101	g6_s17_RSeT_induced	ENOX2
CPE	0	2.44403	0.741	0.099	0	g6_s17_RSeT_induced		chr6-44869057-44870104	2.20057e-106	0.438973	0.143	0.006	6.64739e-101	g6_s17_RSeT_induced	AL161905.1
ADAMTSL1	0	2.40116	0.723	0.051	0	g6_s17_RSeT_induced		chr2-178830243-178830859	2.21213e-106	0.450263	0.161	0.012	6.6823e-101	g6_s17_RSeT_induced	TTN
TAOK3	0	2.39497	0.894	0.182	0	g6_s17_RSeT_induced		chr18-41033891-41034768	2.25756e-106	0.447198	0.138	0.005	6.81955e-101	g6_s17_RSeT_induced	KC6
KLHL4	0	2.36629	0.825	0.191	0	g6_s17_RSeT_induced		chr6-78836379-78837012	2.32533e-106	0.439419	0.126	0.002	7.02427e-101	g6_s17_RSeT_induced	RP11-173D14.3
GRAMD1B	0	2.36186	0.807	0.142	0	g6_s17_RSeT_induced		chr3-144553182-144553915	2.45974e-106	0.45406	0.157	0.011	7.43027e-101	g6_s17_RSeT_induced	RNA5SP144
NALCN	0	2.36104	0.855	0.005	0	g6_s17_RSeT_induced		chr3-19332110-19332641	2.50271e-106	0.426984	0.126	0.002	7.56009e-101	g6_s17_RSeT_induced	KCNH8
MIR4500HG	0	2.34	0.679	0.008	0	g6_s17_RSeT_induced		chrX-42489283-42489958	2.54824e-106	0.425458	0.126	0.002	7.69763e-101	g6_s17_RSeT_induced	RP1-154K9.2
STK38L	0	2.31301	0.928	0.255	0	g6_s17_RSeT_induced		chr5-124408563-124409448	3.13886e-106	0.43426	0.135	0.004	9.48174e-101	g6_s17_RSeT_induced	LINC01170
SPATS2L	0	2.29278	0.901	0.255	0	g6_s17_RSeT_induced		chr7-144613696-144614782	3.25299e-106	0.450962	0.157	0.01	9.82649e-101	g6_s17_RSeT_induced	TPK1
LAMC1	0	2.25718	0.944	0.397	0	g6_s17_RSeT_induced		chr17-67442961-67443715	3.33654e-106	0.448746	0.168	0.014	1.00789e-100	g6_s17_RSeT_induced	PITPNC1
DACH2	0	2.25149	0.58	0.089	0	g6_s17_RSeT_induced		chr13-87666827-87667199	3.3369e-106	0.432496	0.131	0.003	1.008e-100	g6_s17_RSeT_induced	MIR4500HG
TNFRSF21	0	2.24925	0.91	0.183	0	g6_s17_RSeT_induced		chr18-26812231-26813443	3.49701e-106	0.441838	0.174	0.016	1.05636e-100	g6_s17_RSeT_induced	RP11-552O4.1
FGF13	0	2.23351	0.88	0.348	0	g6_s17_RSeT_induced		chr6-54868876-54869479	3.70579e-106	0.442197	0.136	0.004	1.11943e-100	g6_s17_RSeT_induced	FAM83B
PCP4	0	2.23125	0.769	0.009	0	g6_s17_RSeT_induced		chr8-15535397-15535690	3.86121e-106	0.432563	0.12	0	1.16638e-100	g6_s17_RSeT_induced	TUSC3
EMC2	0	2.19628	0.915	0.309	0	g6_s17_RSeT_induced		chr18-21864980-21865628	4.05892e-106	0.440364	0.138	0.005	1.2261e-100	g6_s17_RSeT_induced	MIB1
GNAS	0	2.19517	0.988	0.574	0	g6_s17_RSeT_induced		chr3-171458671-171461265	4.223e-106	0.402783	0.394	0.13	1.27567e-100	g6_s17_RSeT_induced	TNIK
RALGAPA1	0	2.17402	0.914	0.351	0	g6_s17_RSeT_induced		chr9-79559365-79560173	4.27554e-106	0.439264	0.15	0.008	1.29154e-100	g6_s17_RSeT_induced	TLE4
MCC	0	2.16809	0.748	0.234	0	g6_s17_RSeT_induced		chr12-59096338-59096792	4.32739e-106	0.436881	0.122	0.001	1.3072e-100	g6_s17_RSeT_induced	LRIG3
IL6ST	0	2.15536	0.913	0.208	0	g6_s17_RSeT_induced		chr5-36469276-36469870	4.35812e-106	0.417773	0.122	0.001	1.31648e-100	g6_s17_RSeT_induced	RNA5SP181
NREP	0	2.1529	0.953	0.418	0	g6_s17_RSeT_induced		chr4-99721924-99722432	4.45369e-106	0.444054	0.143	0.006	1.34535e-100	g6_s17_RSeT_induced	RP11-766F14.2
AC016152.1	0	2.1479	0.58	0.01	0	g6_s17_RSeT_induced		chr9-15889219-15889978	4.54563e-106	0.430167	0.135	0.004	1.37313e-100	g6_s17_RSeT_induced	CCDC171
TM4SF1	0	2.13565	0.627	0.002	0	g6_s17_RSeT_induced		chr5-90850458-90851081	4.63069e-106	0.432243	0.131	0.003	1.39882e-100	g6_s17_RSeT_induced	ADGRV1
RSU1	0	2.13377	0.828	0.272	0	g6_s17_RSeT_induced		chr13-24630288-24631320	4.63946e-106	0.458049	0.194	0.024	1.40147e-100	g6_s17_RSeT_induced	RP11-556N21.1
QPCT	0	2.12436	0.844	0.083	0	g6_s17_RSeT_induced		chr1-226824903-226825448	4.67332e-106	0.435044	0.147	0.007	1.4117e-100	g6_s17_RSeT_induced	PSEN2
LTBP1	0	2.09517	0.85	0.32	0	g6_s17_RSeT_induced		chr15-91696180-91696562	4.7825e-106	0.437173	0.131	0.003	1.44468e-100	g6_s17_RSeT_induced	RP11-692C24.2
COL15A1	0	2.09211	0.642	0.002	0	g6_s17_RSeT_induced		chr3-86793554-86794165	4.80579e-106	0.457331	0.165	0.013	1.45171e-100	g6_s17_RSeT_induced	VGLL3
CLTRN	0	2.07778	0.745	0.032	0	g6_s17_RSeT_induced		chr9-80584089-80584722	5.06885e-106	0.428823	0.129	0.002	1.53118e-100	g6_s17_RSeT_induced	RP11-289F5.1
EPHA7	0	2.06223	0.718	0.172	0	g6_s17_RSeT_induced		chr5-168133401-168133772	5.95123e-106	0.420114	0.119	0	1.79772e-100	g6_s17_RSeT_induced	TENM2
FRY	0	2.05936	0.833	0.192	0	g6_s17_RSeT_induced		chr11-73576102-73576985	6.50378e-106	0.424264	0.135	0.004	1.96464e-100	g6_s17_RSeT_induced	FAM168A
FER	0	2.0539	0.941	0.474	0	g6_s17_RSeT_induced		chr3-12489739-12490261	7.67603e-106	0.430813	0.133	0.004	2.31874e-100	g6_s17_RSeT_induced	TSEN2
CA2	0	2.05049	0.83	0.145	0	g6_s17_RSeT_induced		chr11-94257169-94257895	8.15512e-106	0.442263	0.123	0.001	2.46347e-100	g6_s17_RSeT_induced	RP11-680H20.2
FBN2	0	2.04511	0.79	0.116	0	g6_s17_RSeT_induced		chr3-76290147-76290662	8.18857e-106	0.427749	0.124	0.001	2.47357e-100	g6_s17_RSeT_induced	ROBO2
EFNB2	0	2.04085	0.907	0.199	0	g6_s17_RSeT_induced		chr11-19403259-19403805	8.52395e-106	0.423546	0.121	0.001	2.57488e-100	g6_s17_RSeT_induced	NAV2
LAMA4	0	2.02586	0.737	0.019	0	g6_s17_RSeT_induced		chr3-44961424-44962022	8.6053e-106	0.426655	0.14	0.005	2.59946e-100	g6_s17_RSeT_induced	ZDHHC3
AC019330.1	0	2.02246	0.441	0.004	0	g6_s17_RSeT_induced		chr1-98208071-98208647	8.70977e-106	0.431008	0.138	0.005	2.63101e-100	g6_s17_RSeT_induced	RP5-1070A16.1
ASAH1	0	2.0102	0.901	0.284	0	g6_s17_RSeT_induced		chr11-69496823-69497677	9.02692e-106	0.430322	0.167	0.014	2.72682e-100	g6_s17_RSeT_induced	AP000439.3
HLA-DQB1	0	1.99333	0.791	0.137	0	g6_s17_RSeT_induced		chr1-73980375-73980951	9.11038e-106	0.422308	0.129	0.003	2.75203e-100	g6_s17_RSeT_induced	LRRIQ3
CNTN5	0	1.98733	0.421	0.018	0	g6_s17_RSeT_induced		chr4-93395943-93396566	9.24689e-106	0.436264	0.129	0.003	2.79326e-100	g6_s17_RSeT_induced	GRID2
GPC4	0	1.97256	0.957	0.538	0	g6_s17_RSeT_induced		chr3-149010523-149011224	9.42373e-106	0.430986	0.133	0.003	2.84668e-100	g6_s17_RSeT_induced	GYG1
TWIST1	0	1.96588	0.806	0.032	0	g6_s17_RSeT_induced		chrX-124485442-124486013	9.61288e-106	0.441988	0.131	0.003	2.90382e-100	g6_s17_RSeT_induced	TENM1
SUCLG1	0	1.95103	0.929	0.285	0	g6_s17_RSeT_induced		chr5-154947582-154948023	1.03352e-105	0.425636	0.125	0.002	3.12202e-100	g6_s17_RSeT_induced	MRPL22
ASF1A	0	1.95031	0.885	0.206	0	g6_s17_RSeT_induced		chr12-17579222-17579938	1.17188e-105	0.43511	0.157	0.011	3.53996e-100	g6_s17_RSeT_induced	RP11-871F6.3
ECHDC1	0	1.94785	0.909	0.296	0	g6_s17_RSeT_induced		chr2-81632087-81632595	1.17513e-105	0.424691	0.123	0.001	3.54977e-100	g6_s17_RSeT_induced	RNA5SP99
SERINC1	0	1.93006	0.934	0.282	0	g6_s17_RSeT_induced		chr13-52051280-52052532	1.21465e-105	0.457397	0.176	0.017	3.66917e-100	g6_s17_RSeT_induced	NEK5
PALLD	0	1.92822	0.909	0.237	0	g6_s17_RSeT_induced		chr10-20712353-20713075	1.26196e-105	0.458893	0.183	0.02	3.81209e-100	g6_s17_RSeT_induced	NEBL
TP53BP1	0	1.92412	0.916	0.302	0	g6_s17_RSeT_induced		chr2-12441808-12443059	1.29105e-105	0.435851	0.158	0.011	3.89994e-100	g6_s17_RSeT_induced	MIR3681HG
SMARCE1	0	1.917	0.941	0.395	0	g6_s17_RSeT_induced		chr3-86961378-86961839	1.33451e-105	0.429262	0.134	0.004	4.03125e-100	g6_s17_RSeT_induced	VGLL3
NKAIN2	0	1.89556	0.693	0.066	0	g6_s17_RSeT_induced		chr17-60198177-60198673	1.35425e-105	0.425524	0.125	0.002	4.09088e-100	g6_s17_RSeT_induced	USP32
AQP4-AS1	0	1.89101	0.798	0.106	0	g6_s17_RSeT_induced		chr1-188822101-188822897	1.40393e-105	0.44414	0.146	0.007	4.24092e-100	g6_s17_RSeT_induced	RP11-316I3.2
NELL1	0	1.88879	0.567	0.016	0	g6_s17_RSeT_induced		chr3-48115723-48116434	1.54266e-105	0.446847	0.157	0.011	4.66001e-100	g6_s17_RSeT_induced	MAP4
EYA1	0	1.87999	0.704	0.154	0	g6_s17_RSeT_induced		chr19-58033642-58034620	1.64114e-105	0.433752	0.222	0.033	4.95748e-100	g6_s17_RSeT_induced	ZSCAN1
IGF2	0	1.87262	0.582	0.008	0	g6_s17_RSeT_induced		chr4-90002463-90003395	1.80945e-105	0.429413	0.134	0.004	5.46592e-100	g6_s17_RSeT_induced	MMRN1
LAMA2	0	1.87195	0.849	0.27	0	g6_s17_RSeT_induced		chr5-112237359-112237845	1.82118e-105	0.446635	0.152	0.009	5.50134e-100	g6_s17_RSeT_induced	EPB41L4A
SHTN1	0	1.87166	0.893	0.327	0	g6_s17_RSeT_induced		chr11-70335139-70335889	1.99433e-105	0.438953	0.131	0.003	6.02441e-100	g6_s17_RSeT_induced	PPFIA1
PLEKHG1	0	1.86379	0.832	0.076	0	g6_s17_RSeT_induced		chr7-24842530-24843313	2.30446e-105	0.438485	0.15	0.008	6.96121e-100	g6_s17_RSeT_induced	OSBPL3
DMD	0	1.85678	0.905	0.226	0	g6_s17_RSeT_induced		chr1-177281395-177282285	2.32922e-105	0.442273	0.161	0.012	7.03602e-100	g6_s17_RSeT_induced	BRINP2
ITM2B	0	1.84565	0.98	0.589	0	g6_s17_RSeT_induced		chr2-8776509-8776953	2.36007e-105	0.428726	0.124	0.001	7.12921e-100	g6_s17_RSeT_induced	KIDINS220
USP54	0	1.83351	0.871	0.227	0	g6_s17_RSeT_induced		chr12-65935789-65936717	2.38064e-105	0.447556	0.172	0.016	7.19134e-100	g6_s17_RSeT_induced	HMGA2
LPAR1	0	1.83265	0.755	0.079	0	g6_s17_RSeT_induced		chr13-69298939-69299658	2.45976e-105	0.432121	0.126	0.002	7.43035e-100	g6_s17_RSeT_induced	LINC00383
FGF10	0	1.82694	0.571	0.016	0	g6_s17_RSeT_induced		chr6-7805107-7805661	2.46437e-105	0.422535	0.124	0.001	7.44426e-100	g6_s17_RSeT_induced	BMP6
MGST2	0	1.82047	0.86	0.19	0	g6_s17_RSeT_induced		chr3-11548625-11549118	2.48157e-105	0.428306	0.132	0.003	7.49624e-100	g6_s17_RSeT_induced	ATG7
ADGRL2	0	1.81964	0.934	0.536	0	g6_s17_RSeT_induced		chr20-18386109-18387205	2.50098e-105	0.430664	0.127	0.002	7.55486e-100	g6_s17_RSeT_induced	DZANK1
DACH1	0	1.81397	0.651	0.045	0	g6_s17_RSeT_induced		chr1-96631710-96632766	2.54385e-105	0.446874	0.16	0.012	7.68437e-100	g6_s17_RSeT_induced	PTBP2
SYNPR	0	1.80483	0.717	0.124	0	g6_s17_RSeT_induced		chr13-57822206-57822833	2.66967e-105	0.430388	0.133	0.004	8.06443e-100	g6_s17_RSeT_induced	PCDH17
ARFGEF3	0	1.7898	0.855	0.173	0	g6_s17_RSeT_induced		chr18-42475004-42475558	2.73482e-105	0.429039	0.126	0.002	8.26122e-100	g6_s17_RSeT_induced	LINC00907
TEX41	0	1.7863	0.84	0.29	0	g6_s17_RSeT_induced		chr7-136549292-136550197	2.75529e-105	0.429889	0.128	0.002	8.32306e-100	g6_s17_RSeT_induced	AC009784.3
RAB15	0	1.78168	0.811	0.135	0	g6_s17_RSeT_induced		chr18-58287262-58287883	2.97197e-105	0.439484	0.14	0.006	8.9776e-100	g6_s17_RSeT_induced	NEDD4L
CDH2	0	1.75965	0.886	0.238	0	g6_s17_RSeT_induced		chr12-75658825-75659706	3.01022e-105	0.431317	0.138	0.005	9.09315e-100	g6_s17_RSeT_induced	RP11-114H23.1
AC005999.2	0	1.757	0.497	0.002	0	g6_s17_RSeT_induced		chr16-61319491-61320150	3.034e-105	0.416508	0.12	0.001	9.16499e-100	g6_s17_RSeT_induced	CDH8
UCHL1	0	1.75123	0.976	0.544	0	g6_s17_RSeT_induced		chrX-118066813-118067392	3.06651e-105	0.428843	0.13	0.003	9.26319e-100	g6_s17_RSeT_induced	KLHL13
SPANXA2-OT1	0	1.73944	0.794	0.035	0	g6_s17_RSeT_induced		chrX-41084175-41086712	3.15387e-105	0.345169	0.552	0.234	9.52709e-100	g6_s17_RSeT_induced	USP9X
LCA5	0	1.73545	0.754	0.117	0	g6_s17_RSeT_induced		chr5-62977508-62977991	3.17354e-105	0.438223	0.139	0.005	9.58651e-100	g6_s17_RSeT_induced	IPO11
GCNT2	0	1.72113	0.861	0.327	0	g6_s17_RSeT_induced		chr9-122307056-122307738	3.42942e-105	0.434355	0.148	0.008	1.03595e-99	g6_s17_RSeT_induced	MRRF
PCDH17	0	1.71865	0.629	0.052	0	g6_s17_RSeT_induced		chr3-61718359-61719898	3.43724e-105	0.460165	0.191	0.023	1.03831e-99	g6_s17_RSeT_induced	PTPRG
CBLB	0	1.71316	0.896	0.317	0	g6_s17_RSeT_induced		chr5-151933541-151934040	3.52858e-105	0.425854	0.12	0.001	1.0659e-99	g6_s17_RSeT_induced	GLRA1
RAB6A	0	1.70347	0.948	0.351	0	g6_s17_RSeT_induced		chr9-8533443-8534051	3.77386e-105	0.429987	0.129	0.003	1.13999e-99	g6_s17_RSeT_induced	PTPRD
COL4A5	0	1.69979	0.928	0.427	0	g6_s17_RSeT_induced		chr2-197315337-197315783	3.77488e-105	0.422555	0.133	0.004	1.1403e-99	g6_s17_RSeT_induced	ANKRD44
ASXL3	0	1.69806	0.74	0.029	0	g6_s17_RSeT_induced		chr12-19202432-19202869	4.51728e-105	0.43687	0.136	0.005	1.36456e-99	g6_s17_RSeT_induced	PLEKHA5
HEATR5A	0	1.68081	0.875	0.245	0	g6_s17_RSeT_induced		chr4-72202208-72202616	4.79389e-105	0.428846	0.122	0.001	1.44812e-99	g6_s17_RSeT_induced	NPFFR2
AAMDC	0	1.67677	0.854	0.265	0	g6_s17_RSeT_induced		chr3-74166357-74167070	4.84804e-105	0.423015	0.122	0.001	1.46448e-99	g6_s17_RSeT_induced	CNTN3
LAMC2	0	1.67515	0.711	0.082	0	g6_s17_RSeT_induced		chr18-21682263-21682969	4.84871e-105	0.432444	0.219	0.032	1.46468e-99	g6_s17_RSeT_induced	ABHD3
CALHM4	0	1.6737	0.633	0.001	0	g6_s17_RSeT_induced		chr11-125487854-125488197	4.92024e-105	0.426848	0.124	0.002	1.48628e-99	g6_s17_RSeT_induced	FEZ1
ZSWIM6	0	1.67006	0.924	0.272	0	g6_s17_RSeT_induced		chr2-158255193-158255735	4.9531e-105	0.433662	0.126	0.002	1.49621e-99	g6_s17_RSeT_induced	CCDC148
ARID5B	0	1.65099	0.746	0.027	0	g6_s17_RSeT_induced		chr5-54292219-54292875	5.03893e-105	0.438089	0.137	0.005	1.52214e-99	g6_s17_RSeT_induced	ARL15
AC002463.1	0	1.64811	0.625	0.113	0	g6_s17_RSeT_induced		chr3-137854539-137855506	5.04453e-105	0.440308	0.192	0.023	1.52383e-99	g6_s17_RSeT_induced	RP11-2A4.4
ARMH4	0	1.63943	0.818	0.213	0	g6_s17_RSeT_induced		chr9-99377634-99378824	5.18833e-105	0.444676	0.161	0.012	1.56727e-99	g6_s17_RSeT_induced	NAMA
MCCC1	0	1.62422	0.75	0.194	0	g6_s17_RSeT_induced		chr6-20538110-20538533	5.53666e-105	0.431169	0.133	0.004	1.67249e-99	g6_s17_RSeT_induced	CDKAL1
IRAK4	0	1.61744	0.735	0.066	0	g6_s17_RSeT_induced		chr1-235721651-235722488	5.64239e-105	0.427217	0.145	0.007	1.70443e-99	g6_s17_RSeT_induced	LYST
COL14A1	0	1.61615	0.769	0.134	0	g6_s17_RSeT_induced		chr11-110134073-110134441	5.667e-105	0.42325	0.124	0.002	1.71187e-99	g6_s17_RSeT_induced	ZC3H12C
VGLL3	0	1.61522	0.626	0.064	0	g6_s17_RSeT_induced		chr11-73042069-73042771	5.76181e-105	0.429724	0.122	0.001	1.74051e-99	g6_s17_RSeT_induced	FCHSD2
MXI1	0	1.61484	0.853	0.167	0	g6_s17_RSeT_induced		chr18-55134952-55135512	5.76604e-105	0.419253	0.119	0	1.74178e-99	g6_s17_RSeT_induced	CTD-2171N6.1
DAB2	0	1.60877	0.632	0.067	0	g6_s17_RSeT_induced		chr18-25619519-25620320	5.91691e-105	0.423773	0.119	0	1.78736e-99	g6_s17_RSeT_induced	ZNF521
ITGA2	0	1.6052	0.76	0.079	0	g6_s17_RSeT_induced		chr5-10404252-10404843	6.33589e-105	0.447872	0.129	0.003	1.91392e-99	g6_s17_RSeT_induced	2022-03-06
PARD3B	0	1.59954	0.873	0.276	0	g6_s17_RSeT_induced		chr13-72275719-72276732	6.3848e-105	0.435221	0.136	0.005	1.9287e-99	g6_s17_RSeT_induced	DACH1
DYNLT3	0	1.59643	0.757	0.087	0	g6_s17_RSeT_induced		chr17-40655442-40656100	6.79029e-105	0.425919	0.121	0.001	2.05118e-99	g6_s17_RSeT_induced	KRT222
ERBB4	0	1.59426	0.625	0.132	0	g6_s17_RSeT_induced		chr2-58918205-58918861	6.81633e-105	0.429285	0.136	0.004	2.05905e-99	g6_s17_RSeT_induced	LINC01122
HOOK3	0	1.59422	0.902	0.318	0	g6_s17_RSeT_induced		chr14-57537363-57537954	7.08223e-105	0.435226	0.131	0.003	2.13937e-99	g6_s17_RSeT_induced	SLC35F4
RB1CC1	0	1.58711	0.947	0.467	0	g6_s17_RSeT_induced		chr12-48017131-48017779	7.94949e-105	0.427706	0.145	0.007	2.40135e-99	g6_s17_RSeT_induced	RP1-228P16.5
H2AFY	0	1.57221	0.888	0.211	0	g6_s17_RSeT_induced		chr9-96604864-96605647	8.02787e-105	0.431557	0.155	0.01	2.42503e-99	g6_s17_RSeT_induced	CDC14B
ZMAT3	0	1.57071	0.781	0.109	0	g6_s17_RSeT_induced		chr4-33255034-33256810	8.04313e-105	0.438056	0.164	0.013	2.42964e-99	g6_s17_RSeT_induced	RP11-802H3.2
XRN1	0	1.56225	0.897	0.286	0	g6_s17_RSeT_induced		chr12-91866304-91866997	8.33263e-105	0.425464	0.129	0.003	2.51709e-99	g6_s17_RSeT_induced	RP11-587P21.2
FSTL5	0	1.56125	0.423	0.015	0	g6_s17_RSeT_induced		chr5-143133991-143134555	8.464e-105	0.439721	0.14	0.006	2.55677e-99	g6_s17_RSeT_induced	ARHGAP26
ARL6IP5	0	1.55854	0.876	0.311	0	g6_s17_RSeT_induced		chr11-122049704-122050572	8.48007e-105	0.425571	0.127	0.002	2.56163e-99	g6_s17_RSeT_induced	MIR100HG
DESI2	0	1.55146	0.892	0.373	0	g6_s17_RSeT_induced		chr3-74822019-74822836	8.48681e-105	0.440204	0.123	0.001	2.56366e-99	g6_s17_RSeT_induced	CNTN3
SRGAP1	0	1.54732	0.857	0.266	0	g6_s17_RSeT_induced		chr6-36068148-36068824	8.83411e-105	0.440299	0.137	0.005	2.66857e-99	g6_s17_RSeT_induced	MAPK14
SOX21-AS1	0	1.5466	0.77	0.041	0	g6_s17_RSeT_induced		chr8-93571862-93572634	9.10009e-105	0.437277	0.131	0.003	2.74892e-99	g6_s17_RSeT_induced	FAM92A1
SOX21	0	1.54471	0.83	0.046	0	g6_s17_RSeT_induced		chr13-94690632-94691187	9.2736e-105	0.448192	0.135	0.004	2.80133e-99	g6_s17_RSeT_induced	LINC00391
TAGLN3	0	1.54142	0.659	0.016	0	g6_s17_RSeT_induced		chr21-32335675-32336428	9.36435e-105	0.431839	0.15	0.009	2.82875e-99	g6_s17_RSeT_induced	URB1
PHEX	0	1.53814	0.532	0.023	0	g6_s17_RSeT_induced		chr8-96929077-96929550	9.68883e-105	0.435461	0.138	0.005	2.92676e-99	g6_s17_RSeT_induced	CPQ
CYP39A1	0	1.53294	0.586	0.019	0	g6_s17_RSeT_induced		chr13-45719083-45719721	1.01772e-104	0.433895	0.143	0.007	3.07428e-99	g6_s17_RSeT_induced	SPERT
PCNX4	0	1.52513	0.874	0.303	0	g6_s17_RSeT_induced		chr3-129461502-129462189	1.05936e-104	0.427807	0.13	0.003	3.20008e-99	g6_s17_RSeT_induced	IFT122
ZNF407	0	1.52338	0.814	0.262	0	g6_s17_RSeT_induced		chr10-10061431-10062042	1.083e-104	0.441945	0.132	0.004	3.27148e-99	g6_s17_RSeT_induced	RP5-933E2.1
ANK3	0	1.52141	0.941	0.539	0	g6_s17_RSeT_induced		chr5-87944185-87945317	1.17187e-104	0.436985	0.259	0.051	3.53994e-99	g6_s17_RSeT_induced	CTD-2316B1.2
MYL9	0	1.5153	0.741	0.193	0	g6_s17_RSeT_induced		chr15-43751636-43752365	1.26879e-104	0.430342	0.138	0.005	3.83272e-99	g6_s17_RSeT_induced	PDIA3
AC046195.1	0	1.50985	0.445	0.008	0	g6_s17_RSeT_induced		chr8-49289658-49290275	1.29068e-104	0.44105	0.132	0.004	3.89883e-99	g6_s17_RSeT_induced	RP11-10H3.1
RBM24	0	1.49508	0.731	0.034	0	g6_s17_RSeT_induced		chr15-58551584-58552584	1.37838e-104	0.447106	0.189	0.022	4.16375e-99	g6_s17_RSeT_induced	LIPC
HERC5	0	1.49454	0.739	0.17	0	g6_s17_RSeT_induced		chr10-80146054-80146593	1.38165e-104	0.43958	0.138	0.005	4.17363e-99	g6_s17_RSeT_induced	PLAC9
SREK1IP1	0	1.49403	0.909	0.364	0	g6_s17_RSeT_induced		chr2-11049873-11050876	1.42458e-104	0.437886	0.147	0.008	4.30331e-99	g6_s17_RSeT_induced	AC062028.1
FGF7	0	1.48093	0.44	0.003	0	g6_s17_RSeT_induced		chr11-124648738-124649193	1.43314e-104	0.436171	0.122	0.001	4.32916e-99	g6_s17_RSeT_induced	SIAE
TP53INP1	0	1.47876	0.829	0.124	0	g6_s17_RSeT_induced		chr3-45541071-45541905	1.43389e-104	0.441115	0.159	0.011	4.33143e-99	g6_s17_RSeT_induced	LARS2
ITGB5	0	1.47574	0.887	0.28	0	g6_s17_RSeT_induced		chr6-16414118-16414628	1.50087e-104	0.428557	0.13	0.003	4.53378e-99	g6_s17_RSeT_induced	ATXN1
CYLD	0	1.47381	0.803	0.09	0	g6_s17_RSeT_induced		chr4-74546059-74546463	1.57057e-104	0.436168	0.143	0.007	4.74433e-99	g6_s17_RSeT_induced	AREG
RBMS1	0	1.47168	0.952	0.401	0	g6_s17_RSeT_induced		chr18-22790570-22790975	1.59044e-104	0.437017	0.124	0.002	4.80435e-99	g6_s17_RSeT_induced	RBBP8
ATRNL1	0	1.4697	0.776	0.196	0	g6_s17_RSeT_induced		chr11-18763864-18764601	1.59558e-104	0.452993	0.196	0.025	4.81986e-99	g6_s17_RSeT_induced	PTPN5
[truncated: 43,374 more rows]
