# Supplementary material for: Pluripotent stem cell-derived model of the post-implantation human embryo
Source: Nature. 2023 Jun 27;622(7983):584–93. doi: 10.1038/s41586-023-06368-y (PMC10584688; doi:10.1038/s41586-023-06368-y)
Supplement: Supplementary file 5 — Differential sequencing analyses between embryoid cell types. Differentially expressed transcripts, accessible motifs, and accessible peaks between L-EPI, AME, MESO, HYPO/VE and EXMC cells in human embryoids identified using Seurat and Signac. Differentially expressed genes and accessible regions were identified by Wilcox test and motifs were identified as those with average fold change of at least 0.5 between chromVAR z-scores. [file 41586_2023_6368_MOESM5_ESM.xlsx]

## Sheet: Supplementary Table 3
Supplementary Table 3: Differential Expression and Accessibility Analyses between Post-Implantation Model Cell Types
Differential Gene Expression								Differential Peak Accessibility									Differential Motif Accessibility Scored by chromVAR
gene	p_val	avg_log2FC	pct.1	pct.2	p_val_adj	cluster		peak	p_val	avg_log2FC	pct.1	pct.2	p_val_adj	cluster	closest feature		motif ID	motif name	p_val	avg_diff	pct.1	pct.2	p_val_adj	cluster
MIXL1	0	1.89626	0.595	0.079	0	MESO		chr4-181949563-181950630	6.3e-125	3.95138	0.261	0.019	1.9e-119	L-EPI	RP11-540E16.2		MA0142.1	Pou5f1::Sox2	7.33e-176	8.89871	0.989	0.203	5.47e-173	L-EPI
MESP1	0	1.68649	0.515	0.049	0	MESO		chr4-132495168-132496175	7.17e-96	3.68865	0.221	0.019	2.17e-90	L-EPI	RP11-62N21.1		MA1513.1	KLF15	2.39e-170	2.42433	0.983	0.327	1.78e-167	L-EPI
DLL3	0	1.29774	0.574	0.042	0	MESO		chr5-10102156-10103527	2.72e-92	3.94411	0.19	0.013	8.22e-87	L-EPI	CTD-2199O4.1		MA0787.1	POU3F2	9.8e-170	6.54009	0.994	0.246	7.31e-167	L-EPI
SHISAL2B	9.59e-293	1.01284	0.577	0.077	3.22e-288	MESO		chr9-137150255-137151508	3.18e-86	2.62542	0.368	0.066	9.6e-81	L-EPI	GRIN1		MA1102.2	CTCFL	1.05e-169	2.69219	0.977	0.319	7.81e-167	L-EPI
BMPER	2.15e-291	2.51916	0.941	0.418	7.24e-287	MESO		chr7-101293629-101294918	4.91e-86	3.27665	0.256	0.031	1.48e-80	L-EPI	IFT22		MA1564.1	SP9	1.18e-168	2.75806	0.983	0.32	8.78e-166	L-EPI
HS3ST3A1	1.41e-290	2.14955	0.84	0.261	4.76e-286	MESO		chr7-131604770-131605878	6.81e-86	2.84134	0.322	0.05	2.06e-80	L-EPI	PODXL		MA0786.1	POU3F1	1.31e-168	6.70113	0.986	0.245	9.74e-166	L-EPI
LGR5	1.42e-276	1.97973	0.738	0.173	4.78e-272	MESO		chr18-51417375-51418505	1.7e-84	4.07664	0.172	0.012	5.13e-79	L-EPI	LINC01630		MA0788.1	POU3F3	3.68e-168	5.87856	0.991	0.261	2.74e-165	L-EPI
APLNR	4.22e-275	1.77817	0.848	0.278	1.42e-270	MESO		chr5-139523451-139524896	2.3e-80	3.0437	0.267	0.036	6.93e-75	L-EPI	UBE2D2		MA0792.1	POU5F1B	1.79e-167	6.21667	0.991	0.252	1.33e-164	L-EPI
AL136119.1	3.09e-259	1.73136	0.311	0.009	1.04e-254	MESO		chr19-1455196-1456170	3.13e-80	2.30591	0.417	0.09	9.45e-75	L-EPI	APC2		MA0789.1	POU3F4	3.82e-167	5.93579	0.986	0.25	2.85e-164	L-EPI
MESP2	3.54e-251	0.825292	0.312	0.011	1.19e-246	MESO		chr4-92256115-92257272	2.63e-79	3.44085	0.213	0.022	7.94e-74	L-EPI	RP11-562F9.2		MA0507.1	POU2F2	1.01e-166	5.69226	0.986	0.258	7.54e-164	L-EPI
CER1	1.62e-235	2.02812	0.352	0.023	5.46e-231	MESO		chr11-116579802-116581415	5.05e-79	2.58329	0.353	0.066	1.53e-73	L-EPI	AP000770.1		MA0785.1	POU2F1	1.39e-166	6.21795	0.98	0.247	1.04e-163	L-EPI
STEAP1B	3.8e-234	1.76705	0.755	0.218	1.28e-229	MESO		chr19-54420160-54421488	2.61e-77	2.68758	0.322	0.056	7.9e-72	L-EPI	TTYH1		MA1115.1	POU5F1	2.12e-166	5.73406	0.986	0.247	1.58e-163	L-EPI
DCC	1.42e-216	1.95023	0.391	0.039	4.78e-212	MESO		chr7-51326525-51327793	2.32e-76	3.04536	0.247	0.032	7e-71	L-EPI	COBL		MA0741.1	KLF16	3.86e-166	2.77075	0.989	0.308	2.88e-163	L-EPI
AC007422.1	1.27e-215	1.20934	0.245	0.005	4.27e-211	MESO		chr5-134539549-134540293	1.09e-75	3.12936	0.247	0.033	3.29e-70	L-EPI	JADE2		MA0784.1	POU1F1	5.41e-166	5.9807	0.986	0.261	4.04e-163	L-EPI
PSKH2	2.16e-214	0.47592	0.356	0.028	7.28e-210	MESO		chr19-7505727-7507006	3.6e-75	2.14741	0.471	0.124	1.09e-69	L-EPI	C19orf45		MA0746.2	SP3	6.22e-166	2.88664	0.989	0.33	4.64e-163	L-EPI
AC009055.2	1.72e-213	1.04052	0.757	0.211	5.77e-209	MESO		chr14-89440760-89441932	7.16e-74	2.99875	0.256	0.036	2.16e-68	L-EPI	FOXN3		MA0627.2	POU2F3	2.24e-165	5.73634	0.994	0.263	1.67e-162	L-EPI
CFC1	1.82e-213	0.562647	0.394	0.04	6.13e-209	MESO		chr6-33116399-33118342	1.12e-73	2.49712	0.342	0.065	3.38e-68	L-EPI	HLA-DPB1		MA1515.1	KLF2	1.33e-163	2.88856	0.977	0.328	9.92e-161	L-EPI
MYOCD	9.19e-209	0.91419	0.527	0.088	3.09e-204	MESO		chr17-14525653-14526526	1.38e-73	3.84814	0.158	0.012	4.17e-68	L-EPI	AC022816.2		MA0747.1	SP8	1.22e-162	2.83033	0.98	0.32	9.08e-160	L-EPI
DGKB	2.01e-208	3.09213	0.526	0.097	6.75e-204	MESO		chr11-116445167-116446165	6.15e-73	3.00379	0.244	0.033	1.86e-67	L-EPI	AP001891.1		MA0039.4	KLF4	1.52e-162	2.50065	0.977	0.301	1.14e-159	L-EPI
FABP5	2.11e-202	1.99232	0.966	0.669	7.1e-198	MESO		chr3-174231330-174233308	1.3e-72	3.21419	0.221	0.027	3.92e-67	L-EPI	NLGN1		MA1512.1	KLF11	1.94e-162	2.64457	0.974	0.32	1.45e-159	L-EPI
WNT5A	5.62e-194	1.46531	0.806	0.301	1.89e-189	MESO		chr6-167162692-167164062	2.27e-72	3.09726	0.233	0.03	6.87e-67	L-EPI	TCP10L2		MA0599.1	KLF5	3.74e-162	2.50382	0.98	0.301	2.79e-159	L-EPI
ALPK2	2e-191	1.34283	0.837	0.382	6.73e-187	MESO		chr1-17469503-17470680	4.15e-72	3.04903	0.236	0.031	1.25e-66	L-EPI	RCC2		MA0050.2	IRF1	5.29e-162	3.15153	0.977	0.352	3.94e-159	L-EPI
KCNK17	9.68e-191	0.447052	0.217	0.004	3.26e-186	MESO		chr1-204710046-204710983	4.68e-72	2.81798	0.273	0.043	1.42e-66	L-EPI	RNA5SP75		MA0685.1	SP4	4.94e-161	2.83953	0.977	0.335	3.69e-158	L-EPI
NTS	1.07e-190	1.89514	0.792	0.313	3.61e-186	MESO		chr19-47446859-47448314	4.73e-71	1.92312	0.509	0.145	1.43e-65	L-EPI	SLC8A2		MA0516.2	SP2	1.51e-160	2.541	0.977	0.307	1.13e-157	L-EPI
PLPP4	5.14e-188	0.85265	0.422	0.062	1.73e-183	MESO		chr5-12661419-12662344	1.67e-70	3.51988	0.181	0.018	5.05e-65	L-EPI	LINC01194		MA1653.1	ZNF148	1.62e-158	2.09696	0.968	0.31	1.21e-155	L-EPI
NKD1	8e-187	1.30258	0.686	0.203	2.69e-182	MESO		chr7-12423642-12424541	5.35e-70	2.91321	0.244	0.035	1.62e-64	L-EPI	VWDE		MA0162.4	EGR1	2.9e-158	2.0722	0.977	0.346	2.17e-155	L-EPI
AC121764.1	2.82e-184	0.717562	0.241	0.01	9.49e-180	MESO		chr7-133196867-133197628	1.33e-69	3.59561	0.178	0.017	4.02e-64	L-EPI	EXOC4		MA0139.1	CTCF	8.75e-158	4.37751	0.983	0.34	6.53e-155	L-EPI
C1orf61	4.07e-180	0.540153	0.392	0.052	1.37e-175	MESO		chr17-4395929-4396645	6.07e-68	3.01505	0.227	0.031	1.83e-62	L-EPI	UBE2G1		MA0471.2	E2F6	4.92e-157	1.93827	0.96	0.339	3.67e-154	L-EPI
AC044810.2	5.65e-179	1.35027	0.468	0.087	1.9e-174	MESO		chr20-21189534-21190593	1.37e-67	3.09065	0.224	0.03	4.13e-62	L-EPI	KIZ		MA0740.1	KLF14	1.21e-156	2.86826	0.968	0.346	9.05e-154	L-EPI
SERPINE2	4.52e-173	1.34512	0.927	0.502	1.52e-168	MESO		chrX-69264048-69264767	3.45e-67	3.18902	0.207	0.026	1.04e-61	L-EPI	LINC00269		MA0079.4	SP1	2.7e-155	2.88389	0.977	0.342	2.02e-152	L-EPI
ELN	8.9e-166	0.30913	0.269	0.02	2.99e-161	MESO		chr22-17234799-17235747	8.34e-67	3.11352	0.218	0.029	2.52e-61	L-EPI	CECR1		MA1125.1	ZNF384	6.44e-153	2.95561	0.974	0.37	4.81e-150	L-EPI
ITGA9	5.63e-159	1.21245	0.682	0.231	1.89e-154	MESO		chr16-29876154-29877991	1.12e-65	1.83705	0.511	0.156	3.4e-60	L-EPI	SEZ6L2		MA1516.1	KLF3	2.88e-151	2.60168	0.957	0.365	2.14e-148	L-EPI
SLPI	2.77e-154	1.16076	0.367	0.055	9.31e-150	MESO		chr8-38530474-38531622	1.2e-65	2.71558	0.259	0.042	3.63e-60	L-EPI	C8orf86		MA1511.1	KLF10	4.79e-151	2.57816	0.966	0.346	3.57e-148	L-EPI
GRP	4.77e-152	0.356418	0.186	0.005	1.6e-147	MESO		chr5-62074461-62075514	2.15e-65	3.24303	0.198	0.024	6.51e-60	L-EPI	CTD-2244C20.2		MA0052.4	MEF2A	1.33e-149	2.72122	0.966	0.379	9.9e-147	L-EPI
AC037486.1	1.67e-149	0.721504	0.284	0.029	5.61e-145	MESO		chr19-12656614-12657622	3.6e-65	2.5373	0.307	0.06	1.09e-59	L-EPI	MAN2B1		MA1627.1	Wt1	1.77e-149	2.04645	0.948	0.326	1.32e-146	L-EPI
CUZD1	7.81e-149	0.604017	0.207	0.01	2.63e-144	MESO		chr15-59353959-59354957	4e-65	3.15371	0.204	0.026	1.21e-59	L-EPI	MYO1E		MA0151.1	Arid3a	2.52e-149	2.8184	0.966	0.357	1.88e-146	L-EPI
PKM	1.03e-148	1.13967	0.966	0.785	3.45e-144	MESO		chr19-53594266-53596060	7.69e-65	2.72641	0.247	0.038	2.32e-59	L-EPI	ZNF331		MA1522.1	MAZ	3.84e-148	2.04775	0.954	0.314	2.86e-145	L-EPI
NMU	1.43e-148	0.67816	0.425	0.084	4.81e-144	MESO		chrX-5648776-5649577	2.9e-64	3.34061	0.175	0.018	8.77e-59	L-EPI	RP11-733O18.1		MA1630.1	Znf281	3.78e-146	2.10513	0.96	0.342	2.82e-143	L-EPI
GAL	7.53e-148	0.892913	0.63	0.187	2.53e-143	MESO		chr19-38452541-38453456	3.29e-64	2.54039	0.296	0.056	9.93e-59	L-EPI	RYR1		MA1107.2	KLF9	6.17e-146	2.11638	0.948	0.346	4.6e-143	L-EPI
AC093772.1	1.5e-141	0.569582	0.197	0.01	5.03e-137	MESO		chr18-27561464-27562192	1.08e-63	3.59631	0.158	0.015	3.27e-58	L-EPI	RP11-739N10.1		MA0683.1	POU4F2	1.44e-145	3.17816	0.954	0.338	1.07e-142	L-EPI
CDH22	9.75e-139	0.311254	0.198	0.01	3.28e-134	MESO		chr1-20625109-20625758	1.43e-63	3.70219	0.149	0.013	4.31e-58	L-EPI	CDA		MA1650.1	ZBTB14	1.9e-145	2.14156	0.96	0.387	1.42e-142	L-EPI
GPC6	3.79e-137	1.37743	0.966	0.748	1.27e-132	MESO		chr13-106795698-106797278	2.25e-63	2.59554	0.29	0.055	6.78e-58	L-EPI	RP11-282A11.3		MA0732.1	EGR3	6.46e-145	1.96319	0.957	0.374	4.82e-142	L-EPI
HAS2	2.83e-136	1.34599	0.941	0.745	9.52e-132	MESO		chr13-60583377-60584806	1.37e-62	3.23818	0.187	0.022	4.14e-57	L-EPI	TDRD3		MA1517.1	KLF6	9.24e-145	2.53421	0.948	0.359	6.89e-142	L-EPI
AC092078.2	3.89e-136	0.386435	0.159	0.004	1.31e-131	MESO		chr10-20369689-20371426	1.94e-62	2.52663	0.29	0.056	5.86e-57	L-EPI	PLXDC2		MA0790.1	POU4F1	1.2e-142	2.70285	0.943	0.359	8.96e-140	L-EPI
LMNB1	1.31e-135	0.885462	0.893	0.535	4.41e-131	MESO		chr15-64807477-64808255	2.59e-62	2.68933	0.256	0.043	7.82e-57	L-EPI	PIF1		MA0742.1	Klf12	2.31e-142	2.80131	0.966	0.364	1.73e-139	L-EPI
P3H2	1.35e-135	1.37689	0.897	0.546	4.55e-131	MESO		chr7-121938220-121939007	3.15e-62	3.03608	0.207	0.028	9.5e-57	L-EPI	PTPRZ1		MA1596.1	ZNF460	1.28e-141	1.77678	0.954	0.347	9.51e-139	L-EPI
NASP	1.9e-134	0.847506	0.983	0.909	6.38e-130	MESO		chr6-31171743-31172783	3.5e-62	2.37882	0.307	0.061	1.06e-56	L-EPI	POU5F1		MA0681.2	PHOX2B	2.03e-141	2.48206	0.954	0.364	1.51e-138	L-EPI
AC023282.1	3.03e-132	0.537574	0.298	0.041	1.02e-127	MESO		chr19-15456601-15457826	2.21e-61	2.50076	0.293	0.058	6.68e-56	L-EPI	RASAL3		MA0619.1	LIN54	5.61e-140	2.7165	0.945	0.37	4.18e-137	L-EPI
AC108052.1	3.19e-132	0.48632	0.401	0.078	1.07e-127	MESO		chr19-53897933-53899379	2.63e-61	1.90218	0.46	0.135	7.95e-56	L-EPI	PRKCG		MA0497.1	MEF2C	8.33e-140	2.35822	0.951	0.384	6.21e-137	L-EPI
GYPB	1.2e-131	0.380022	0.193	0.011	4.03e-127	MESO		chr12-97464256-97465396	5.23e-61	3.44567	0.164	0.017	1.58e-55	L-EPI	RMST		MA0073.1	RREB1	2.15e-138	1.99586	0.928	0.343	1.6e-135	L-EPI
GATA4	9.14e-129	0.735073	0.688	0.234	3.07e-124	MESO		chr5-147874177-147875376	5.85e-61	2.63404	0.27	0.05	1.77e-55	L-EPI	SCGB3A2		MA0791.1	POU4F3	2.27e-138	2.6795	0.928	0.37	1.69e-135	L-EPI
WNT3	1.77e-126	0.458759	0.423	0.091	5.94e-122	MESO		chr6-73348322-73349686	8.52e-61	3.0165	0.213	0.03	2.57e-55	L-EPI	DPPA5		MA0733.1	EGR4	1.44e-137	1.91345	0.943	0.367	1.08e-134	L-EPI
HSPD1	5.7e-126	0.831092	0.977	0.915	1.92e-121	MESO		chr19-49746053-49746728	8.82e-61	2.88908	0.221	0.033	2.66e-55	L-EPI	TSKS		MA0493.1	Klf1	2.66e-137	2.74026	0.963	0.357	1.98e-134	L-EPI
SHISA6	1.06e-125	0.936182	0.426	0.101	3.57e-121	MESO		chr19-3478813-3480231	9.61e-61	2.45414	0.296	0.059	2.9e-55	L-EPI	SMIM24		MA0601.1	Arid3b	4.31e-134	2.42798	0.928	0.379	3.21e-131	L-EPI
PREX1	1.37e-125	0.588241	0.532	0.154	4.6e-121	MESO		chr6-37648052-37649398	3.08e-60	2.15717	0.365	0.088	9.32e-55	L-EPI	MDGA1		MA0772.1	IRF7	1.82e-131	2.36329	0.931	0.41	1.36e-128	L-EPI
DSCAML1	2.91e-125	0.467308	0.253	0.028	9.8e-121	MESO		chr5-141816321-141817189	5.4e-60	2.76176	0.233	0.037	1.63e-54	L-EPI	AC005753.1		MA0057.1	MZF1(var.2)	6.85e-131	2.10472	0.928	0.351	5.11e-128	L-EPI
LHX1	4.05e-124	0.498685	0.236	0.024	1.36e-119	MESO		chr10-93280238-93281505	8.07e-60	2.59109	0.261	0.047	2.44e-54	L-EPI	MYOF		MA0517.1	STAT1::STAT2	8.21e-131	2.16347	0.94	0.395	6.13e-128	L-EPI
HVCN1	1.98e-123	0.594773	0.405	0.091	6.65e-119	MESO		chr9-72680532-72681522	8.66e-60	3.33789	0.172	0.02	2.62e-54	L-EPI	TMC1		MA1122.1	TFDP1	9.71e-130	1.82252	0.917	0.378	7.24e-127	L-EPI
PDE4D	1.26e-122	1.32421	0.768	0.376	4.23e-118	MESO		chr8-20458132-20458967	3.48e-59	3.10021	0.187	0.024	1.05e-53	L-EPI	RP11-563N12.2		MA0901.2	HOXB13	1.03e-129	2.30764	0.948	0.411	7.7e-127	L-EPI
TMSB15A	8.03e-121	0.794606	0.627	0.236	2.7e-116	MESO		chr19-3005628-3006716	7.42e-59	2.65203	0.244	0.041	2.24e-53	L-EPI	TLE2		MA1644.1	NFYC	1.32e-129	2.33449	0.948	0.388	9.81e-127	L-EPI
LZTS1	8.47e-121	0.955677	0.489	0.142	2.85e-116	MESO		chr17-38609267-38610018	1.6e-58	2.47505	0.267	0.049	4.83e-53	L-EPI	SRCIN1		MA0508.3	PRDM1	2.32e-129	2.19633	0.922	0.371	1.73e-126	L-EPI
EOMES	1.45e-120	0.493728	0.288	0.043	4.87e-116	MESO		chr5-147868742-147870104	2.28e-58	2.37135	0.287	0.057	6.9e-53	L-EPI	SCGB3A2		MA0773.1	MEF2D	9.8e-129	2.14653	0.945	0.4	7.31e-126	L-EPI
PTMA	1.51e-120	0.784256	0.996	0.994	5.08e-116	MESO		chr5-178179648-178180903	2.37e-58	2.69518	0.241	0.041	7.17e-53	L-EPI	HNRNPAB		MA0080.5	SPI1	1.56e-128	2.0968	0.922	0.369	1.16e-125	L-EPI
RNF175	1.77e-120	0.549757	0.401	0.09	5.95e-116	MESO		chr19-861584-863072	1.37e-57	1.56715	0.572	0.206	4.15e-52	L-EPI	CFD		MA0025.2	NFIL3	9.45e-128	2.38579	0.931	0.386	7.05e-125	L-EPI
FOXH1	2.93e-120	0.610732	0.589	0.195	9.86e-116	MESO		chr19-31418672-31419494	2.92e-57	3.26442	0.17	0.02	8.82e-52	L-EPI	AC008992.1		MA0753.2	ZNF740	1.51e-127	1.84729	0.902	0.339	1.12e-124	L-EPI
EPB41L2	8.81e-120	0.968937	0.951	0.766	2.96e-115	MESO		chr10-35700207-35701460	4.48e-57	2.86278	0.213	0.032	1.35e-51	L-EPI	FZD8		MA0060.3	NFYA	5.15e-127	2.29066	0.94	0.394	3.84e-124	L-EPI
PVT1	1.06e-119	0.780613	0.706	0.265	3.58e-115	MESO		chr1-112817753-112818411	6.42e-57	2.8432	0.218	0.035	1.94e-51	L-EPI	LINC01356		MA0163.1	PLAG1	3e-125	1.64443	0.914	0.367	2.24e-122	L-EPI
HECW2	3.63e-119	1.40889	0.834	0.528	1.22e-114	MESO		chr4-64736965-64738497	1.64e-56	3.64959	0.132	0.011	4.96e-51	L-EPI	RP11-707A18.1		MA1623.1	Stat2	2.3e-122	2.01017	0.92	0.421	1.72e-119	L-EPI
AC104073.4	2.82e-118	0.598061	0.48	0.134	9.5e-114	MESO		chr22-42499918-42501001	1.8e-56	2.25838	0.313	0.069	5.43e-51	L-EPI	SERHL		MA0149.1	EWSR1-FLI1	8.16e-118	1.64436	0.897	0.36	6.09e-115	L-EPI
FZD7	6.23e-118	0.806783	0.633	0.237	2.09e-113	MESO		chr16-8983240-8984156	1.94e-56	2.94814	0.198	0.028	5.85e-51	L-EPI	RP11-77H9.8		MA0660.1	MEF2B	8.23e-118	1.98147	0.922	0.408	6.14e-115	L-EPI
C7orf57	5.56e-117	0.317916	0.204	0.017	1.87e-112	MESO		chr5-12662515-12663234	7.87e-56	3.62823	0.129	0.011	2.38e-50	L-EPI	LINC01194		MA1584.1	ZIC5	1.38e-117	2.11444	0.92	0.322	1.03e-114	L-EPI
AC096570.1	1.65e-115	0.776913	0.335	0.061	5.55e-111	MESO		chrX-114038272-114038832	9.62e-56	3.43161	0.152	0.016	2.9e-50	L-EPI	XACT		MA0830.2	TCF4	1.52e-117	3.54522	0.966	0.395	1.13e-114	L-EPI
CNKSR3	3.46e-114	1.8089	0.595	0.241	1.16e-109	MESO		chr8-123479302-123480296	2.31e-55	2.88696	0.213	0.034	6.99e-50	L-EPI	WDYHV1		MA0697.1	ZIC3	7.44e-116	2.27962	0.928	0.314	5.55e-113	L-EPI
CDH2	6.39e-114	0.299354	0.889	0.42	2.15e-109	MESO		chr2-209307125-209308115	4.24e-55	3.21008	0.158	0.018	1.28e-49	L-EPI	MAP2		MA1631.1	ASCL1(var.2)	2.02e-114	3.43192	0.971	0.4	1.51e-111	L-EPI
FAM89A	6.43e-113	0.93543	0.827	0.498	2.16e-108	MESO		chr17-65572263-65573563	2.03e-54	2.42608	0.27	0.054	6.14e-49	L-EPI	CTD-2535L24.2		MA0751.1	ZIC4	2.23e-114	2.21879	0.931	0.312	1.66e-111	L-EPI
GYPE	1.21e-112	0.268363	0.146	0.005	4.08e-108	MESO		chr10-125151633-125152421	2.75e-54	2.28156	0.299	0.066	8.3e-49	L-EPI	CTBP2		MA0657.1	KLF13	2.47e-113	1.88394	0.908	0.395	1.84e-110	L-EPI
GNAL	3.61e-111	0.701016	0.543	0.18	1.21e-106	MESO		chr6-166167034-166168504	3.31e-54	2.05128	0.374	0.102	1e-48	L-EPI	T		MA0696.1	ZIC1	2.97e-111	2.25722	0.911	0.311	2.22e-108	L-EPI
ZIC3	9.58e-111	0.738811	0.508	0.16	3.22e-106	MESO		chr16-30677431-30678665	7.7e-54	2.45827	0.259	0.051	2.33e-48	L-EPI	FBRS		MA0865.1	E2F8	2.38e-110	1.81997	0.882	0.392	1.78e-107	L-EPI
GRID2	2.24e-108	0.561817	0.902	0.487	7.53e-104	MESO		chr1-6245690-6246236	8.46e-54	2.53088	0.244	0.045	2.55e-48	L-EPI	HES3		MA0522.3	TCF3	2.06e-109	3.71025	0.96	0.4	1.54e-106	L-EPI
PLXNA2	3.29e-108	1.41825	0.761	0.413	1.11e-103	MESO		chr4-42293968-42295076	9.7e-54	3.03351	0.178	0.024	2.93e-48	L-EPI	SHISA3		MA0695.1	ZBTB7C	3.08e-109	1.60122	0.911	0.414	2.3e-106	L-EPI
FBN2	2.27e-106	0.790334	0.937	0.704	7.62e-102	MESO		chr16-2178186-2179406	9.98e-54	2.03608	0.359	0.094	3.01e-48	L-EPI	CASKIN1		MA0103.3	ZEB1	2.04e-108	3.28002	0.963	0.412	1.52e-105	L-EPI
PA2G4	8.7e-106	0.804294	0.913	0.697	2.93e-101	MESO		chrX-13619802-13620600	3.91e-53	3.98484	0.106	0.007	1.18e-47	L-EPI	EGFL6		MA0043.3	HLF	2.07e-108	2.02174	0.914	0.417	1.54e-105	L-EPI
AC009055.1	9.1e-106	0.832757	0.654	0.256	3.06e-101	MESO		chr16-15970845-15971765	4.36e-53	2.86623	0.198	0.03	1.32e-47	L-EPI	ABCC1		MA0715.1	PROP1	4.73e-107	1.81864	0.92	0.394	3.53e-104	L-EPI
PRKDC	1.01e-105	0.630358	0.986	0.937	3.39e-101	MESO		chr4-153789877-153790696	6.84e-53	2.38894	0.27	0.055	2.07e-47	L-EPI	SFRP2		MA1648.1	TCF12(var.2)	1.76e-106	3.67855	0.966	0.4	1.31e-103	L-EPI
PDE10A	4.52e-105	1.00724	0.729	0.354	1.52e-100	MESO		chr16-22634727-22635777	7.73e-53	3.42313	0.152	0.017	2.34e-47	L-EPI	RP11-105C19.1		MA1558.1	SNAI1	4.05e-106	3.70932	0.954	0.399	3.02e-103	L-EPI
GABBR2	5.81e-105	0.358537	0.156	0.009	1.95e-100	MESO		chr19-1061858-1062828	7.82e-53	2.34528	0.282	0.061	2.36e-47	L-EPI	ABCA7		MA1559.1	SNAI3	1.32e-105	3.69145	0.963	0.403	9.87e-103	L-EPI
NCAM1	3.82e-104	1.17854	0.828	0.467	1.29e-99	MESO		chr10-69568814-69569427	1.5e-52	3.42453	0.141	0.015	4.53e-47	L-EPI	NEUROG3		MA0041.1	Foxd3	2.25e-104	1.95569	0.885	0.381	1.68e-101	L-EPI
LGALS12	9.82e-104	0.250488	0.146	0.007	3.3e-99	MESO		chr10-44316134-44317140	1.96e-52	2.22441	0.296	0.066	5.91e-47	L-EPI	C10orf142		MA1418.1	IRF3	7.02e-104	1.70263	0.897	0.434	5.24e-101	L-EPI
XRCC5	2.91e-103	0.580693	0.992	0.97	9.79e-99	MESO		chr10-46555460-46557726	2.72e-52	1.5868	0.534	0.196	8.22e-47	L-EPI	GPRIN2		MA1514.1	KLF17	9.95e-104	1.45976	0.876	0.383	7.42e-101	L-EPI
WNT4	2.88e-102	0.585152	0.387	0.094	9.7e-98	MESO		chrX-74259718-74260422	7.2e-52	2.71023	0.207	0.033	2.18e-46	L-EPI	FTX		MA0105.4	NFKB1	6.62e-103	1.64457	0.894	0.404	4.94e-100	L-EPI
CA2	2.96e-102	0.774115	0.648	0.275	9.96e-98	MESO		chr4-56844433-56845366	1.11e-51	2.44873	0.236	0.043	3.35e-46	L-EPI	SPINK2		MA0502.2	NFYB	9.05e-103	1.71559	0.891	0.408	6.75e-100	L-EPI
HNRNPAB	2.35e-101	0.700856	0.956	0.812	7.9e-97	MESO		chrX-122220509-122222234	1.35e-51	2.45699	0.259	0.053	4.06e-46	L-EPI	RP13-192B19.2		MA1152.1	SOX15	1.13e-102	3.09686	0.937	0.365	8.46e-100	L-EPI
PCDH19	5.77e-101	0.861984	0.346	0.08	1.94e-96	MESO		chr15-35019884-35020768	5.86e-51	2.91368	0.19	0.029	1.77e-45	L-EPI	RP11-463I20.2		MA0087.1	Sox5	2.68e-102	2.11273	0.891	0.397	2e-99	L-EPI
APOBEC3G	2.26e-100	0.535515	0.46	0.131	7.6e-96	MESO		chr2-156630319-156631414	7.01e-51	3.30179	0.147	0.017	2.12e-45	L-EPI	GPD2		MA0758.1	E2F7	4.62e-102	1.72784	0.882	0.403	3.45e-99	L-EPI
MALT1	3.02e-100	0.791622	0.866	0.555	1.02e-95	MESO		chr12-4024666-4026097	7.22e-51	1.91385	0.376	0.106	2.18e-45	L-EPI	RP11-320N7.2		MA0081.2	SPIB	4.82e-102	1.60283	0.879	0.383	3.6e-99	L-EPI
PBX3	8.21e-100	1.03305	0.954	0.737	2.76e-95	MESO		chr14-38202462-38203070	8.92e-51	3.01899	0.17	0.023	2.7e-45	L-EPI	CTD-2142D14.1		MA0135.1	Lhx3	1.87e-101	1.81967	0.885	0.4	1.39e-98	L-EPI
GLIPR2	1.34e-98	1.02159	0.677	0.336	4.49e-94	MESO		chr9-68871776-68872594	1.06e-50	3.08874	0.17	0.023	3.19e-45	L-EPI	PIP5K1B		MA1587.1	ZNF135	4.73e-101	1.73152	0.911	0.386	3.53e-98	L-EPI
VRTN	1.54e-98	0.514491	0.484	0.148	5.18e-94	MESO		chr1-11355369-11356568	1.12e-50	2.9106	0.178	0.025	3.39e-45	L-EPI	UBIAD1		MA0130.1	ZNF354C	5.68e-101	1.6116	0.865	0.403	4.24e-98	L-EPI
FSCN1	3.01e-98	0.754217	0.958	0.859	1.01e-93	MESO		chr4-55280299-55281734	1.5e-50	2.79298	0.193	0.03	4.53e-45	L-EPI	SRD5A3		MA0679.2	ONECUT1	9.3e-101	1.85711	0.905	0.381	6.94e-98	L-EPI
ZNF423	7.54e-98	0.897034	0.786	0.43	2.54e-93	MESO		chrX-74324856-74326487	1.66e-50	1.97927	0.362	0.101	5.02e-45	L-EPI	ZCCHC13		MA0155.1	INSM1	8.98e-100	1.44397	0.888	0.386	6.7e-97	L-EPI
LDHA	1.2e-96	0.787529	0.806	0.488	4.02e-92	MESO		chr19-7869961-7870853	2.12e-50	1.78901	0.402	0.118	6.41e-45	L-EPI	PRR36		MA0662.1	MIXL1	9.16e-100	1.86996	0.882	0.388	6.84e-97	L-EPI
TMOD1	3.67e-96	0.660804	0.474	0.147	1.24e-91	MESO		chr20-12752655-12754063	2.17e-50	3.04314	0.164	0.021	6.57e-45	L-EPI	RP5-1069C8.2		MA0528.2	ZNF263	1.5e-99	1.35864	0.876	0.366	1.12e-96	L-EPI
PYGO1	2.55e-95	0.706961	0.713	0.327	8.58e-91	MESO		chr11-113849557-113850166	4.02e-50	3.32012	0.147	0.017	1.21e-44	L-EPI	USP28		MA0644.1	ESX1	3.24e-99	1.90422	0.891	0.386	2.42e-96	L-EPI
RADIL	4.83e-95	0.330827	0.305	0.062	1.63e-90	MESO		chr15-77510014-77510799	1.41e-49	3.25126	0.141	0.016	4.25e-44	L-EPI	RP11-307C19.1		MA1599.1	ZNF682	1.85e-98	1.36703	0.882	0.395	1.38e-95	L-EPI
LIN7A	1.33e-94	0.591348	0.463	0.147	4.47e-90	MESO		chr7-7210405-7211151	2.76e-49	2.67171	0.201	0.033	8.34e-44	L-EPI	C1GALT1		MA0051.1	IRF2	1.15e-97	1.75875	0.871	0.429	8.61e-95	L-EPI
SALL1	3.13e-94	0.519449	0.515	0.18	1.05e-89	MESO		chr19-6717922-6719279	2.87e-49	2.39385	0.27	0.06	8.66e-44	L-EPI	C3		MA0757.1	ONECUT3	1.88e-97	1.65068	0.891	0.409	1.4e-94	L-EPI
NEO1	1.42e-93	0.906359	0.879	0.625	4.79e-89	MESO		chr19-53462943-53463652	1.03e-48	2.48205	0.233	0.045	3.11e-43	L-EPI	ZNF813		MA0820.1	FIGLA	2.05e-96	2.68355	0.951	0.407	1.53e-93	L-EPI
RRM2	2.04e-93	0.61755	0.71	0.323	6.85e-89	MESO		chr19-11479207-11480174	1.4e-48	1.98369	0.348	0.095	4.23e-43	L-EPI	ELAVL3		MA0472.2	EGR2	4e-96	1.38339	0.888	0.424	2.99e-93	L-EPI
RASGRP3	8.32e-93	0.298156	0.214	0.028	2.8e-88	MESO		chr15-71203430-71204084	1.41e-48	3.63428	0.115	0.01	4.26e-43	L-EPI	THSD4		MA0699.1	LBX2	7.33e-96	1.75468	0.882	0.383	5.47e-93	L-EPI
PCOLCE2	1.1e-92	0.495076	0.588	0.214	3.71e-88	MESO		chrX-40852638-40853998	1.77e-48	3.38182	0.132	0.014	5.34e-43	L-EPI	MED14		MA0514.1	Sox3	8.24e-96	2.56431	0.925	0.387	6.15e-93	L-EPI
ENO1	2.48e-92	0.689948	0.973	0.914	8.34e-88	MESO		chr19-19637163-19638411	1.86e-48	2.41286	0.241	0.048	5.63e-43	L-EPI	GMIP		MA0468.1	DUX4	2.91e-95	1.7656	0.862	0.384	2.17e-92	L-EPI
GFPT2	2.21e-91	0.720912	0.73	0.359	7.44e-87	MESO		chr15-59996915-59997522	2.32e-48	2.61987	0.207	0.036	7.01e-43	L-EPI	FOXB1		MA0499.2	MYOD1	2.88e-94	2.32418	0.928	0.41	2.15e-91	L-EPI
AL359232.1	1.36e-90	0.524897	0.312	0.068	4.59e-86	MESO		chr12-48556411-48557067	2.88e-48	4.03528	0.098	0.007	8.71e-43	L-EPI	LALBA		MA0694.1	ZBTB7B	9.03e-94	1.41341	0.888	0.427	6.73e-91	L-EPI
TMEM185A	1.99e-90	0.765863	0.626	0.275	6.7e-86	MESO		chrX-48927147-48928179	3.62e-48	3.14586	0.147	0.018	1.09e-42	L-EPI	OTUD5		MA0710.1	NOTO	2.06e-91	1.65826	0.885	0.385	1.54e-88	L-EPI
AC068587.4	5.88e-89	0.916583	0.951	0.749	1.98e-84	MESO		chr1-6446897-6449180	4.34e-48	1.77274	0.408	0.127	1.31e-42	L-EPI	ESPN		MA0745.2	SNAI2	3.14e-91	3.23044	0.945	0.404	2.34e-88	L-EPI
DTL	1.21e-88	0.631988	0.592	0.237	4.06e-84	MESO		chr1-179529393-179530167	4.44e-48	3.77263	0.109	0.009	1.34e-42	L-EPI	AXDND1		MA0720.1	Shox2	4.65e-91	1.60976	0.871	0.399	3.47e-88	L-EPI
NCAPG	1.23e-88	0.594411	0.724	0.338	4.13e-84	MESO		chr15-26242328-26243041	5.51e-48	3.58919	0.118	0.011	1.66e-42	L-EPI	LINC00929		MA0890.1	GBX2	6.13e-91	1.7527	0.891	0.399	4.57e-88	L-EPI
HELLS	1.51e-88	0.633871	0.927	0.626	5.08e-84	MESO		chr9-21974365-21975395	6.14e-48	2.14986	0.29	0.069	1.86e-42	L-EPI	CDKN2A		MA0621.1	mix-a	1.21e-90	1.73189	0.876	0.399	9.03e-88	L-EPI
LIPG	7.9e-88	0.696404	0.406	0.12	2.66e-83	MESO		chr8-73001849-73002388	6.16e-48	3.28365	0.138	0.016	1.86e-42	L-EPI	TERF1		MA0630.1	SHOX	7.52e-90	1.62107	0.876	0.399	5.61e-87	L-EPI
ANP32B	3.97e-87	0.691237	0.951	0.839	1.33e-82	MESO		chr4-121749027-121749704	6.48e-48	3.97536	0.101	0.007	1.96e-42	L-EPI	TMEM155		MA0717.1	RAX2	7.52e-90	1.62107	0.876	0.399	5.61e-87	L-EPI
FERMT2	6.69e-87	0.703278	0.94	0.766	2.25e-82	MESO		chr19-55440370-55441002	8.57e-48	2.33917	0.239	0.047	2.59e-42	L-EPI	SHISA7		MA0670.1	NFIA	1.03e-89	1.4964	0.871	0.422	7.65e-87	L-EPI
ROR2	9.2e-87	1.15582	0.869	0.647	3.09e-82	MESO		chr20-34979509-34980234	9.47e-48	2.24949	0.273	0.062	2.86e-42	L-EPI	MYH7B		MA0889.1	GBX1	5.58e-89	1.64003	0.865	0.389	4.17e-86	L-EPI
RIMBP2	3.46e-86	0.650768	0.553	0.212	1.16e-81	MESO		chr3-79325768-79326494	1.41e-47	2.89534	0.164	0.023	4.26e-42	L-EPI	ROBO1		MA0606.1	NFAT5	1.92e-88	1.53997	0.874	0.438	1.43e-85	L-EPI
FOXC1	6.19e-86	0.25926	0.181	0.021	2.08e-81	MESO		chr16-1991858-1992843	1.68e-47	1.80408	0.402	0.125	5.08e-42	L-EPI	SYNGR3		MA0709.1	Msx3	9.24e-88	1.56928	0.876	0.411	6.89e-85	L-EPI
SEMA3C	3.65e-85	1.11763	0.495	0.191	1.23e-80	MESO		chr5-176618843-176620959	1.75e-47	1.9405	0.348	0.097	5.29e-42	L-EPI	SNCB		MA0867.2	SOX4	2.45e-87	2.38413	0.876	0.37	1.83e-84	L-EPI
PAICS	2.08e-84	0.649883	0.927	0.726	7.01e-80	MESO		chr14-53982460-53982930	2.23e-47	3.9617	0.098	0.007	6.73e-42	L-EPI	BMP4		MA1583.1	ZFP57	2.69e-87	1.46102	0.865	0.425	2.01e-84	L-EPI
HNRNPC	5.26e-84	0.475084	0.986	0.985	1.77e-79	MESO		chr19-11421190-11422742	2.39e-47	1.69347	0.445	0.153	7.21e-42	L-EPI	CCDC151		MA0642.1	EN2	2.86e-87	1.61648	0.876	0.398	2.13e-84	L-EPI
PCLAF	6.83e-84	0.62764	0.738	0.368	2.3e-79	MESO		chr6-10417215-10417589	4.09e-47	2.41818	0.23	0.045	1.23e-41	L-EPI	TFAP2A		MA1652.1	ZKSCAN5	5.63e-87	1.27704	0.859	0.38	4.2e-84	L-EPI
FEN1	1.39e-83	0.52012	0.674	0.31	4.67e-79	MESO		chr19-17538839-17540368	5.36e-47	1.68635	0.443	0.151	1.62e-41	L-EPI	FAM129C		MA1463.1	ARGFX	6.18e-87	1.65164	0.862	0.397	4.61e-84	L-EPI
TRDN	2.46e-83	0.487504	0.248	0.046	8.27e-79	MESO		chr19-19540172-19541543	5.82e-47	1.93753	0.348	0.098	1.76e-41	L-EPI	CILP2		MA1654.1	ZNF16	9.46e-87	1.37761	0.865	0.395	7.06e-84	L-EPI
MND1	2.74e-83	0.463599	0.554	0.219	9.21e-79	MESO		chr1-23357437-23358152	7e-47	3.5539	0.121	0.012	2.11e-41	L-EPI	ZNF436		MA0152.1	NFATC2	1.22e-86	1.5019	0.879	0.46	9.09e-84	L-EPI
EPHA4	4.57e-83	0.731911	0.723	0.332	1.54e-78	MESO		chr20-33709521-33710771	1.43e-46	2.6361	0.198	0.034	4.32e-41	L-EPI	PXMP4		MA1471.1	BARX2	1.65e-86	1.667	0.882	0.41	1.23e-83	L-EPI
PRTG	1.93e-82	0.963381	0.966	0.916	6.47e-78	MESO		chr9-77038085-77039261	1.48e-46	3.97847	0.098	0.007	4.48e-41	L-EPI	FOXB2		MA0653.1	IRF9	2.13e-86	1.47699	0.874	0.449	1.59e-83	L-EPI
NPM1	3.69e-82	0.609612	0.99	0.987	1.24e-77	MESO		chr3-114154077-114154960	2.23e-46	3.37871	0.126	0.013	6.75e-41	L-EPI	DRD3		MA1529.1	NHLH2	5.23e-86	1.46501	0.865	0.416	3.9e-83	L-EPI
BMP4	8.8e-81	0.976375	0.82	0.539	2.96e-76	MESO		chr9-97219488-97219963	2.93e-46	4.24562	0.083	0.005	8.86e-41	L-EPI	RP11-498P14.5		MA1621.1	Rbpjl	1.47e-85	2.9117	0.957	0.41	1.1e-82	L-EPI
TUBA1B	1.5e-80	0.709019	0.985	0.924	5.04e-76	MESO		chr2-120654052-120655147	4.75e-46	2.956	0.167	0.025	1.44e-40	L-EPI	AC018866.1		MA1620.1	Ptf1a(var.3)	1.58e-85	2.77375	0.945	0.416	1.18e-82	L-EPI
INSYN2B	1.78e-80	0.2788	0.148	0.014	5.99e-76	MESO		chr9-127753861-127755582	5.93e-46	2.03157	0.313	0.082	1.79e-40	L-EPI	SH2D3C		MA0718.1	RAX	2.45e-85	1.67779	0.845	0.393	1.83e-82	L-EPI
DIAPH3	1.92e-80	0.762553	0.857	0.479	6.46e-76	MESO		chr6-101614723-101615229	6.01e-46	4.11753	0.089	0.006	1.81e-40	L-EPI	GRIK2		MA0442.2	SOX10	3.35e-85	2.18041	0.885	0.383	2.5e-82	L-EPI
TMEM131	5.89e-80	1.04862	0.921	0.783	1.98e-75	MESO		chr3-187180827-187181564	6.16e-46	3.67174	0.109	0.01	1.86e-40	L-EPI	RPL39L		MA0864.2	E2F2	6.68e-85	1.39751	0.853	0.417	4.98e-82	L-EPI
KLHL4	1.69e-79	0.732104	0.729	0.372	5.68e-75	MESO		chr13-84654661-84655268	6.18e-46	4.06995	0.089	0.006	1.87e-40	L-EPI	LINC00333		MA0632.2	TCFL5	1.04e-84	1.33519	0.868	0.445	7.73e-82	L-EPI
SMAD6	1.93e-79	0.786656	0.795	0.483	6.5e-75	MESO		chr18-54528919-54529825	9.89e-46	2.90179	0.17	0.026	2.99e-40	L-EPI	DYNAP		MA0707.1	MNX1	1.16e-84	1.80743	0.851	0.404	8.69e-82	L-EPI
CCT5	3.77e-79	0.607989	0.945	0.77	1.27e-74	MESO		chr5-86929026-86929592	1.59e-45	3.835	0.101	0.008	4.79e-40	L-EPI	RP11-72L22.1		MA0744.2	SCRT2	1.41e-84	1.96709	0.914	0.415	1.05e-81	L-EPI
KAZN	1.39e-78	1.03581	0.9	0.685	4.69e-74	MESO		chr14-23251805-23252404	1.65e-45	4.01734	0.092	0.006	4.99e-40	L-EPI	RNF212B		MA0004.1	Arnt	3.27e-84	1.38792	0.856	0.438	2.44e-81	L-EPI
LIX1	2.59e-78	0.540548	0.554	0.213	8.7e-74	MESO		chr2-236158883-236160001	1.79e-45	2.55184	0.21	0.039	5.4e-40	L-EPI	GBX2		MA0634.1	ALX3	3.29e-84	1.68514	0.851	0.386	2.45e-81	L-EPI
ELMO1	2.96e-78	1.02033	0.82	0.522	9.97e-74	MESO		chrX-1660896-1662038	1.96e-45	2.20689	0.264	0.06	5.93e-40	L-EPI	ASMT		MA0700.2	LHX2	7.29e-84	1.51548	0.853	0.409	5.44e-81	L-EPI
ZNF521	3.05e-78	0.619587	0.726	0.359	1.02e-73	MESO		chr10-13395527-13395875	3.35e-45	4.17348	0.083	0.005	1.01e-39	L-EPI	BEND7		MA0666.1	MSX1	8.46e-84	1.51624	0.868	0.41	6.31e-81	L-EPI
ILF3	4.72e-78	0.559509	0.941	0.792	1.59e-73	MESO		chr16-24098614-24099264	6.27e-45	4.90946	0.066	0.002	1.89e-39	L-EPI	PRKCB		MA0708.1	MSX2	8.46e-84	1.51624	0.868	0.41	6.31e-81	L-EPI
EXO1	5.37e-78	0.430331	0.511	0.194	1.81e-73	MESO		chr3-155362973-155364046	9.1e-45	2.85373	0.17	0.026	2.75e-39	L-EPI	PLCH1		MA0876.1	BSX	8.46e-84	1.51624	0.868	0.41	6.31e-81	L-EPI
H2AFY2	5.84e-78	0.645784	0.828	0.545	1.96e-73	MESO		chr20-58668980-58670056	1.12e-44	2.75956	0.178	0.029	3.39e-39	L-EPI	STX16-NPEPL1		MA0671.1	NFIX	1.13e-83	1.37404	0.856	0.426	8.43e-81	L-EPI
SYN3	2.02e-77	1.14763	0.664	0.335	6.78e-73	MESO		chr19-1044537-1045535	1.14e-44	2.05639	0.302	0.079	3.43e-39	L-EPI	ABCA7		MA0138.2	REST	4.01e-83	1.36866	0.836	0.407	2.99e-80	L-EPI
LRRTM4	3e-77	0.707602	0.85	0.472	1.01e-72	MESO		chr19-12664334-12664791	1.39e-44	2.33112	0.23	0.047	4.21e-39	L-EPI	MAN2B1		MA0143.4	SOX2	4.29e-83	2.17899	0.868	0.358	3.2e-80	L-EPI
AC079896.1	3.39e-77	0.357896	0.188	0.027	1.14e-72	MESO		chr4-122827906-122828650	1.47e-44	2.72831	0.175	0.028	4.46e-39	L-EPI	FGF2		MA1578.1	VEZF1	2.53e-82	1.34572	0.833	0.396	1.88e-79	L-EPI
EPHB2	3.42e-77	0.623031	0.575	0.254	1.15e-72	MESO		chr19-12647110-12648409	2.2e-44	2.18011	0.27	0.065	6.64e-39	L-EPI	CTD-2192J16.22		MA1577.1	TLX2	3.08e-82	1.6153	0.865	0.394	2.3e-79	L-EPI
ENPP1	3.88e-77	0.89141	0.646	0.315	1.31e-72	MESO		chr5-56669541-56670451	2.27e-44	3.20339	0.129	0.015	6.84e-39	L-EPI	C5orf67		MA0743.2	SCRT1	2.43e-81	1.97659	0.911	0.417	1.81e-78	L-EPI
CRABP2	5.41e-77	0.910038	0.934	0.761	1.82e-72	MESO		chr19-53941710-53942953	2.7e-44	1.78532	0.385	0.122	8.16e-39	L-EPI	CACNG7		MA0898.1	Hmx3	2.46e-81	1.53113	0.833	0.418	1.83e-78	L-EPI
MGST1	5.57e-77	0.590335	0.869	0.517	1.87e-72	MESO		chr19-703301-704558	4.65e-44	1.46284	0.494	0.183	1.41e-38	L-EPI	PALM		MA0756.1	ONECUT2	9.3e-81	1.42513	0.885	0.425	6.93e-78	L-EPI
LAMC3	7.54e-77	0.505061	0.529	0.2	2.54e-72	MESO		chr17-63961090-63962334	6.17e-44	1.61622	0.445	0.161	1.86e-38	L-EPI	SCN4A		MA1120.1	SOX13	9.3e-81	2.14523	0.865	0.358	6.94e-78	L-EPI
TENM1	2.07e-76	0.641419	0.323	0.087	6.97e-72	MESO		chr15-26720941-26721624	6.21e-44	3.68113	0.106	0.01	1.88e-38	L-EPI	GABRB3		MA0721.1	UNCX	2.95e-80	1.52081	0.836	0.401	2.2e-77	L-EPI
NOP56	3.63e-76	0.670729	0.879	0.636	1.22e-71	MESO		chr15-88998924-88999375	6.43e-44	3.02599	0.147	0.02	1.94e-38	L-EPI	RP11-326A19.4		MA0687.1	SPIC	3.15e-80	1.40699	0.862	0.438	2.35e-77	L-EPI
DNA2	5.05e-76	0.560721	0.699	0.355	1.7e-71	MESO		chr7-31709963-31710673	6.96e-44	3.65108	0.106	0.01	2.1e-38	L-EPI	PPP1R17		MA0874.1	Arx	5.54e-80	1.47054	0.848	0.403	4.13e-77	L-EPI
MSGN1	8.25e-76	0.376986	0.128	0.01	2.77e-71	MESO		chr8-53766383-53767000	7.2e-44	3.1852	0.132	0.016	2.17e-38	L-EPI	ATP6V1H		MA0027.2	EN1	1.39e-79	1.53917	0.839	0.391	1.04e-76	L-EPI
TENM4	2.46e-75	0.822377	0.932	0.721	8.27e-71	MESO		chr1-204108360-204109273	7.21e-44	2.89958	0.155	0.022	2.18e-38	L-EPI	SOX13		MA0048.2	NHLH1	2.52e-79	1.34867	0.83	0.426	1.88e-76	L-EPI
HNRNPU	3.43e-75	0.489244	0.982	0.96	1.15e-70	MESO		chr4-73984891-73985706	7.81e-44	3.64639	0.103	0.009	2.36e-38	L-EPI	PPBP		MA0854.1	Alx1	1.69e-78	1.45811	0.836	0.404	1.26e-75	L-EPI
HNRNPD	4e-75	0.494042	0.968	0.95	1.35e-70	MESO		chrX-16312579-16313547	8.35e-44	3.58438	0.106	0.01	2.52e-38	L-EPI	MAGEB17		MA0108.2	TBP	1.98e-78	1.44197	0.839	0.436	1.48e-75	L-EPI
HLTF	5.04e-75	0.634404	0.837	0.542	1.7e-70	MESO		chr8-891308-892022	1.05e-43	2.75924	0.167	0.026	3.18e-38	L-EPI	DLGAP2		MA0894.1	HESX1	7.52e-78	1.53176	0.853	0.397	5.61e-75	L-EPI
TBXT	6.41e-75	0.382772	0.197	0.031	2.16e-70	MESO		chr9-126676283-126677731	1.23e-43	2.28464	0.23	0.048	3.72e-38	L-EPI	LMX1B		MA0470.2	E2F4	1.07e-77	1.28846	0.859	0.418	7.97e-75	L-EPI
AC117386.2	6.69e-75	0.39304	0.165	0.02	2.25e-70	MESO		chr18-60804099-60804972	1.53e-43	3.56246	0.112	0.011	4.61e-38	L-EPI	RP11-325K19.1		MA0078.1	Sox17	2.93e-77	1.7744	0.836	0.378	2.19e-74	L-EPI
ITPR1	9.63e-75	0.601985	0.436	0.152	3.24e-70	MESO		chr5-181173326-181174368	1.84e-43	1.8591	0.353	0.107	5.57e-38	L-EPI	CTC-338M12.2		MA0624.1	NFATC1	4.67e-77	1.43168	0.853	0.447	3.48e-74	L-EPI
GYPC	1.24e-74	0.480031	0.634	0.278	4.18e-70	MESO		chr14-23537013-23539206	2.15e-43	2.01339	0.299	0.078	6.49e-38	L-EPI	ZFHX2		MA1629.1	Zic2	5.02e-77	1.54702	0.833	0.297	3.75e-74	L-EPI
OLFM1	1.82e-74	0.252269	0.224	0.042	6.11e-70	MESO		chr4-93828192-93829834	3.34e-43	1.92273	0.325	0.092	1.01e-37	L-EPI	ATOH1		MA1485.1	FERD3L	1.43e-76	1.30257	0.842	0.422	1.07e-73	L-EPI
CSE1L	3.61e-74	0.572343	0.895	0.621	1.21e-69	MESO		chrX-37476524-37477214	4.94e-43	3.45475	0.115	0.012	1.49e-37	L-EPI	RP5-972B16.2		MA0738.1	HIC2	1.91e-76	1.21774	0.839	0.424	1.42e-73	L-EPI
EGLN3	4.52e-74	0.498028	0.467	0.177	1.52e-69	MESO		chr1-228058864-228061084	5.85e-43	1.53977	0.468	0.174	1.77e-37	L-EPI	WNT3A		MA1478.1	DMRTA2	2.77e-76	1.35424	0.856	0.436	2.07e-73	L-EPI
PGAM1	2.36e-73	0.677425	0.896	0.724	7.94e-69	MESO		chr4-93366104-93366652	6.64e-43	4.18948	0.08	0.005	2.01e-37	L-EPI	GRID2		MA0654.1	ISX	6.08e-76	1.40695	0.851	0.41	4.54e-73	L-EPI
DUT	2.38e-73	0.690215	0.882	0.601	8e-69	MESO		chr16-3171501-3172536	1.16e-42	2.26523	0.25	0.058	3.5e-37	L-EPI	AJ003147.8		MA0716.1	PRRX1	6.08e-76	1.40695	0.851	0.41	4.54e-73	L-EPI
VARS	3.68e-73	0.446775	0.639	0.305	1.24e-68	MESO		chr7-110718349-110719094	1.2e-42	3.61387	0.106	0.01	3.61e-37	L-EPI	IMMP2L		MA0701.2	LHX9	6.08e-76	1.40695	0.851	0.41	4.54e-73	L-EPI
KCTD8	5.11e-73	0.783078	0.627	0.287	1.72e-68	MESO		chr2-55133559-55134557	1.32e-42	2.29008	0.233	0.051	3.99e-37	L-EPI	RTN4		MA0886.1	EMX2	7.64e-76	1.49517	0.845	0.401	5.7e-73	L-EPI
TMPO	7.22e-73	0.583233	0.945	0.752	2.43e-68	MESO		chr4-128054833-128055846	1.53e-42	2.96664	0.147	0.02	4.64e-37	L-EPI	LARP1B		MA0661.1	MEOX1	8.44e-76	1.50491	0.871	0.406	6.3e-73	L-EPI
MAP3K4	1.25e-72	0.669324	0.873	0.623	4.19e-68	MESO		chr8-17412643-17414075	2.11e-42	1.75967	0.351	0.104	6.37e-37	L-EPI	MTMR7		MA1573.1	THAP11	8.99e-76	1.20826	0.833	0.441	6.71e-73	L-EPI
SNRPD1	1.7e-72	0.549537	0.935	0.742	5.72e-68	MESO		chrX-129188098-129188611	2.23e-42	3.35199	0.115	0.012	6.74e-37	L-EPI	RNA5SP513		MA0736.1	GLIS2	2.16e-75	1.27522	0.819	0.402	1.61e-72	L-EPI
CHL1	2.15e-72	0.265961	0.173	0.024	7.22e-68	MESO		chr10-52039060-52039711	2.29e-42	3.22345	0.124	0.014	6.9e-37	L-EPI	PRKG1		MA0882.1	DLX6	2.19e-75	1.37165	0.845	0.422	1.64e-72	L-EPI
NRP2	3.53e-72	0.734214	0.627	0.303	1.19e-67	MESO		chr10-1309324-1310824	2.35e-42	2.58597	0.19	0.035	7.1e-37	L-EPI	ADARB2		MA0125.1	Nobox	2.82e-75	1.39791	0.859	0.43	2.1e-72	L-EPI
AL391361.2	3.69e-72	0.409076	0.361	0.108	1.24e-67	MESO		chr14-79377808-79378504	2.4e-42	4.10948	0.083	0.006	7.24e-37	L-EPI	NRXN3		MA0903.1	HOXB3	1.63e-74	1.55172	0.853	0.406	1.22e-71	L-EPI
FGF10	4.65e-72	0.453549	0.36	0.105	1.57e-67	MESO		chr1-23436272-23437376	2.45e-42	2.02469	0.299	0.081	7.42e-37	L-EPI	ASAP3		MA0875.1	BARX1	3.96e-74	1.44819	0.845	0.406	2.95e-71	L-EPI
RANBP1	4.94e-72	0.630434	0.934	0.781	1.66e-67	MESO		chr11-743617-744266	2.74e-42	2.92416	0.149	0.021	8.27e-37	L-EPI	TALDO1		MA0713.1	PHOX2A	4.05e-74	1.36829	0.825	0.407	3.02e-71	L-EPI
SLC16A1	1.07e-71	0.555695	0.975	0.893	3.6e-67	MESO		chr7-132188034-132188827	4.03e-42	2.90001	0.152	0.022	1.22e-36	L-EPI	PLXNA4		MA0853.1	Alx4	9.57e-74	1.39582	0.819	0.409	7.14e-71	L-EPI
KIAA1324L	1.4e-71	0.779602	0.885	0.705	4.71e-67	MESO		chr5-153349945-153350884	6.12e-42	3.53409	0.106	0.01	1.85e-36	L-EPI	LINC01470		MA0506.1	NRF1	9.91e-74	1.1842	0.851	0.47	7.39e-71	L-EPI
INPP4A	1.67e-71	0.706503	0.767	0.465	5.63e-67	MESO		chrX-30219271-30219742	6.35e-42	3.60541	0.103	0.01	1.92e-36	L-EPI	MAGEB2		MA0902.2	HOXB2	1.01e-73	1.38827	0.839	0.414	7.56e-71	L-EPI
YARS	2.31e-71	0.551637	0.845	0.545	7.77e-67	MESO		chr6-114421114-114421770	6.4e-42	3.56123	0.106	0.01	1.93e-36	L-EPI	RP3-399L15.1		MA0019.1	Ddit3::Cebpa	1.15e-73	1.2826	0.833	0.437	8.6e-71	L-EPI
GATA6	2.6e-71	0.878804	0.858	0.537	8.74e-67	MESO		chr20-45853518-45853835	6.56e-42	3.32315	0.121	0.014	1.98e-36	L-EPI	ACOT8		MA0618.1	LBX1	2.78e-73	1.32874	0.851	0.417	2.07e-70	L-EPI
HSP90AA1	3.19e-71	0.64533	0.993	0.992	1.07e-66	MESO		chrX-73525783-73526853	6.78e-42	3.0657	0.129	0.016	2.05e-36	L-EPI	CHIC1		MA0892.1	GSX1	3.49e-72	1.41533	0.825	0.41	2.61e-69	L-EPI
CHAF1A	6.6e-71	0.488858	0.731	0.375	2.22e-66	MESO		chr3-176326772-176327422	6.89e-42	3.22541	0.124	0.014	2.08e-36	L-EPI	LINC01208		MA0723.1	VAX2	5.41e-72	1.38701	0.839	0.405	4.04e-69	L-EPI
SERBP1	1.09e-70	0.499232	0.987	0.976	3.67e-66	MESO		chr3-185581745-185582723	7.43e-42	2.56389	0.187	0.034	2.25e-36	L-EPI	SENP2		MA0095.2	YY1	1.24e-71	1.25374	0.842	0.45	9.25e-69	L-EPI
RRM1	4.05e-70	0.523924	0.774	0.441	1.36e-65	MESO		chr8-125385805-125387415	8.78e-42	2.19316	0.247	0.057	2.65e-36	L-EPI	NSMCE2		MA0515.1	Sox6	2.24e-71	2.11049	0.853	0.379	1.67e-68	L-EPI
HSPE1	5.3e-70	0.678657	0.937	0.814	1.78e-65	MESO		chr7-97001707-97002268	1.06e-41	2.29751	0.227	0.049	3.22e-36	L-EPI	DLX6		MA0625.1	NFATC3	2.73e-71	1.34098	0.845	0.453	2.04e-68	L-EPI
TYMS	7.08e-70	0.466513	0.64	0.306	2.38e-65	MESO		chr11-64629989-64630843	1.53e-41	2.21194	0.256	0.062	4.61e-36	L-EPI	NRXN2		MA0116.1	Znf423	2.81e-71	1.20002	0.842	0.418	2.09e-68	L-EPI
IRX3	3.27e-69	0.389428	0.364	0.11	1.1e-64	MESO		chr4-112759074-112759717	1.62e-41	2.98283	0.144	0.02	4.89e-36	L-EPI	RP11-148B6.2		MA1567.1	TBX6	5.72e-71	1.50531	0.848	0.36	4.26e-68	L-EPI
CGNL1	3.83e-69	0.929171	0.862	0.686	1.29e-64	MESO		chrX-150902297-150902764	1.69e-41	2.35042	0.221	0.047	5.09e-36	L-EPI	CD99L2		MA0803.1	TBX15	1.18e-70	1.49305	0.839	0.38	8.82e-68	L-EPI
C1QBP	5.84e-69	0.641809	0.875	0.672	1.96e-64	MESO		chr13-77853442-77854158	1.94e-41	2.57388	0.178	0.031	5.87e-36	L-EPI	EDNRB-AS1		MA0880.1	Dlx3	1.68e-70	1.33479	0.807	0.418	1.25e-67	L-EPI
GPC4	6.09e-69	0.372729	0.699	0.316	2.05e-64	MESO		chr1-109229244-109230292	2.36e-41	2.31801	0.241	0.056	7.13e-36	L-EPI	SARS		MA0767.1	GCM2	4.57e-70	1.21221	0.845	0.426	3.41e-67	L-EPI
CHST11	1.41e-68	0.842876	0.779	0.501	4.74e-64	MESO		chr12-6329094-6329979	2.79e-41	2.71414	0.161	0.025	8.42e-36	L-EPI	TNFRSF1A		MA1651.1	ZFP42	6.04e-70	1.16388	0.842	0.447	4.51e-67	L-EPI
HSP90AB1	2.61e-68	0.570666	0.992	0.991	8.76e-64	MESO		chr19-14449992-14451057	2.92e-41	2.08927	0.29	0.079	8.82e-36	L-EPI	PKN1		MA0897.1	Hmx2	1.08e-69	1.35623	0.816	0.425	8.05e-67	L-EPI
EIF4A1	2.82e-68	0.575435	0.983	0.965	9.47e-64	MESO		chr20-3744751-3745686	3.1e-41	1.82899	0.351	0.109	9.37e-36	L-EPI	HSPA12B		MA1525.1	NFATC4	1.28e-69	1.24847	0.828	0.448	9.57e-67	L-EPI
GMNN	2.91e-68	0.526518	0.786	0.462	9.79e-64	MESO		chr4-92444051-92444656	3.46e-41	3.07413	0.141	0.02	1.05e-35	L-EPI	GRID2		MA1603.1	Dmrt1	1.99e-69	1.33244	0.842	0.436	1.49e-66	L-EPI
CIT	2.96e-68	0.503179	0.63	0.303	9.95e-64	MESO		chr6-29660902-29662076	3.93e-41	2.31798	0.216	0.045	1.19e-35	L-EPI	MOG		MA0888.1	EVX2	2.48e-69	1.39801	0.833	0.397	1.85e-66	L-EPI
ABLIM1	4.63e-68	0.789001	0.595	0.299	1.56e-63	MESO		chr16-84013549-84014727	4.56e-41	1.4969	0.474	0.184	1.38e-35	L-EPI	SLC38A8		MA1566.1	TBX3	7.07e-69	1.42812	0.83	0.372	5.28e-66	L-EPI
CMTM7	7.37e-68	0.576017	0.661	0.346	2.48e-63	MESO		chr10-23191811-23193287	5.11e-41	2.04763	0.284	0.076	1.54e-35	L-EPI	PTF1A		MA0161.2	NFIC	9.03e-69	1.18831	0.819	0.408	6.73e-66	L-EPI
VRK1	1.23e-67	0.546047	0.775	0.458	4.12e-63	MESO		chr5-166073621-166075557	5.51e-41	2.4429	0.198	0.038	1.66e-35	L-EPI	RP11-67M9.1		MA0705.1	Lhx8	1.48e-68	1.34565	0.836	0.413	1.11e-65	L-EPI
MIR222HG	2.51e-67	0.576995	0.418	0.156	8.45e-63	MESO		chr13-25910802-25911716	5.66e-41	3.17473	0.124	0.015	1.71e-35	L-EPI	ATP8A2		MA0075.3	PRRX2	1.48e-68	1.34565	0.836	0.413	1.11e-65	L-EPI
NETO2	3.15e-67	0.621751	0.595	0.276	1.06e-62	MESO		chr1-18294545-18295212	5.8e-41	3.20425	0.126	0.016	1.75e-35	L-EPI	IGSF21		MA0793.1	POU6F2	2.99e-68	1.32531	0.813	0.396	2.23e-65	L-EPI
PUS7	4e-67	0.490648	0.679	0.347	1.35e-62	MESO		chr6-167227847-167228407	6.95e-41	3.12202	0.124	0.015	2.1e-35	L-EPI	RP11-568A7.4		MA1656.1	ZNF449	3.59e-68	1.10326	0.819	0.409	2.68e-65	L-EPI
SET	4.82e-67	0.528575	0.987	0.97	1.62e-62	MESO		chr5-180082606-180083869	9.87e-41	2.47759	0.198	0.039	2.98e-35	L-EPI	RNF130		MA0024.3	E2F1	4.6e-68	1.18046	0.825	0.417	3.43e-65	L-EPI
FBXO5	5.13e-67	0.569106	0.664	0.337	1.72e-62	MESO		chr13-112072192-112073905	1e-40	1.8917	0.325	0.096	3.02e-35	L-EPI	SOX1		MA1154.1	ZNF282	5.57e-68	1.14206	0.813	0.42	4.15e-65	L-EPI
CTPS1	6.19e-67	0.451565	0.629	0.314	2.08e-62	MESO		chr2-73283080-73285253	1.07e-40	1.83751	0.33	0.098	3.25e-35	L-EPI	FBXO41		MA0602.1	Arid5a	6.06e-68	1.30088	0.833	0.437	4.52e-65	L-EPI
MCM7	7.57e-67	0.502406	0.7	0.367	2.55e-62	MESO		chr1-225898001-225899888	1.09e-40	2.27561	0.236	0.054	3.29e-35	L-EPI	LEFTY1		MA0006.1	Ahr::Arnt	2.92e-67	1.12969	0.822	0.459	2.18e-64	L-EPI
GAPDH	7.8e-67	0.559688	0.987	0.982	2.62e-62	MESO		chr2-200203381-200203926	1.16e-40	3.21339	0.124	0.015	3.52e-35	L-EPI	SPATS2L		MA0869.1	Sox11	2.98e-67	1.2718	0.83	0.426	2.22e-64	L-EPI
ANPEP	2.08e-66	0.261546	0.384	0.121	6.98e-62	MESO		chr4-14226503-14227170	1.18e-40	3.04457	0.135	0.018	3.56e-35	L-EPI	RP11-669M16.1		MA0725.1	VSX1	9.76e-67	1.29094	0.828	0.406	7.28e-64	L-EPI
AL117329.1	2.36e-66	0.257241	0.135	0.015	7.94e-62	MESO		chr12-102922-104016	1.22e-40	1.72817	0.376	0.126	3.69e-35	L-EPI	IQSEC3		MA0726.1	VSX2	9.76e-67	1.29094	0.828	0.406	7.28e-64	L-EPI
JCAD	2.53e-66	0.608722	0.702	0.381	8.51e-62	MESO		chr6-155148746-155149352	1.24e-40	3.32536	0.118	0.014	3.74e-35	L-EPI	TIAM2		MA0077.1	SOX9	1.01e-66	1.77246	0.842	0.372	7.54e-64	L-EPI
WNT8A	3.36e-66	0.429984	0.188	0.033	1.13e-61	MESO		chr7-157309021-157310972	1.31e-40	2.0691	0.259	0.063	3.94e-35	L-EPI	DNAJB6		MA1150.1	RORB	1.75e-65	1.25879	0.825	0.429	1.31e-62	L-EPI
BRIP1	4.54e-66	0.609045	0.7	0.368	1.53e-61	MESO		chr1-71462129-71462674	1.43e-40	3.43347	0.112	0.012	4.31e-35	L-EPI	ZRANB2-AS2		MA1600.1	ZNF684	3.47e-65	1.11307	0.825	0.407	2.59e-62	L-EPI
DBF4	4.59e-66	0.538985	0.75	0.437	1.54e-61	MESO		chr12-5827235-5828349	1.52e-40	2.73486	0.17	0.029	4.59e-35	L-EPI	ANO2		MA0059.1	MAX::MYC	3.87e-65	1.18212	0.839	0.437	2.89e-62	L-EPI
NRG2	4.67e-66	1.01842	0.696	0.404	1.57e-61	MESO		chr5-87787558-87788221	1.61e-40	4.03717	0.078	0.005	4.86e-35	L-EPI	CTD-2316B1.2		MA0703.2	LMX1B	8.74e-65	1.36405	0.807	0.409	6.52e-62	L-EPI
NOP58	4.99e-66	0.590914	0.889	0.65	1.68e-61	MESO		chr2-159903799-159905217	1.7e-40	1.92462	0.284	0.074	5.12e-35	L-EPI	LY75-CD302		MA0706.1	MEOX2	9.37e-65	1.33673	0.81	0.421	6.99e-62	L-EPI
CLCN4	6.62e-66	0.355744	0.308	0.089	2.23e-61	MESO		chr7-149145306-149145856	1.74e-40	2.98541	0.144	0.021	5.26e-35	L-EPI	ZNF398		MA1597.1	ZNF528	1.05e-64	1.13267	0.813	0.41	7.87e-62	L-EPI
MCM4	9.93e-66	0.540013	0.751	0.427	3.34e-61	MESO		chr3-49868798-49870148	1.88e-40	2.13015	0.261	0.066	5.68e-35	L-EPI	CAMKV		MA0872.1	TFAP2A(var.3)	1.06e-64	1.26912	0.853	0.387	7.91e-62	L-EPI
MCM10	1.06e-65	0.441442	0.585	0.264	3.58e-61	MESO		chr15-67825227-67826025	1.98e-40	2.24541	0.23	0.051	5.98e-35	L-EPI	SKOR1		MA0704.1	Lhx4	1.14e-64	1.23386	0.802	0.42	8.53e-62	L-EPI
PLEKHA6	1.2e-65	0.55043	0.539	0.245	4.05e-61	MESO		chr5-130166775-130167600	2.01e-40	2.84256	0.158	0.025	6.07e-35	L-EPI	CHSY3		MA0111.1	Spz1	1.15e-64	1.09446	0.83	0.425	8.54e-62	L-EPI
SNRPB	1.25e-65	0.618878	0.944	0.825	4.2e-61	MESO		chr20-58753333-58754111	2.23e-40	3.5302	0.098	0.009	6.72e-35	L-EPI	RP4-806M20.5		MA0778.1	NFKB2	3.06e-64	1.09971	0.802	0.423	2.28e-61	L-EPI
BRCA2	1.86e-65	0.534194	0.757	0.409	6.24e-61	MESO		chr5-141838351-141839563	2.53e-40	2.69291	0.167	0.028	7.65e-35	L-EPI	AC005753.1		MA0675.1	NKX6-2	4.39e-64	1.26247	0.816	0.42	3.28e-61	L-EPI
ID3	2.99e-65	0.674341	0.785	0.455	1.01e-60	MESO		chr5-138094839-138095911	2.61e-40	2.50938	0.19	0.036	7.87e-35	L-EPI	WNT8A		MA0881.1	Dlx4	8.01e-64	1.20036	0.816	0.435	5.97e-61	L-EPI
SPRY4	3.61e-65	0.421584	0.409	0.15	1.21e-60	MESO		chr8-111150687-111151425	2.93e-40	3.52039	0.106	0.011	8.86e-35	L-EPI	LINC01609		MA1541.1	NR6A1	1.61e-63	1.22066	0.842	0.432	1.2e-60	L-EPI
LAPTM4B	4.19e-65	0.566658	0.975	0.905	1.41e-60	MESO		chr9-17578585-17579843	2.97e-40	1.94965	0.296	0.081	8.97e-35	L-EPI	SH3GL2		MA0702.2	LMX1A	3.36e-63	1.27862	0.81	0.418	2.51e-60	L-EPI
CNTNAP2	5.84e-65	0.844432	0.848	0.635	1.97e-60	MESO		chr8-64368817-64371362	3.24e-40	1.73289	0.353	0.111	9.77e-35	L-EPI	MIR124-2HG		MA0693.2	VDR	7.52e-63	1.16435	0.813	0.423	5.61e-60	L-EPI
ANXA6	7.14e-65	0.624117	0.869	0.655	2.4e-60	MESO		chr1-7885207-7886257	3.36e-40	2.35933	0.213	0.045	1.02e-34	L-EPI	TNFRSF9		MA0684.2	RUNX3	1.89e-62	1.19273	0.822	0.447	1.41e-59	L-EPI
SACS	8.28e-65	0.463915	0.685	0.347	2.78e-60	MESO		chr7-10908255-10909003	3.39e-40	2.34799	0.193	0.036	1.02e-34	L-EPI	NDUFA4		MA0815.1	TFAP2C(var.3)	1.93e-62	1.2494	0.836	0.388	1.44e-59	L-EPI
CLSPN	1.12e-63	0.466284	0.771	0.424	3.78e-59	MESO		chr2-110687522-110689218	3.48e-40	2.05204	0.267	0.068	1.05e-34	L-EPI	BUB1		MA1479.1	DMRTC2	2.43e-62	1.1456	0.807	0.437	1.81e-59	L-EPI
TLE3	1.13e-63	0.556212	0.779	0.485	3.81e-59	MESO		chr6-28511409-28512222	3.55e-40	3.78734	0.086	0.007	1.07e-34	L-EPI	GPX6		MA0859.1	Rarg	2.57e-62	1.26703	0.828	0.413	1.92e-59	L-EPI
NDUFA6	1.25e-63	0.694539	0.769	0.513	4.2e-59	MESO		chr6-21185849-21186301	3.63e-40	3.45714	0.106	0.011	1.1e-34	L-EPI	CDKAL1		MA1491.1	GLI3	2.64e-62	1.12515	0.802	0.421	1.97e-59	L-EPI
ZEB2	1.26e-63	0.461507	0.75	0.376	4.23e-59	MESO		chr12-131223845-131224771	3.94e-40	2.5643	0.187	0.035	1.19e-34	L-EPI	LINC01257		MA0807.1	TBX5	4.77e-62	1.40536	0.856	0.372	3.56e-59	L-EPI
CCT2	1.46e-63	0.556441	0.92	0.781	4.9e-59	MESO		chr18-69838627-69839803	4.1e-40	2.6219	0.187	0.036	1.24e-34	L-EPI	CD226		MA0068.2	PAX4	5.45e-62	1.20983	0.793	0.414	4.06e-59	L-EPI
POLQ	1.52e-63	0.461746	0.634	0.302	5.1e-59	MESO		chr20-15627060-15627980	5.27e-40	3.79329	0.089	0.007	1.59e-34	L-EPI	MACROD2		MA0147.3	MYC	6.84e-62	1.13837	0.805	0.44	5.1e-59	L-EPI
NCL	1.6e-63	0.602031	0.982	0.976	5.38e-59	MESO		chr15-31306228-31307045	5.28e-40	2.4559	0.198	0.04	1.59e-34	L-EPI	KLF13		MA0646.1	GCM1	9.25e-62	1.14355	0.813	0.439	6.9e-59	L-EPI
PDK1	1.93e-63	0.636947	0.648	0.336	6.5e-59	MESO		chr19-45498443-45499794	5.63e-40	1.66532	0.385	0.129	1.7e-34	L-EPI	PPM1N		MA1628.1	Zic1::Zic2	1.26e-61	1.18411	0.79	0.32	9.38e-59	L-EPI
ABTB2	2.03e-63	0.808603	0.665	0.369	6.81e-59	MESO		chr5-134046841-134047637	6.16e-40	3.07772	0.124	0.015	1.86e-34	L-EPI	CTB-113I20.2		MA1530.1	NKX6-3	1.5e-61	1.13582	0.825	0.427	1.12e-58	L-EPI
NFIB	2.03e-63	0.484876	0.578	0.262	6.84e-59	MESO		chr16-6195700-6196332	6.97e-40	4.28022	0.072	0.004	2.1e-34	L-EPI	RP11-420N3.3		MA0658.1	LHX6	3.26e-61	1.17297	0.828	0.424	2.43e-58	L-EPI
IPO5	2.29e-63	0.527069	0.892	0.649	7.69e-59	MESO		chr7-31465962-31466479	7.69e-40	3.403	0.109	0.012	2.32e-34	L-EPI	AC006380.3		MA0626.1	Npas2	5.68e-61	1.11841	0.825	0.435	4.24e-58	L-EPI
E2F7	2.78e-63	0.350626	0.401	0.144	9.36e-59	MESO		chr19-49436019-49436776	8.02e-40	2.41528	0.193	0.037	2.42e-34	L-EPI	SLC17A7		MA0868.2	SOX8	5.99e-61	1.80716	0.839	0.368	4.47e-58	L-EPI
BAG3	3.31e-63	0.55127	0.636	0.332	1.11e-58	MESO		chr6-14379558-14379903	9.15e-40	3.98314	0.083	0.006	2.76e-34	L-EPI	RP3-448I9.2		MA1565.1	TBX18	7.49e-61	1.2459	0.802	0.366	5.59e-58	L-EPI
EIF5A	3.33e-63	0.587599	0.94	0.826	1.12e-58	MESO		chr6-49341945-49342941	9.86e-40	2.77821	0.152	0.024	2.98e-34	L-EPI	MUT		MA0038.2	GFI1	7.96e-61	1.14702	0.796	0.433	5.94e-58	L-EPI
CDH11	5.57e-63	0.813366	0.844	0.571	1.87e-58	MESO		chr3-112416348-112417258	9.89e-40	3.6056	0.092	0.008	2.99e-34	L-EPI	RP11-231E6.1		MA0813.1	TFAP2B(var.3)	9.46e-61	1.23401	0.859	0.381	7.05e-58	L-EPI
SH3BP4	1.82e-62	0.484762	0.617	0.324	6.13e-58	MESO		chr4-138658293-138659669	1.08e-39	2.81445	0.149	0.023	3.27e-34	L-EPI	RP11-173E2.2		MA1124.1	ZNF24	1.78e-60	1.16654	0.819	0.425	1.33e-57	L-EPI
FAM234B	2.38e-62	0.3741	0.335	0.108	8.01e-58	MESO		chr12-105897060-105897847	1.14e-39	2.95186	0.135	0.018	3.45e-34	L-EPI	CASC18		MA0132.2	PDX1	2.91e-60	1.22921	0.807	0.422	2.17e-57	L-EPI
TPX2	2.65e-62	0.584477	0.817	0.49	8.92e-58	MESO		chr7-24725932-24726820	1.29e-39	2.6683	0.17	0.03	3.89e-34	L-EPI	DFNA5		MA1481.1	DRGX	2.91e-60	1.22921	0.807	0.422	2.17e-57	L-EPI
DLGAP5	4.52e-62	0.466176	0.681	0.341	1.52e-57	MESO		chr5-8457331-8458183	1.95e-39	4.46496	0.063	0.003	5.89e-34	L-EPI	RP11-480D4.2		MA0728.1	Nr2f6(var.2)	3.8e-60	1.30371	0.81	0.407	2.84e-57	L-EPI
GALNT13	6.34e-62	1.01159	0.758	0.445	2.13e-57	MESO		chr7-157319635-157320275	2.19e-39	2.75396	0.155	0.025	6.62e-34	L-EPI	DNAJB6		MA0483.1	Gfi1b	5.86e-60	1.05216	0.805	0.441	4.37e-57	L-EPI
PRPS1	1.47e-61	0.446741	0.616	0.302	4.95e-57	MESO		chr14-56846869-56847844	2.22e-39	2.96875	0.141	0.021	6.7e-34	L-EPI	RP11-1085N6.5		MA0884.1	DUXA	6.28e-60	1.1925	0.81	0.382	4.69e-57	L-EPI
DGKG	2.2e-61	0.327809	0.128	0.015	7.4e-57	MESO		chr4-68389255-68389891	2.3e-39	3.31448	0.106	0.011	6.94e-34	L-EPI	YTHDC1		MA1637.1	EBF3	1.24e-59	1.15447	0.819	0.405	9.23e-57	L-EPI
RCOR2	2.57e-61	0.329622	0.443	0.168	8.63e-57	MESO		chr12-129996640-129997731	2.86e-39	3.2447	0.115	0.013	8.65e-34	L-EPI	RP11-474D1.4		MA1501.1	HOXB7	1.27e-59	1.25745	0.83	0.425	9.47e-57	L-EPI
NDUFA6-DT	3.17e-61	0.291677	0.333	0.103	1.07e-56	MESO		chr15-98822936-98823470	3.6e-39	3.05062	0.132	0.018	1.09e-33	L-EPI	IGF1R		MA0722.1	VAX1	2.68e-59	1.17969	0.793	0.421	2e-56	L-EPI
H2AFZ	3.86e-61	0.662212	0.965	0.896	1.3e-56	MESO		chr10-20372602-20373096	3.66e-39	3.94477	0.08	0.006	1.11e-33	L-EPI	PLXDC2		MA0752.1	ZNF410	3.96e-59	1.08186	0.796	0.44	2.95e-56	L-EPI
HAPLN1	8.07e-61	0.712448	0.942	0.722	2.71e-56	MESO		chr8-140331550-140332353	3.81e-39	3.66618	0.089	0.007	1.15e-33	L-EPI	TRAPPC9		MA1533.1	NR1I2	4.81e-59	1.0926	0.81	0.452	3.59e-56	L-EPI
ALG1L9P	9.19e-61	0.290259	0.286	0.081	3.09e-56	MESO		chr12-53938156-53940019	4.08e-39	1.84609	0.319	0.094	1.23e-33	L-EPI	HOXC13		MA1100.2	ASCL1	6.27e-59	1.12363	0.787	0.438	4.68e-56	L-EPI
TCF4	9.46e-61	0.606758	0.985	0.951	3.18e-56	MESO		chrX-9292558-9293481	4.65e-39	2.6006	0.178	0.033	1.41e-33	L-EPI	GS1-519E5.1		MA0504.1	NR2C2	1.5e-58	0.998682	0.833	0.414	1.12e-55	L-EPI
IARS	1.03e-60	0.54424	0.883	0.658	3.46e-56	MESO		chr19-13817028-13818518	5.22e-39	1.53526	0.425	0.155	1.58e-33	L-EPI	ZSWIM4		MA0729.1	RARA	2.59e-58	1.15497	0.822	0.417	1.94e-55	L-EPI
TRA2B	1.45e-60	0.488017	0.94	0.785	4.89e-56	MESO		chr6-141388221-141389084	5.75e-39	3.93768	0.083	0.006	1.74e-33	L-EPI	RP11-63E9.1		MA0866.1	SOX21	4.16e-58	1.1606	0.779	0.428	3.1e-55	L-EPI
SLC35F1	2.51e-60	0.554389	0.515	0.22	8.45e-56	MESO		chr7-83459016-83460242	6.32e-39	2.97449	0.132	0.018	1.91e-33	L-EPI	SEMA3E		MA1604.1	Ebf2	6.96e-58	1.11659	0.819	0.399	5.19e-55	L-EPI
MTHFD2	2.91e-60	0.479566	0.74	0.421	9.79e-56	MESO		chr17-7262236-7263667	6.43e-39	1.43574	0.454	0.167	1.94e-33	L-EPI	CLDN7		MA0857.1	Rarb	9.99e-58	1.1979	0.816	0.417	7.45e-55	L-EPI
CAMKK2	3.45e-60	0.530917	0.547	0.271	1.16e-55	MESO		chr16-25950189-25951377	6.71e-39	2.52243	0.19	0.038	2.03e-33	L-EPI	HS3ST4		MA0164.1	Nr2e3	1.46e-57	1.04985	0.807	0.448	1.09e-54	L-EPI
CCT4	4.15e-60	0.51223	0.925	0.786	1.39e-55	MESO		chr11-96180213-96181323	7.09e-39	3.18166	0.109	0.012	2.14e-33	L-EPI	MAML2		MA0628.1	POU6F1	1.87e-57	1.11402	0.813	0.431	1.39e-54	L-EPI
CEP83	4.99e-60	0.495866	0.714	0.41	1.68e-55	MESO		chr7-76163509-76164337	7.49e-39	2.46164	0.193	0.038	2.26e-33	L-EPI	SRRM3		MA0612.2	EMX1	2.64e-57	1.14126	0.825	0.423	1.97e-54	L-EPI
HSPA9	5.23e-60	0.515138	0.917	0.714	1.76e-55	MESO		chr19-35299423-35300389	9.37e-39	2.34034	0.213	0.047	2.83e-33	L-EPI	MAG		MA0074.1	RXRA::VDR	2.74e-57	1.1342	0.782	0.442	2.04e-54	L-EPI
ATAD5	7.22e-60	0.47301	0.775	0.447	2.43e-55	MESO		chr15-71214905-71215626	9.5e-39	3.38878	0.103	0.011	2.87e-33	L-EPI	THSD4		MA1616.1	Prdm15	6.05e-57	1.04374	0.807	0.453	4.52e-54	L-EPI
PANCR	9.94e-60	0.47124	0.567	0.267	3.34e-55	MESO		chr12-42485778-42486181	1.16e-38	3.21734	0.115	0.014	3.49e-33	L-EPI	PRICKLE1		MA0822.1	HES7	9.61e-57	1.05502	0.782	0.449	7.17e-54	L-EPI
EIF3B	1.28e-59	0.51307	0.855	0.602	4.3e-55	MESO		chrX-36949951-36951133	1.3e-38	3.05685	0.124	0.016	3.93e-33	L-EPI	FAM47C		MA0896.1	Hmx1	2.32e-56	1.14251	0.773	0.436	1.73e-53	L-EPI
FKBP4	3.47e-59	0.504354	0.765	0.465	1.17e-54	MESO		chrX-114040094-114040411	1.38e-38	3.6677	0.092	0.008	4.18e-33	L-EPI	XACT		MA0112.3	ESR1	2.33e-56	1.10744	0.796	0.434	1.74e-53	L-EPI
MCM6	4.32e-59	0.431068	0.654	0.329	1.45e-54	MESO		chr7-99943487-99944968	1.44e-38	2.57285	0.175	0.032	4.35e-33	L-EPI	GJC3		MA0673.1	NKX2-8	2.97e-56	1.09589	0.79	0.444	2.22e-53	L-EPI
FAM155A	6.24e-59	0.633337	0.693	0.34	2.1e-54	MESO		chr9-111529745-111530252	1.48e-38	3.21646	0.118	0.014	4.47e-33	L-EPI	ZNF483		MA1575.1	THRB(var.2)	3.3e-56	1.05367	0.813	0.431	2.46e-53	L-EPI
PRDX1	9.15e-59	0.567195	0.987	0.952	3.08e-54	MESO		chr1-244815078-244816064	1.52e-38	2.79302	0.147	0.023	4.59e-33	L-EPI	COX20		MA0058.3	MAX	5.56e-56	1.06235	0.773	0.442	4.15e-53	L-EPI
CEP152	9.44e-59	0.356897	0.537	0.239	3.18e-54	MESO		chr4-61911008-61911809	1.55e-38	3.48133	0.098	0.009	4.69e-33	L-EPI	ADGRL3		MA0737.1	GLIS3	8.33e-56	1.04059	0.77	0.423	6.22e-53	L-EPI
TANC1	1.14e-58	0.547308	0.861	0.619	3.84e-54	MESO		chr20-1721811-1722816	1.67e-38	3.17661	0.124	0.016	5.05e-33	L-EPI	SIRPG		MA0801.1	MGA	9.6e-56	1.1904	0.816	0.377	7.16e-53	L-EPI
SRSF2	1.59e-58	0.519171	0.931	0.816	5.34e-54	MESO		chrX-19106646-19107403	1.96e-38	3.34803	0.106	0.012	5.92e-33	L-EPI	ADGRG2		MA1588.1	ZNF136	1e-55	1.07415	0.787	0.445	7.47e-53	L-EPI
NES	1.97e-58	0.589506	0.834	0.583	6.62e-54	MESO		chrX-445750-446752	2.09e-38	3.06539	0.129	0.018	6.32e-33	L-EPI	RP13-465B17.5		MA1581.1	ZBTB6	1.07e-55	0.935386	0.81	0.425	7.98e-53	L-EPI
ST8SIA1	3.97e-58	0.610162	0.602	0.292	1.33e-53	MESO		chr4-112644997-112646238	2.52e-38	2.11996	0.256	0.066	7.62e-33	L-EPI	LARP7		MA0879.1	Dlx1	1.31e-55	1.21715	0.822	0.415	9.81e-53	L-EPI
CBR1	4e-58	0.731135	0.627	0.33	1.34e-53	MESO		chr9-101098338-101098750	3.46e-38	3.99031	0.075	0.005	1.04e-32	L-EPI	PLPPR1		MA1518.1	LHX1	2.59e-55	1.11091	0.799	0.428	1.94e-52	L-EPI
COL9A2	4.61e-58	0.251963	0.502	0.204	1.55e-53	MESO		chr16-61871701-61873043	4.04e-38	3.0089	0.121	0.015	1.22e-32	L-EPI	CDH8		MA0084.1	SRY	2.62e-55	1.22278	0.793	0.406	1.96e-52	L-EPI
COX10-AS1	4.81e-58	0.4733	0.57	0.273	1.62e-53	MESO		chr7-149635325-149636144	4.1e-38	2.84576	0.149	0.024	1.24e-32	L-EPI	KRBA1		MA0739.1	Hic1	6.37e-55	1.09218	0.756	0.434	4.75e-52	L-EPI
ST6GAL1	7.73e-58	0.478329	0.646	0.332	2.6e-53	MESO		chr1-24286440-24287439	4.32e-38	2.99746	0.121	0.015	1.31e-32	L-EPI	GRHL3		MA0056.2	MZF1	6.37e-55	1.01193	0.773	0.427	4.75e-52	L-EPI
NPM3	8e-58	0.41859	0.568	0.279	2.69e-53	MESO		chr1-67515300-67516298	4.82e-38	2.57257	0.164	0.028	1.46e-32	L-EPI	RP11-393N21.2		MA0900.2	HOXA2	3.28e-54	1.11833	0.782	0.422	2.45e-51	L-EPI
EZH2	8.48e-58	0.519052	0.84	0.552	2.85e-53	MESO		chr19-38506473-38507762	5e-38	1.46739	0.451	0.175	1.51e-32	L-EPI	RYR1		MA1116.1	RBPJ	3.4e-54	0.960648	0.79	0.408	2.53e-51	L-EPI
PTGES3	1.14e-57	0.535969	0.951	0.894	3.83e-53	MESO		chr10-115996063-115996396	6.03e-38	3.71489	0.089	0.008	1.82e-32	L-EPI	ATRNL1		MA1549.1	POU6F1(var.2)	6.53e-54	1.06018	0.779	0.421	4.87e-51	L-EPI
FLNC	2.27e-57	0.376685	0.52	0.235	7.62e-53	MESO		chrX-23509214-23509675	6.34e-38	3.26158	0.112	0.013	1.91e-32	L-EPI	PTCHD1		MA0622.1	Mlxip	7.95e-54	1.02012	0.784	0.448	5.93e-51	L-EPI
MTHFD1	2.73e-57	0.405853	0.627	0.314	9.16e-53	MESO		chr8-4065891-4066376	7.61e-38	3.98819	0.078	0.006	2.3e-32	L-EPI	CSMD1		MA0806.1	TBX4	8.26e-53	1.3085	0.799	0.388	6.16e-50	L-EPI
FADS1	2.79e-57	0.534395	0.873	0.641	9.38e-53	MESO		chr15-101077752-101079686	1.25e-37	2.73575	0.141	0.021	3.77e-32	L-EPI	LRRK1		MA0887.1	EVX1	1.27e-52	1.14383	0.784	0.418	9.44e-50	L-EPI
FANCI	4.98e-57	0.438713	0.7	0.371	1.67e-52	MESO		chr14-64391336-64391826	1.33e-37	2.71165	0.152	0.025	4.01e-32	L-EPI	MTHFD1		MA0734.2	GLI2	1.33e-52	0.988573	0.761	0.42	9.9e-50	L-EPI
RNF24	6.16e-57	0.498603	0.772	0.464	2.07e-52	MESO		chr3-48474609-48475003	1.34e-37	2.32903	0.204	0.044	4.05e-32	L-EPI	SHISA5		MA1099.2	HES1	1.63e-52	0.938223	0.81	0.464	1.21e-49	L-EPI
NPW	6.51e-57	0.284362	0.361	0.126	2.19e-52	MESO		chr15-32898577-32899763	1.62e-37	2.40816	0.19	0.038	4.89e-32	L-EPI	FMN1		MA0652.1	IRF8	2.69e-52	1.04314	0.813	0.472	2.01e-49	L-EPI
CCT6A	8.33e-57	0.523225	0.942	0.856	2.8e-52	MESO		chr9-128364680-128365520	1.67e-37	2.02501	0.264	0.07	5.03e-32	L-EPI	SLC27A4		MA0825.1	MNT	3.53e-52	0.996114	0.782	0.442	2.63e-49	L-EPI
HSPA5	1.86e-56	0.700491	0.985	0.938	6.24e-52	MESO		chr9-71920506-71921706	1.78e-37	3.06517	0.118	0.015	5.37e-32	L-EPI	C9orf85		MA0640.2	ELF3	6.33e-52	0.986381	0.822	0.428	4.72e-49	L-EPI
SUPT16H	2.06e-56	0.504509	0.937	0.793	6.92e-52	MESO		chr10-101643073-101644536	1.92e-37	2.73648	0.144	0.022	5.79e-32	L-EPI	FBXW4		MA0611.1	Dux	7.73e-52	1.076	0.741	0.44	5.77e-49	L-EPI
C20orf27	4.86e-56	0.367493	0.533	0.242	1.64e-51	MESO		chr14-56905236-56905761	1.94e-37	3.63059	0.095	0.009	5.87e-32	L-EPI	OTX2-AS1		MA0829.2	SREBF1(var.2)	2.03e-51	1.15536	0.833	0.449	1.51e-48	L-EPI
MIS18A	7.3e-56	0.471832	0.713	0.401	2.46e-51	MESO		chr17-7293744-7295161	2.25e-37	1.40527	0.468	0.188	6.79e-32	L-EPI	YBX2		MA0821.1	HES5	3.26e-51	0.961245	0.761	0.436	2.43e-48	L-EPI
HNRNPR	7.53e-56	0.406846	0.962	0.917	2.53e-51	MESO		chr6-39263557-39264021	2.48e-37	3.78312	0.083	0.007	7.5e-32	L-EPI	KCNK5		MA1569.1	TFAP2E	3.94e-51	1.18056	0.836	0.372	2.94e-48	L-EPI
STARD9	8.53e-56	0.311191	0.298	0.093	2.87e-51	MESO		chr8-67368392-67369383	3.16e-37	2.8894	0.138	0.021	9.54e-32	L-EPI	RP11-7F18.2		MA1601.1	ZNF75D	5.51e-51	1.02178	0.759	0.412	4.11e-48	L-EPI
HNRNPA2B1	9.48e-56	0.382458	0.982	0.988	3.19e-51	MESO		chrX-8688630-8689222	3.45e-37	2.99863	0.129	0.018	1.04e-31	L-EPI	ANOS1		MA1524.1	MSGN1	3.21e-50	0.954338	0.733	0.371	2.4e-47	L-EPI
KNL1	1.01e-55	0.427848	0.674	0.352	3.39e-51	MESO		chr19-55481758-55482425	3.48e-37	2.72377	0.144	0.022	1.05e-31	L-EPI	ZNF628		MA0810.1	TFAP2A(var.2)	7.94e-50	1.12664	0.813	0.344	5.93e-47	L-EPI
MTHFD1L	1.03e-55	0.477689	0.738	0.438	3.48e-51	MESO		chr2-146539698-146541405	3.57e-37	2.02751	0.253	0.065	1.08e-31	L-EPI	AC103881.1		MA0107.1	RELA	2.49e-49	0.950271	0.759	0.428	1.86e-46	L-EPI
TUBB	1.09e-55	0.460265	0.992	0.958	3.67e-51	MESO		chr1-41394879-41395653	3.62e-37	2.45063	0.181	0.035	1.09e-31	L-EPI	FOXO6		MA0805.1	TBX1	2.49e-48	1.01547	0.776	0.377	1.86e-45	L-EPI
SMARCC1	2.69e-55	0.475294	0.966	0.91	9.04e-51	MESO		chr13-81874342-81875714	3.79e-37	2.02255	0.261	0.07	1.14e-31	L-EPI	RP11-452B18.2		MA0102.4	CEBPA	7.49e-48	1.0338	0.782	0.438	5.58e-45	L-EPI
KCNH5	3.51e-55	0.4269	0.19	0.04	1.18e-50	MESO		chr12-118773901-118774839	3.89e-37	2.91127	0.138	0.021	1.18e-31	L-EPI	RP11-357K6.1		MA0104.4	MYCN	1.23e-47	0.940051	0.79	0.459	9.14e-45	L-EPI
BAZ1A	5.53e-55	0.536385	0.828	0.555	1.86e-50	MESO		chr1-178266553-178267076	4.19e-37	2.31235	0.193	0.039	1.27e-31	L-EPI	RASAL2		MA0845.1	FOXB1	2.37e-47	1.16063	0.793	0.396	1.77e-44	L-EPI
TRPS1	6.59e-55	0.680069	0.897	0.762	2.22e-50	MESO		chr1-107867306-107867995	4.36e-37	3.07453	0.115	0.014	1.32e-31	L-EPI	VAV3		MA1117.1	RELB	4.26e-47	0.944829	0.75	0.45	3.18e-44	L-EPI
ITGA9-AS1	8.23e-55	0.316056	0.394	0.146	2.77e-50	MESO		chr19-2034637-2035567	4.42e-37	2.12253	0.241	0.061	1.33e-31	L-EPI	BTBD2		MA0735.1	GLIS1	5.34e-47	0.910127	0.767	0.45	3.98e-44	L-EPI
DDX21	1.68e-54	0.608285	0.88	0.658	5.64e-50	MESO		chr12-55707237-55708484	4.99e-37	1.80985	0.325	0.102	1.51e-31	L-EPI	ITGA7		MA1589.1	ZNF140	9.05e-47	0.932917	0.77	0.438	6.75e-44	L-EPI
PCNA	3.02e-54	0.517486	0.782	0.468	1.02e-49	MESO		chr6-131504356-131504644	5.25e-37	4.30825	0.063	0.003	1.58e-31	L-EPI	ARG1		MA0072.1	RORA(var.2)	1.38e-46	0.986371	0.784	0.455	1.03e-43	L-EPI
XRCC6	4.47e-54	0.459824	0.93	0.796	1.5e-49	MESO		chr2-205977013-205977634	5.55e-37	3.45852	0.092	0.009	1.68e-31	L-EPI	INO80D		MA1493.1	HES6	1.93e-46	0.950625	0.782	0.458	1.44e-43	L-EPI
MPHOSPH9	8.33e-54	0.421587	0.698	0.401	2.8e-49	MESO		chr3-129045655-129047188	5.87e-37	2.85163	0.132	0.019	1.77e-31	L-EPI	EFCC1		MA1118.1	SIX1	3.55e-46	1.01321	0.776	0.438	2.65e-43	L-EPI
NXN	8.89e-54	0.515913	0.937	0.801	2.99e-49	MESO		chr20-46011585-46012097	6.13e-37	2.59495	0.167	0.03	1.85e-31	L-EPI	MMP9		MA0724.1	VENTX	6.81e-46	0.968422	0.747	0.44	5.08e-43	L-EPI
IER3	9.17e-54	0.592539	0.435	0.183	3.08e-49	MESO		chr17-43951990-43953530	6.37e-37	1.68951	0.339	0.109	1.92e-31	L-EPI	PYY		MA0780.1	PAX3	9.04e-46	1.00152	0.747	0.428	6.74e-43	L-EPI
PCDH10	1.32e-53	0.433109	0.513	0.234	4.43e-49	MESO		chr5-5179168-5180044	7.13e-37	2.63943	0.161	0.029	2.16e-31	L-EPI	ADAMTS16		MA0676.1	Nr2e1	1.45e-45	0.995899	0.761	0.413	1.09e-42	L-EPI
TRIM28	1.32e-53	0.46913	0.9	0.709	4.45e-49	MESO		chr8-1657873-1658518	7.81e-37	2.09979	0.233	0.056	2.36e-31	L-EPI	DLGAP2		MA0131.2	HINFP	1.94e-45	0.904944	0.782	0.472	1.45e-42	L-EPI
MAD2L1	1.56e-53	0.439869	0.658	0.364	5.26e-49	MESO		chr11-944618-945237	7.82e-37	2.32387	0.187	0.037	2.36e-31	L-EPI	AP2A2		MA1585.1	ZKSCAN1	2.2e-45	0.94386	0.776	0.434	1.64e-42	L-EPI
FKBP5	1.82e-53	0.372716	0.43	0.172	6.13e-49	MESO		chr16-74865937-74866447	7.95e-37	3.21002	0.103	0.011	2.4e-31	L-EPI	WDR59		MA1608.1	Isl1	4.52e-45	0.909527	0.79	0.441	3.37e-42	L-EPI
NCAPD3	2.69e-53	0.405732	0.699	0.391	9.04e-49	MESO		chr9-128382762-128383526	8.21e-37	2.93877	0.124	0.017	2.48e-31	L-EPI	URM1		MA1560.1	SOHLH2	5.35e-45	0.932046	0.747	0.456	3.99e-42	L-EPI
CDH4	4.35e-53	0.513064	0.37	0.139	1.46e-48	MESO		chr2-240818677-240821469	8.5e-37	1.66708	0.362	0.125	2.57e-31	L-EPI	KIF1A		MA0811.1	TFAP2B	1.54e-44	1.07811	0.799	0.347	1.15e-41	L-EPI
BRD7	4.42e-53	0.492235	0.896	0.759	1.49e-48	MESO		chr17-33750358-33751380	8.86e-37	2.19199	0.216	0.049	2.68e-31	L-EPI	ASIC2		MA0689.1	TBX20	1.57e-44	0.877426	0.741	0.364	1.17e-41	L-EPI
CMTM6	7.8e-53	0.517859	0.914	0.81	2.62e-48	MESO		chr9-74085180-74085957	9.28e-37	3.53968	0.095	0.009	2.8e-31	L-EPI	RP11-171A24.2		MA1476.1	DLX5	2.55e-44	0.935674	0.79	0.442	1.91e-41	L-EPI
PPIA	3.09e-52	0.492035	0.993	0.982	1.04e-47	MESO		chr18-35851191-35851860	9.48e-37	2.5288	0.175	0.034	2.86e-31	L-EPI	RP11-905K4.1		MA0674.1	NKX6-1	3.76e-44	1.00841	0.756	0.432	2.81e-41	L-EPI
CCT3	5.7e-52	0.495849	0.938	0.836	1.92e-47	MESO		chr2-84855461-84856213	1.01e-36	3.07268	0.112	0.014	3.06e-31	L-EPI	TRABD2A		MA0509.2	RFX1	7.55e-44	0.9115	0.753	0.439	5.63e-41	L-EPI
TRG-AS1	7.96e-52	0.258156	0.181	0.039	2.68e-47	MESO		chr1-160168854-160170248	1.06e-36	2.16118	0.216	0.049	3.21e-31	L-EPI	ATP1A4		MA1562.1	SOX14	9.98e-44	1.04898	0.773	0.396	7.45e-41	L-EPI
WDR43	7.97e-52	0.49656	0.859	0.614	2.68e-47	MESO		chr1-197813755-197814730	1.21e-36	3.30871	0.103	0.012	3.66e-31	L-EPI	DENND1B		MA0800.1	EOMES	2.25e-43	0.909819	0.741	0.362	1.68e-40	L-EPI
BLM	1.19e-51	0.378097	0.571	0.285	4e-47	MESO		chr1-27937150-27937719	1.43e-36	3.43778	0.095	0.009	4.31e-31	L-EPI	SMPDL3B		MA1509.1	IRF6	3.06e-43	0.917904	0.75	0.462	2.28e-40	L-EPI
ADAMTS3	1.8e-51	0.498468	0.518	0.244	6.04e-47	MESO		chr18-48959553-48960522	1.47e-36	2.15403	0.23	0.056	4.43e-31	L-EPI	RP11-1058N17.1		MA0802.1	TBR1	4.18e-43	0.921601	0.741	0.369	3.12e-40	L-EPI
KHDRBS1	1.88e-51	0.40082	0.955	0.906	6.32e-47	MESO		chr9-89435000-89436066	1.55e-36	2.30473	0.19	0.039	4.67e-31	L-EPI	SEMA4D		MA0070.1	PBX1	4.35e-43	0.960017	0.77	0.427	3.24e-40	L-EPI
UHRF1	2.02e-51	0.380572	0.52	0.249	6.78e-47	MESO		chr13-51302962-51303586	1.75e-36	3.26561	0.098	0.01	5.3e-31	L-EPI	FAM124A		MA0616.2	HES2	6.19e-43	0.853806	0.782	0.466	4.61e-40	L-EPI
HK2	4.07e-51	0.350264	0.464	0.206	1.37e-46	MESO		chr19-7554628-7555760	1.82e-36	1.75643	0.33	0.105	5.5e-31	L-EPI	PNPLA6		MA1561.1	SOX12	9.17e-43	0.950227	0.761	0.442	6.84e-40	L-EPI
SMARCA4	4.41e-51	0.453875	0.917	0.783	1.48e-46	MESO		chr7-5406913-5408039	1.82e-36	1.73502	0.319	0.099	5.51e-31	L-EPI	TNRC18		MA0154.4	EBF1	1.11e-42	0.978541	0.767	0.406	8.27e-40	L-EPI
MELK	5e-51	0.436883	0.692	0.403	1.68e-46	MESO		chr14-20578264-20579432	2.07e-36	2.86097	0.135	0.02	6.26e-31	L-EPI	RP11-14J7.7		MA1497.1	HOXA6	1.2e-42	0.973128	0.782	0.436	8.92e-40	L-EPI
BIRC5	6.99e-51	0.364003	0.653	0.338	2.35e-46	MESO		chr19-55155984-55157323	2.29e-36	1.49298	0.42	0.158	6.91e-31	L-EPI	TNNI3		MA1531.1	NR1D1	1.97e-42	0.851424	0.767	0.441	1.47e-39	L-EPI
FASN	1.88e-50	0.455571	0.75	0.475	6.32e-46	MESO		chr5-156913812-156914588	2.51e-36	3.27004	0.106	0.012	7.59e-31	L-EPI	TIMD4		MA0607.1	Bhlha15	5.88e-42	0.83147	0.767	0.446	4.39e-39	L-EPI
RFC4	1.96e-50	0.392124	0.603	0.316	6.58e-46	MESO		chr5-73487329-73488176	2.57e-36	2.76484	0.138	0.021	7.77e-31	L-EPI	RP11-79P5.9		MA0804.1	TBX19	6.65e-42	0.938662	0.724	0.416	4.96e-39	L-EPI
ORC6	2.49e-50	0.428473	0.754	0.468	8.38e-46	MESO		chr19-50292043-50293661	2.67e-36	2.35558	0.198	0.043	8.05e-31	L-EPI	MYH14		MA0819.1	CLOCK	7.38e-42	0.849207	0.761	0.448	5.51e-39	L-EPI
CCT7	2.58e-50	0.472657	0.902	0.736	8.67e-46	MESO		chr6-96015093-96016846	2.8e-36	1.89414	0.282	0.08	8.46e-31	L-EPI	FUT9		MA0649.1	HEY2	8.65e-42	0.850811	0.747	0.462	6.45e-39	L-EPI
LIMD2	2.59e-50	0.343417	0.589	0.295	8.71e-46	MESO		chr5-126056834-126057652	2.93e-36	2.79167	0.141	0.022	8.84e-31	L-EPI	RP11-114J13.1		MA1508.1	IKZF1	1.21e-41	0.883671	0.787	0.449	9.02e-39	L-EPI
AURKB	3.12e-50	0.411363	0.629	0.324	1.05e-45	MESO		chrX-23436628-23437318	3.05e-36	2.86798	0.124	0.017	9.22e-31	L-EPI	PTCHD1		MA0893.2	GSX2	1.55e-41	0.899924	0.761	0.432	1.16e-38	L-EPI
KCNT2	4.17e-50	0.518433	0.729	0.427	1.4e-45	MESO		chr11-27444744-27445287	3.75e-36	2.70659	0.138	0.021	1.13e-30	L-EPI	LGR4		MA0912.2	HOXD3	1.55e-41	0.899924	0.761	0.432	1.16e-38	L-EPI
NUAK1	4.96e-50	0.409529	0.572	0.289	1.67e-45	MESO		chr2-143891532-143892438	3.89e-36	2.94754	0.124	0.017	1.17e-30	L-EPI	GTDC1		MA0631.1	Six3	1.7e-41	0.874944	0.741	0.428	1.26e-38	L-EPI
TNFSF9	5.79e-50	0.406534	0.253	0.076	1.95e-45	MESO		chr9-37251284-37251889	4.15e-36	2.97122	0.121	0.016	1.25e-30	L-EPI	ZCCHC7		MA0513.1	SMAD2::SMAD3::SMAD4	2.39e-41	0.8229	0.761	0.392	1.78e-38	L-EPI
PPAT	6.84e-50	0.471558	0.765	0.492	2.3e-45	MESO		chr1-221715264-221716054	4.52e-36	2.16938	0.221	0.053	1.36e-30	L-EPI	DUSP10		MA0608.1	Creb3l2	2.88e-41	0.842945	0.773	0.46	2.15e-38	L-EPI
POLA1	8.54e-50	0.645532	0.875	0.691	2.87e-45	MESO		chr1-207633669-207634215	4.71e-36	3.17166	0.112	0.014	1.42e-30	L-EPI	CR1		MA1615.1	Plagl1	3.7e-41	0.776417	0.75	0.418	2.76e-38	L-EPI
SSRP1	1.34e-49	0.423762	0.824	0.57	4.49e-45	MESO		chr7-120521819-120522948	4.84e-36	2.96287	0.129	0.019	1.46e-30	L-EPI	KCND2		MA1155.1	ZSCAN4	5.82e-41	0.908247	0.767	0.467	4.34e-38	L-EPI
RBMX	1.4e-49	0.425563	0.959	0.865	4.71e-45	MESO		chr2-219252730-219254641	5.23e-36	1.83809	0.305	0.093	1.58e-30	L-EPI	TUBA4B		MA0870.1	Sox1	6.39e-41	0.935046	0.741	0.437	4.77e-38	L-EPI
CEP128	1.44e-49	0.537311	0.799	0.515	4.84e-45	MESO		chr13-51243300-51244290	6.11e-36	2.8184	0.144	0.023	1.85e-30	L-EPI	FAM124A		MA1106.1	HIF1A	8.16e-41	0.896298	0.741	0.449	6.09e-38	L-EPI
CEP55	1.55e-49	0.299409	0.481	0.214	5.21e-45	MESO		chr8-71715636-71716573	6.41e-36	2.98097	0.124	0.017	1.94e-30	L-EPI	RP11-1144P22.1		MA0520.1	Stat6	8.4e-41	0.852092	0.741	0.457	6.27e-38	L-EPI
CIP2A	3.18e-49	0.39039	0.655	0.356	1.07e-44	MESO		chr2-62354707-62355547	6.72e-36	2.76556	0.135	0.021	2.03e-30	L-EPI	AC093159.1		MA1548.1	PLAGL2	9.94e-41	0.746566	0.73	0.432	7.42e-38	L-EPI
RAN	3.55e-49	0.573231	0.962	0.898	1.19e-44	MESO		chr16-83840071-83841086	6.72e-36	2.20677	0.204	0.045	2.03e-30	L-EPI	HSBP1		MA1419.1	IRF4	1.24e-40	0.891192	0.764	0.474	9.21e-38	L-EPI
SRSF10	3.76e-49	0.437153	0.945	0.81	1.26e-44	MESO		chr2-231410287-231411139	6.99e-36	2.08307	0.224	0.053	2.11e-30	L-EPI	B3GNT7		MA0610.1	DMRT3	1.49e-40	0.873963	0.736	0.452	1.11e-37	L-EPI
FAM13A	3.86e-49	0.971184	0.852	0.677	1.3e-44	MESO		chr19-49071572-49072914	9.25e-36	2.06579	0.23	0.056	2.8e-30	L-EPI	KCNA7		MA1568.1	TCF21(var.2)	1.71e-40	0.829182	0.744	0.436	1.27e-37	L-EPI
JPT1	4.72e-49	0.521265	0.871	0.66	1.59e-44	MESO		chr7-2646435-2647462	9.53e-36	2.21904	0.204	0.046	2.88e-30	L-EPI	TTYH3		MA0731.1	BCL6B	1.9e-40	0.844482	0.773	0.461	1.42e-37	L-EPI
AC106744.1	5.38e-49	0.577684	0.142	0.025	1.81e-44	MESO		chr5-76499547-76499880	9.77e-36	4.39441	0.06	0.003	2.95e-30	L-EPI	IQGAP2		MA0672.1	NKX2-3	2.36e-40	0.930437	0.753	0.46	1.76e-37	L-EPI
PDGFRA	5.8e-49	0.505766	0.762	0.466	1.95e-44	MESO		chr10-52040472-52041067	1.06e-35	3.50748	0.086	0.008	3.2e-30	L-EPI	PRKG1		MA0259.1	ARNT::HIF1A	2.55e-40	0.879718	0.761	0.452	1.9e-37	L-EPI
TMEM163	7.8e-49	0.349055	0.187	0.044	2.62e-44	MESO		chr5-139378055-139378551	1.1e-35	2.61645	0.152	0.026	3.33e-30	L-EPI	SLC23A1		MA1109.1	NEUROD1	3.4e-40	0.889916	0.744	0.416	2.54e-37	L-EPI
GPATCH4	8.88e-49	0.429948	0.658	0.387	2.98e-44	MESO		chr3-163721844-163722776	1.13e-35	3.15605	0.109	0.013	3.41e-30	L-EPI	RP11-418B12.1		MA0524.2	TFAP2C	3.67e-40	0.970109	0.787	0.346	2.74e-37	L-EPI
SLC25A37	9.95e-49	0.468648	0.699	0.425	3.35e-44	MESO		chr16-3008316-3008665	1.27e-35	1.98134	0.241	0.061	3.85e-30	L-EPI	LA16c-380H5.5		MA1119.1	SIX2	3.99e-40	0.861673	0.756	0.444	2.98e-37	L-EPI
FANCD2	1.07e-48	0.368806	0.588	0.304	3.59e-44	MESO		chr2-121680009-121680663	1.31e-35	3.14841	0.112	0.014	3.97e-30	L-EPI	CLASP1		MA1105.2	GRHL2	7.48e-40	1.07059	0.805	0.385	5.58e-37	L-EPI
IFI16	1.23e-48	0.529415	0.453	0.205	4.13e-44	MESO		chr12-120413399-120414557	1.37e-35	2.04216	0.241	0.062	4.15e-30	L-EPI	RP1-166H1.2		MA0899.1	HOXA10	1.4e-39	1.00884	0.805	0.457	1.04e-36	L-EPI
PTPRG	1.27e-48	0.623394	0.969	0.894	4.26e-44	MESO		chr19-17778098-17779933	1.66e-35	1.56729	0.365	0.125	5.01e-30	L-EPI	FCHO1		MA0907.1	HOXC13	1.88e-39	0.85992	0.744	0.464	1.4e-36	L-EPI
CADM1	2.21e-48	0.799563	0.835	0.63	7.44e-44	MESO		chr5-23233975-23234702	1.75e-35	3.41003	0.095	0.01	5.29e-30	L-EPI	PRDM9		MA0688.1	TBX2	1.9e-39	0.814858	0.667	0.355	1.42e-36	L-EPI
LRIG3	2.48e-48	0.416107	0.418	0.182	8.33e-44	MESO		chr12-11608958-11609486	1.77e-35	2.82105	0.135	0.021	5.36e-30	L-EPI	LINC01252		MA0690.1	TBX21	1.92e-39	0.849367	0.687	0.364	1.43e-36	L-EPI
RFC3	2.62e-48	0.442305	0.764	0.453	8.8e-44	MESO		chr20-56924868-56926034	1.84e-35	1.68601	0.316	0.097	5.57e-30	L-EPI	RP11-560A15.4		MA1519.1	LHX5	3.66e-39	0.938382	0.744	0.44	2.73e-36	L-EPI
LRPPRC	2.97e-48	0.478626	0.923	0.775	9.98e-44	MESO		chr13-35855396-35856049	1.95e-35	2.45067	0.175	0.035	5.89e-30	L-EPI	DCLK1		MA1540.1	NR5A1	7.52e-39	0.815145	0.75	0.427	5.61e-36	L-EPI
NCAPG2	3.56e-48	0.356861	0.671	0.365	1.2e-43	MESO		chr9-36134675-36135702	1.96e-35	2.57219	0.158	0.029	5.93e-30	L-EPI	GLIPR2		MA0469.3	E2F3	1.24e-38	0.814111	0.756	0.44	9.26e-36	L-EPI
SNAI1	4.58e-48	0.25884	0.298	0.101	1.54e-43	MESO		chr19-4678686-4679766	2.47e-35	1.62186	0.345	0.114	7.45e-30	L-EPI	DPP9		MA1635.1	BHLHE22(var.2)	4.1e-38	0.779096	0.733	0.441	3.06e-35	L-EPI
NUDC	4.62e-48	0.445195	0.895	0.722	1.55e-43	MESO		chr2-213687870-213688624	2.54e-35	3.8358	0.08	0.007	7.68e-30	L-EPI	SPAG16		MA0748.2	YY2	4.34e-38	0.75391	0.787	0.486	3.24e-35	L-EPI
HNRNPA3	5.99e-48	0.399506	0.963	0.928	2.02e-43	MESO		chr20-20363979-20364690	2.91e-35	2.25566	0.204	0.046	8.79e-30	L-EPI	CFAP61		MA0505.1	Nr5a2	5.26e-38	0.813908	0.741	0.437	3.93e-35	L-EPI
ZEB1	7.2e-48	0.392074	0.547	0.256	2.42e-43	MESO		chr7-140455577-140456056	3.32e-35	3.64822	0.078	0.006	1e-29	L-EPI	MKRN1		MA1500.1	HOXB6	7.28e-38	0.878173	0.753	0.448	5.43e-35	L-EPI
DEPDC1B	7.24e-48	0.36158	0.612	0.321	2.44e-43	MESO		chr7-5388068-5389483	3.38e-35	2.394	0.172	0.034	1.02e-29	L-EPI	TNRC18		MA0833.2	ATF4	9.7e-38	0.840789	0.753	0.462	7.23e-35	L-EPI
HSPA8	1.25e-47	0.509823	0.963	0.925	4.21e-43	MESO		chr4-61759758-61760721	3.42e-35	3.72563	0.083	0.007	1.03e-29	L-EPI	ADGRL3		MA0637.1	CENPB	1.09e-37	0.808262	0.75	0.469	8.14e-35	L-EPI
PDE3B	1.33e-47	0.42789	0.62	0.339	4.46e-43	MESO		chr16-4936061-4937722	4.06e-35	1.39786	0.443	0.176	1.23e-29	L-EPI	PPL		MA0088.2	ZNF143	7.57e-37	0.778533	0.75	0.453	5.65e-34	L-EPI
SPC25	1.6e-47	0.369695	0.533	0.268	5.39e-43	MESO		chr13-99970030-99972143	4.29e-35	1.43691	0.425	0.164	1.3e-29	L-EPI	ZIC5		MA1625.1	Stat5b	7.89e-37	0.745831	0.759	0.473	5.89e-34	L-EPI
AL365259.1	1.73e-47	0.273482	0.421	0.168	5.81e-43	MESO		chr9-35845743-35846908	4.37e-35	2.30463	0.195	0.043	1.32e-29	L-EPI	TMEM8B		MA0885.1	Dlx2	9.95e-37	0.860222	0.753	0.448	7.43e-34	L-EPI
DOCK4	1.79e-47	0.494602	0.882	0.702	6.02e-43	MESO		chr3-27728231-27729099	4.55e-35	2.01867	0.247	0.066	1.37e-29	L-EPI	EOMES		MA0680.1	PAX7	5.1e-36	0.856724	0.713	0.432	3.81e-33	L-EPI
OSBPL6	1.82e-47	0.365194	0.422	0.186	6.11e-43	MESO		chr9-93365233-93366557	4.6e-35	3.01855	0.118	0.016	1.39e-29	L-EPI	C9orf129		MA0063.2	NKX2-5	6.14e-36	0.787391	0.721	0.459	4.58e-33	L-EPI
TUBB4B	2.4e-47	0.58109	0.892	0.731	8.08e-43	MESO		chr5-54018335-54018857	4.67e-35	3.06868	0.112	0.014	1.41e-29	L-EPI	ARL15		MA1535.1	NR2C1	1.28e-35	0.763921	0.759	0.449	9.53e-33	L-EPI
NCAPH	2.5e-47	0.300402	0.489	0.228	8.42e-43	MESO		chr11-65899109-65900787	5.08e-35	1.61357	0.342	0.113	1.53e-29	L-EPI	FOSL1		MA0814.2	TFAP2C(var.2)	1.49e-35	0.7415	0.77	0.358	1.11e-32	L-EPI
TRIB2	2.99e-47	0.251573	0.376	0.148	1.01e-42	MESO		chr1-57307354-57307856	5.22e-35	3.19629	0.103	0.012	1.58e-29	L-EPI	DAB1		MA0598.3	EHF	3.77e-35	0.789501	0.761	0.455	2.81e-32	L-EPI
TOMM40	4.88e-47	0.419394	0.698	0.43	1.64e-42	MESO		chr7-71472842-71473653	5.31e-35	3.18274	0.112	0.015	1.61e-29	L-EPI	WBSCR17		MA1636.1	CEBPG(var.2)	5.98e-35	0.797746	0.747	0.449	4.46e-32	L-EPI
DHX9	5.65e-47	0.402723	0.941	0.857	1.9e-42	MESO		chr14-42335909-42336267	5.34e-35	3.2966	0.098	0.011	1.61e-29	L-EPI	RP11-313C4.1		MA0823.1	HEY1	8.06e-35	0.766733	0.736	0.461	6.02e-32	L-EPI
SOX11	6.26e-47	0.37982	0.632	0.339	2.1e-42	MESO		chrX-103742282-103742822	5.63e-35	2.84453	0.126	0.018	1.7e-29	L-EPI	GLRA4		MA1655.1	ZNF341	3e-34	0.733741	0.744	0.451	2.24e-31	L-EPI
SLC4A7	1.15e-46	0.517577	0.841	0.59	3.85e-42	MESO		chr10-97479843-97480369	7.02e-35	2.47531	0.175	0.036	2.12e-29	L-EPI	MMS19		MA1642.1	NEUROG2(var.2)	3.14e-34	0.814784	0.707	0.42	2.34e-31	L-EPI
TAF4B	1.4e-46	0.384944	0.477	0.224	4.71e-42	MESO		chr11-61499739-61500437	8.38e-35	3.26068	0.101	0.012	2.53e-29	L-EPI	RP11-286N22.10		MA0914.1	ISL2	3.61e-34	0.825062	0.741	0.452	2.69e-31	L-EPI
PPP1R14B	1.55e-46	0.494074	0.893	0.761	5.21e-42	MESO		chr7-27087805-27088528	8.44e-35	3.11404	0.106	0.013	2.55e-29	L-EPI	HOXA1		MA1489.1	FOXN3	1.46e-33	0.806987	0.724	0.391	1.09e-30	L-EPI
GNPNAT1	2.17e-46	0.387806	0.563	0.296	7.31e-42	MESO		chr14-23575745-23576714	8.6e-35	2.03095	0.241	0.063	2.6e-29	L-EPI	JPH4		MA1495.1	HOXA1	1.8e-33	0.810142	0.716	0.439	1.34e-30	L-EPI
ROBO1	2.66e-46	0.762284	0.941	0.816	8.95e-42	MESO		chr9-73214915-73215594	9.77e-35	3.11009	0.109	0.014	2.95e-29	L-EPI	ANXA1		MA0904.2	HOXB5	1.8e-33	0.810142	0.716	0.439	1.34e-30	L-EPI
FGF19	2.68e-46	0.465732	0.36	0.142	9e-42	MESO		chr8-144412849-144413264	1.02e-34	2.17678	0.216	0.052	3.09e-29	L-EPI	SLC39A4		MA0635.1	BARHL2	2.3e-33	0.740104	0.739	0.464	1.71e-30	L-EPI
XRN2	2.86e-46	0.382262	0.949	0.864	9.62e-42	MESO		chr19-19956369-19957021	1.18e-34	3.23013	0.103	0.012	3.58e-29	L-EPI	AC007204.2		MA0159.1	RARA::RXRA	3.69e-33	0.771024	0.736	0.439	2.75e-30	L-EPI
ADGRA3	3.07e-46	0.559103	0.802	0.567	1.03e-41	MESO		chr10-96309624-96310644	1.24e-34	2.17163	0.21	0.049	3.76e-29	L-EPI	DNTT		MA1528.1	NFIX(var.2)	6.44e-33	0.700553	0.721	0.447	4.8e-30	L-EPI
DEK	3.34e-46	0.456464	0.941	0.787	1.12e-41	MESO		chr6-91298410-91299197	1.36e-34	3.19271	0.103	0.012	4.11e-29	L-EPI	RP1-177I10.1		MA0518.1	Stat4	6.46e-33	0.717325	0.747	0.48	4.82e-30	L-EPI
YBX3	3.38e-46	0.454666	0.869	0.649	1.14e-41	MESO		chr6-128743735-128744748	1.37e-34	2.97422	0.118	0.016	4.15e-29	L-EPI	LAMA2		MA1151.1	RORC	7.48e-33	0.763801	0.733	0.457	5.58e-30	L-EPI
YBX1	5.93e-46	0.422437	0.982	0.963	1.99e-41	MESO		chr19-11425725-11426094	1.4e-34	2.67319	0.147	0.025	4.24e-29	L-EPI	CCDC151		MA1657.1	ZNF652	1.89e-32	0.785873	0.704	0.456	1.41e-29	L-EPI
EEPD1	5.96e-46	0.409354	0.478	0.233	2e-41	MESO		chr7-102248150-102249302	1.42e-34	2.43439	0.172	0.034	4.29e-29	L-EPI	CUX1		MA0794.1	PROX1	3.55e-32	0.709927	0.721	0.465	2.65e-29	L-EPI
SCD	6.79e-46	0.420342	0.906	0.667	2.28e-41	MESO		chr10-121890962-121891575	1.47e-34	2.76694	0.144	0.024	4.44e-29	L-EPI	ATE1		MA1546.1	PAX3(var.2)	3.57e-32	0.751468	0.736	0.466	2.66e-29	L-EPI
FARSB	7.36e-46	0.37991	0.681	0.393	2.47e-41	MESO		chr1-15383813-15384929	1.65e-34	2.73015	0.141	0.023	4.99e-29	L-EPI	FHAD1		MA0816.1	Ascl2	5.71e-32	0.749279	0.721	0.461	4.26e-29	L-EPI
CLSTN2	7.56e-46	0.658523	0.423	0.181	2.54e-41	MESO		chr9-97214424-97214923	1.75e-34	3.62461	0.083	0.008	5.3e-29	L-EPI	RP11-498P14.5		MA0665.1	MSC	1.09e-31	0.746442	0.733	0.45	8.13e-29	L-EPI
DLEU2	8.17e-46	0.390406	0.747	0.461	2.75e-41	MESO		chr18-79637493-79638738	1.87e-34	2.70913	0.129	0.02	5.64e-29	L-EPI	RP11-567M16.3		MA1554.1	RFX7	1.15e-31	0.753903	0.701	0.457	8.61e-29	L-EPI
PPFIA2	1.13e-45	0.73689	0.2	0.053	3.81e-41	MESO		chr8-81895626-81896388	2.1e-34	2.85681	0.135	0.022	6.35e-29	L-EPI	RP11-354A14.1		MA0473.3	ELF1	1.4e-31	0.693962	0.739	0.449	1.04e-28	L-EPI
ANLN	1.59e-45	0.425361	0.759	0.468	5.35e-41	MESO		chr5-106084989-106085479	2.16e-34	4.53265	0.055	0.002	6.52e-29	L-EPI	RNA5SP189		MA1592.1	ZNF274	1.79e-31	0.759939	0.71	0.442	1.34e-28	L-EPI
ABHD6	1.85e-45	0.33072	0.301	0.111	6.24e-41	MESO		chr1-44542422-44544260	2.49e-34	1.74452	0.302	0.094	7.51e-29	L-EPI	RNF220		MA0812.1	TFAP2B(var.2)	2.1e-31	0.719352	0.733	0.366	1.56e-28	L-EPI
CHCHD10	2.83e-45	0.504992	0.816	0.597	9.5e-41	MESO		chr9-137021569-137022589	2.55e-34	1.86119	0.276	0.081	7.7e-29	L-EPI	ABCA2		MA0592.3	ESRRA	2.38e-31	0.772272	0.695	0.422	1.77e-28	L-EPI
PITPNC1	3.94e-45	0.457205	0.668	0.386	1.32e-40	MESO		chr19-55080103-55081816	2.57e-34	1.42663	0.417	0.159	7.77e-29	L-EPI	EPS8L1		MA0119.1	NFIC::TLX1	2.63e-31	0.709427	0.724	0.442	1.96e-28	L-EPI
PPM1G	4.21e-45	0.474081	0.935	0.814	1.42e-40	MESO		chr19-18220626-18221233	2.84e-34	1.94588	0.259	0.072	8.58e-29	L-EPI	PDE4C		MA0032.2	FOXC1	6.69e-31	0.858456	0.701	0.408	4.99e-28	L-EPI
SHMT2	4.41e-45	0.319766	0.468	0.223	1.48e-40	MESO		chr2-64251184-64252188	3.06e-34	2.46329	0.164	0.031	9.25e-29	L-EPI	LINC00309		MA0511.2	RUNX2	7.38e-31	0.751721	0.733	0.47	5.51e-28	L-EPI
CTSC	5.27e-45	0.411897	0.85	0.577	1.77e-40	MESO		chr12-54075973-54076437	3.1e-34	3.19245	0.101	0.012	9.38e-29	L-EPI	FLJ12825		MA0595.1	SREBF1	9.77e-31	0.725687	0.713	0.439	7.29e-28	L-EPI
AFDN	5.79e-45	0.488975	0.969	0.94	1.95e-40	MESO		chrX-107374096-107374482	3.17e-34	3.86449	0.072	0.005	9.59e-29	L-EPI	PIH1D3		MA0065.2	Pparg::Rxra	1.46e-30	0.707159	0.675	0.398	1.09e-27	L-EPI
STIL	6.14e-45	0.458841	0.633	0.354	2.06e-40	MESO		chr21-33027029-33027931	3.23e-34	2.2715	0.193	0.042	9.75e-29	L-EPI	OLIG2		MA0046.2	HNF1A	1.53e-30	0.293158	0.511	0.262	1.14e-27	L-EPI
NAE1	6.46e-45	0.448377	0.807	0.581	2.17e-40	MESO		chr10-43011991-43013106	3.25e-34	3.02254	0.115	0.016	9.83e-29	L-EPI	LINC01264		MA0158.2	HOXA5	2.83e-30	0.748145	0.724	0.453	2.11e-27	L-EPI
HNRNPA1	8.27e-45	0.397757	0.989	0.982	2.78e-40	MESO		chr3-109355111-109357080	3.48e-34	2.17776	0.204	0.047	1.05e-28	L-EPI	DPPA4		MA1149.1	RARA::RXRG	7.73e-30	0.686382	0.727	0.435	5.77e-27	L-EPI
SYT1	9.33e-45	0.787852	0.758	0.502	3.14e-40	MESO		chr2-231369869-231371609	3.64e-34	2.07665	0.224	0.056	1.1e-28	L-EPI	ARMC9		MA1553.1	RARG(var.3)	9.57e-30	0.72203	0.718	0.455	7.14e-27	L-EPI
NUP54	1.16e-44	0.422862	0.823	0.568	3.9e-40	MESO		chr14-95875675-95877451	3.72e-34	1.81869	0.29	0.089	1.12e-28	L-EPI	TUNAR		MA0629.1	Rhox11	1.63e-29	0.752934	0.701	0.46	1.22e-26	L-EPI
GNL3	1.23e-44	0.459015	0.826	0.605	4.13e-40	MESO		chr22-43890999-43892478	5.03e-34	2.23823	0.201	0.046	1.52e-28	L-EPI	PNPLA5		MA0764.2	ETV4	8.6e-29	0.673957	0.713	0.429	6.42e-26	L-EPI
BOP1	1.27e-44	0.275259	0.411	0.179	4.28e-40	MESO		chr6-149014025-149015124	5.18e-34	2.3039	0.175	0.036	1.57e-28	L-EPI	UST		MA0465.2	CDX2	1.23e-28	0.776442	0.747	0.472	9.14e-26	L-EPI
RNPS1	1.47e-44	0.420003	0.869	0.634	4.93e-40	MESO		chr3-105156555-105157922	5.9e-34	3.68114	0.083	0.008	1.78e-28	L-EPI	ALCAM		MA1523.1	MSANTD3	1.25e-28	0.667174	0.739	0.467	9.29e-26	L-EPI
CHEK1	1.54e-44	0.34826	0.723	0.422	5.18e-40	MESO		chr11-8701031-8701482	6.21e-34	2.55256	0.155	0.029	1.88e-28	L-EPI	ST5		MA0527.1	ZBTB33	4.02e-28	0.649402	0.73	0.489	3e-25	L-EPI
DOCK2	1.79e-44	0.255782	0.176	0.043	6e-40	MESO		chr8-88591683-88592528	7.65e-34	2.50812	0.158	0.03	2.31e-28	L-EPI	RNA5SP272		MA0258.2	ESR2	4.22e-28	0.715138	0.695	0.437	3.15e-25	L-EPI
SF3B3	1.86e-44	0.425576	0.812	0.562	6.25e-40	MESO		chr14-68471146-68472078	7.67e-34	3.23349	0.101	0.012	2.32e-28	L-EPI	RAD51B		MA1114.1	PBX3	6.91e-28	0.692412	0.707	0.439	5.15e-25	L-EPI
WDHD1	1.88e-44	0.38749	0.672	0.374	6.31e-40	MESO		chr1-72987791-72988324	7.89e-34	3.65669	0.08	0.007	2.38e-28	L-EPI	RP4-660H19.1		MA0782.2	PKNOX1	1.32e-27	0.738785	0.759	0.451	9.83e-25	L-EPI
ETS2	2.12e-44	0.280685	0.45	0.201	7.12e-40	MESO		chr15-42619397-42620166	8.31e-34	2.60277	0.152	0.028	2.51e-28	L-EPI	STARD9		MA1563.1	SOX18	2.61e-27	0.700267	0.71	0.433	1.95e-24	L-EPI
BCAR3	2.18e-44	0.546935	0.838	0.662	7.33e-40	MESO		chr8-98972183-98972742	8.41e-34	2.6725	0.144	0.025	2.54e-28	L-EPI	RP11-44N12.2		MA0877.2	BARHL1	7.04e-27	0.652821	0.716	0.466	5.25e-24	L-EPI
FANCL	2.27e-44	0.496824	0.844	0.62	7.62e-40	MESO		chr19-48737394-48737863	8.77e-34	2.1921	0.207	0.049	2.65e-28	L-EPI	RASIP1		MA0817.1	BHLHE23	7.74e-27	0.670443	0.698	0.449	5.78e-24	L-EPI
CACYBP	2.32e-44	0.461176	0.833	0.604	7.82e-40	MESO		chr5-73443723-73444662	8.82e-34	2.27571	0.181	0.038	2.66e-28	L-EPI	FOXD1		MA1624.1	Stat5a	1.25e-26	0.621085	0.721	0.48	9.35e-24	L-EPI
SETD4	2.48e-44	0.398255	0.544	0.284	8.32e-40	MESO		chr11-45921983-45923492	1.01e-33	1.51271	0.408	0.159	3.04e-28	L-EPI	LARGE2		MA0846.1	FOXC2	1.8e-26	0.766733	0.687	0.4	1.34e-23	L-EPI
DDX39A	2.64e-44	0.333095	0.653	0.367	8.87e-40	MESO		chr9-136977492-136979122	1.09e-33	1.26993	0.503	0.228	3.29e-28	L-EPI	PTGDS		MA0895.1	HMBOX1	1.87e-26	0.648834	0.687	0.451	1.4e-23	L-EPI
PMEPA1	3.09e-44	0.341068	0.502	0.246	1.04e-39	MESO		chr4-5892400-5893384	1.19e-33	1.6936	0.31	0.1	3.58e-28	L-EPI	CRMP1		MA1420.1	IRF5	2.18e-26	0.628987	0.727	0.472	1.62e-23	L-EPI
RNF138	3.63e-44	0.386847	0.591	0.322	1.22e-39	MESO		chr6-158464204-158464879	1.2e-33	2.56498	0.155	0.029	3.64e-28	L-EPI	TULP4		MA0145.3	TFCP2	5.88e-26	0.720813	0.73	0.437	4.38e-23	L-EPI
ZNF804B	3.67e-44	0.85466	0.135	0.026	1.23e-39	MESO		chr2-232423183-232423962	1.27e-33	2.56206	0.155	0.029	3.84e-28	L-EPI	AC068134.6		MA0100.3	MYB	6.92e-26	0.648257	0.701	0.456	5.16e-23	L-EPI
SRRM1	5.57e-44	0.436861	0.949	0.851	1.87e-39	MESO		chr1-64472811-64473232	1.33e-33	2.46225	0.167	0.033	4.03e-28	L-EPI	CACHD1		MA1552.1	RARB(var.3)	7.56e-26	0.644653	0.684	0.464	5.64e-23	L-EPI
NAA15	6.46e-44	0.456356	0.868	0.66	2.17e-39	MESO		chr12-78840325-78841077	1.37e-33	3.26218	0.098	0.011	4.13e-28	L-EPI	SYT1		MA0495.3	MAFF	8.22e-26	0.653684	0.721	0.479	6.13e-23	L-EPI
AFG3L2	6.55e-44	0.417086	0.759	0.514	2.2e-39	MESO		chr1-182957746-182958348	1.43e-33	3.23641	0.098	0.011	4.32e-28	L-EPI	SHCBP1L		MA1498.1	HOXA7	8.74e-26	0.676295	0.724	0.471	6.52e-23	L-EPI
DCUN1D1	7.3e-44	0.621571	0.741	0.516	2.45e-39	MESO		chr3-10226222-10226726	1.52e-33	3.09425	0.106	0.014	4.59e-28	L-EPI	IRAK2		MA1502.1	HOXB8	8.74e-26	0.676295	0.724	0.471	6.52e-23	L-EPI
STIM2	8.76e-44	0.392816	0.85	0.587	2.95e-39	MESO		chr12-27435961-27436778	1.83e-33	3.26724	0.101	0.012	5.53e-28	L-EPI	ARNTL2		MA0910.2	HOXD8	8.74e-26	0.676295	0.724	0.471	6.52e-23	L-EPI
NOP16	1.06e-43	0.312528	0.44	0.204	3.56e-39	MESO		chr1-112854355-112854999	1.85e-33	3.19288	0.098	0.011	5.59e-28	L-EPI	RP3-522D1.1		MA1539.1	NR2F6(var.3)	1.17e-25	0.660672	0.704	0.457	8.73e-23	L-EPI
UTP20	1.14e-43	0.396381	0.65	0.371	3.82e-39	MESO		chr4-92276719-92277884	2.02e-33	2.61326	0.149	0.027	6.09e-28	L-EPI	RP11-562F9.2		MA0009.2	TBXT	1.22e-25	0.676059	0.675	0.427	9.09e-23	L-EPI
BAZ1B	1.33e-43	0.421363	0.896	0.739	4.46e-39	MESO		chr20-63071570-63072566	2.5e-33	2.22674	0.19	0.042	7.55e-28	L-EPI	RP11-305P22.9		MA1594.1	ZNF382	1.26e-25	0.634067	0.69	0.45	9.4e-23	L-EPI
USP1	1.68e-43	0.402438	0.712	0.435	5.64e-39	MESO		chr1-15508514-15509326	2.72e-33	2.76441	0.126	0.02	8.21e-28	L-EPI	CASP9		MA1147.1	NR4A2::RXRA	2.78e-25	0.637781	0.71	0.457	2.07e-22	L-EPI
TMEM131L	1.84e-43	0.370139	0.544	0.279	6.18e-39	MESO		chr8-71843318-71844688	3.06e-33	1.739	0.307	0.1	9.26e-28	L-EPI	MSC		MA0519.1	Stat5a::Stat5b	4.9e-25	0.617853	0.73	0.479	3.66e-22	L-EPI
EXOSC9	1.93e-43	0.362017	0.582	0.317	6.5e-39	MESO		chr14-37167614-37168064	3.09e-33	3.5873	0.083	0.008	9.34e-28	L-EPI	SLC25A21		MA1556.1	RXRG(var.2)	2.95e-24	0.653246	0.687	0.463	2.2e-21	L-EPI
ARHGAP11A	2.21e-43	0.365328	0.496	0.25	7.44e-39	MESO		chr4-61723144-61723839	3.21e-33	3.41475	0.086	0.009	9.69e-28	L-EPI	ADGRL3		MA0643.1	Esrrg	5.57e-24	0.630711	0.67	0.432	4.15e-21	L-EPI
GTF3C1	2.43e-43	0.43452	0.782	0.546	8.19e-39	MESO		chr20-47803812-47804739	3.32e-33	2.971	0.118	0.017	1e-27	L-EPI	SULF2		MA0647.1	GRHL1	1.08e-23	0.652989	0.693	0.391	8.03e-21	L-EPI
FBL	2.77e-43	0.419825	0.83	0.615	9.32e-39	MESO		chr12-103494747-103496461	3.54e-33	1.97659	0.241	0.066	1.07e-27	L-EPI	C12orf42		MA0597.1	THAP1	1.72e-23	0.622634	0.684	0.451	1.29e-20	L-EPI
SRD5A3	2.78e-43	0.311809	0.504	0.245	9.34e-39	MESO		chr8-144579901-144581648	3.65e-33	1.52896	0.371	0.134	1.1e-27	L-EPI	ARHGAP39		MA0146.2	Zfx	2.46e-23	0.431725	0.678	0.464	1.83e-20	L-EPI
PTK7	3.35e-43	0.437946	0.862	0.66	1.13e-38	MESO		chr6-15021630-15022778	3.69e-33	2.1072	0.204	0.048	1.11e-27	L-EPI	RP11-146I2.1		MA1645.1	NKX2-2	1.37e-22	0.585648	0.675	0.459	1.02e-19	L-EPI
ACAT2	4.57e-43	0.581308	0.792	0.591	1.54e-38	MESO		chr17-2755076-2756789	3.88e-33	1.69999	0.305	0.097	1.17e-27	L-EPI	RAP1GAP2		MA0863.1	MTF1	1.42e-22	0.585023	0.707	0.468	1.06e-19	L-EPI
TMA16	6.98e-43	0.380135	0.745	0.481	2.35e-38	MESO		chr19-38595478-38597090	4.02e-33	1.56921	0.353	0.125	1.21e-27	L-EPI	MAP4K1		MA0836.2	CEBPD	1.17e-21	0.579231	0.684	0.459	8.75e-19	L-EPI
ADGRB3	7.32e-43	0.550095	0.496	0.247	2.46e-38	MESO		chr14-20657251-20658005	4.42e-33	2.12153	0.216	0.054	1.34e-27	L-EPI	OR6S1		MA1496.1	HOXA4	2.58e-21	0.604136	0.678	0.462	1.93e-18	L-EPI
FOXM1	1.04e-42	0.264754	0.459	0.214	3.5e-38	MESO		chr11-61954762-61956295	4.56e-33	1.64753	0.31	0.099	1.38e-27	L-EPI	BEST1		MA1504.1	HOXC4	2.58e-21	0.604136	0.678	0.462	1.93e-18	L-EPI
COL25A1	1.11e-42	0.301949	0.595	0.311	3.75e-38	MESO		chr6-137423308-137424153	5.12e-33	3.21652	0.098	0.012	1.55e-27	L-EPI	OLIG3		MA1507.1	HOXD4	2.58e-21	0.604136	0.678	0.462	1.93e-18	L-EPI
AC068051.1	1.2e-42	1.20097	0.459	0.233	4.05e-38	MESO		chrX-133454193-133455629	5.14e-33	2.84223	0.121	0.018	1.55e-27	L-EPI	GPC4		MA0066.1	PPARG	3.12e-21	0.603021	0.664	0.45	2.33e-18	L-EPI
IGFBP4	1.36e-42	0.422664	0.589	0.335	4.58e-38	MESO		chr20-52103459-52106435	6.55e-33	1.42034	0.414	0.163	1.98e-27	L-EPI	ZFP64		MA0860.1	Rarg(var.2)	7.92e-21	0.553559	0.675	0.442	5.91e-18	L-EPI
E2F1	1.39e-42	0.296484	0.374	0.158	4.68e-38	MESO		chr3-56115226-56116160	7.31e-33	2.6677	0.135	0.023	2.21e-27	L-EPI	ERC2		MA1499.1	HOXB4	7.94e-21	0.561578	0.675	0.432	5.92e-18	L-EPI
RAD18	1.55e-42	0.377008	0.598	0.334	5.22e-38	MESO		chr22-39661858-39662962	8.12e-33	1.72724	0.287	0.087	2.45e-27	L-EPI	CACNA1I		MA0003.4	TFAP2A	9.88e-21	0.335038	0.606	0.348	7.37e-18	L-EPI
RNASEH2B	1.67e-42	0.400615	0.745	0.499	5.63e-38	MESO		chr18-58511734-58512967	8.46e-33	2.6004	0.141	0.024	2.56e-27	L-EPI	ALPK2		MA0521.1	Tcf12	1.62e-20	0.564146	0.661	0.455	1.21e-17	L-EPI
CMSS1	1.69e-42	0.516613	0.88	0.706	5.68e-38	MESO		chr2-729345-729874	9.33e-33	3.20846	0.095	0.011	2.82e-27	L-EPI	AC116609.1		MA1538.1	NR2F1(var.3)	4.05e-20	0.579665	0.664	0.46	3.02e-17	L-EPI
DRG1	1.8e-42	0.394937	0.648	0.384	6.04e-38	MESO		chr5-12667708-12668370	1.06e-32	3.27506	0.098	0.012	3.2e-27	L-EPI	LINC01194		MA1108.2	MXI1	4.24e-20	0.554963	0.647	0.439	3.16e-17	L-EPI
AGPAT5	2.3e-42	0.43384	0.779	0.497	7.74e-38	MESO		chr5-84480805-84481617	1.36e-32	3.01029	0.106	0.014	4.11e-27	L-EPI	EDIL3		MA1505.1	HOXC8	6.35e-20	0.585551	0.681	0.452	4.74e-17	L-EPI
MDN1	2.51e-42	0.4236	0.858	0.633	8.43e-38	MESO		chr4-68403622-68404596	1.36e-32	2.25414	0.19	0.044	4.11e-27	L-EPI	TMPRSS11E		MA0755.1	CUX2	8.79e-20	0.590356	0.652	0.43	6.55e-17	L-EPI
POLE2	4.45e-42	0.283463	0.481	0.233	1.5e-37	MESO		chr6-137494290-137494707	1.5e-32	2.74871	0.129	0.021	4.54e-27	L-EPI	OLIG3		MA0124.2	Nkx3-1	1.58e-19	0.557159	0.675	0.46	1.18e-16	L-EPI
UPP1	4.63e-42	0.504544	0.626	0.372	1.56e-37	MESO		chr11-65459231-65459983	1.51e-32	2.47209	0.152	0.029	4.55e-27	L-EPI	NEAT1		MA0847.2	FOXD2	2.71e-19	0.596492	0.606	0.391	2.02e-16	L-EPI
CCT8	5.75e-42	0.431421	0.92	0.805	1.93e-37	MESO		chr12-118979765-118982180	1.57e-32	1.65066	0.33	0.114	4.75e-27	L-EPI	SRRM4		MA1576.1	THRB(var.3)	1.06e-18	0.536429	0.67	0.45	7.93e-16	L-EPI
PTPRS	6.41e-42	0.378343	0.767	0.472	2.16e-37	MESO		chr11-66559079-66559841	1.66e-32	2.88374	0.115	0.016	5.03e-27	L-EPI	ACTN3		MA1534.1	NR1I3	1.31e-18	0.525611	0.687	0.455	9.8e-16	L-EPI
SETBP1	7.55e-42	0.507281	0.834	0.637	2.54e-37	MESO		chr1-234913720-234914053	1.77e-32	3.65726	0.075	0.006	5.34e-27	L-EPI	RP11-443B7.2		MA0494.1	Nr1h3::Rxra	2.03e-18	0.559342	0.641	0.456	1.52e-15	L-EPI
EIF3A	7.74e-42	0.404209	0.966	0.93	2.6e-37	MESO		chr18-8622373-8622972	1.9e-32	2.55506	0.144	0.026	5.74e-27	L-EPI	RAB12		MA0141.3	ESRRB	2.87e-18	0.54088	0.635	0.44	2.14e-15	L-EPI
ANO4	7.95e-42	0.380045	0.346	0.143	2.67e-37	MESO		chr8-128617316-128617589	1.9e-32	4.09655	0.06	0.004	5.75e-27	L-EPI	LINC00824		MA1542.1	OSR1	3.4e-18	0.570636	0.655	0.489	2.53e-15	L-EPI
BRCA1	1.09e-41	0.351026	0.588	0.317	3.68e-37	MESO		chr19-7604980-7606272	1.92e-32	2.09132	0.216	0.055	5.8e-27	L-EPI	CAMSAP3		MA1146.1	NR1H4::RXRA	5.96e-18	0.514414	0.672	0.466	4.44e-15	L-EPI
SKA1	1.22e-41	0.294895	0.381	0.166	4.09e-37	MESO		chrX-109184359-109185135	2.2e-32	3.58705	0.075	0.006	6.64e-27	L-EPI	GUCY2F		MA0909.2	HOXD13	6.27e-18	0.538471	0.721	0.487	4.68e-15	L-EPI
GINS1	1.3e-41	0.302332	0.574	0.305	4.36e-37	MESO		chr1-53430703-53431172	2.27e-32	2.93545	0.115	0.017	6.87e-27	L-EPI	DMRTB1		MA0798.2	RFX3	1.3e-17	0.507912	0.652	0.46	9.67e-15	L-EPI
NUDT1	1.47e-41	0.317347	0.622	0.344	4.95e-37	MESO		chr22-46061223-46062238	2.75e-32	3.08166	0.106	0.014	8.32e-27	L-EPI	MIRLET7BHG		MA1555.1	RXRB(var.2)	1.85e-17	0.500132	0.664	0.468	1.38e-14	L-EPI
ADAM19	1.51e-41	0.659745	0.783	0.544	5.07e-37	MESO		chr19-17576359-17577504	2.86e-32	1.37595	0.428	0.175	8.64e-27	L-EPI	COLGALT1		MA0062.3	GABPA	2.39e-17	0.487916	0.678	0.459	1.78e-14	L-EPI
GTSE1	1.52e-41	0.314623	0.546	0.274	5.1e-37	MESO		chrX-9927494-9928499	4.26e-32	2.73257	0.129	0.021	1.29e-26	L-EPI	SHROOM2		MA1602.1	ZSCAN29	3.03e-17	0.494783	0.655	0.47	2.26e-14	L-EPI
SNRPF	1.62e-41	0.40079	0.903	0.736	5.44e-37	MESO		chrX-117327148-117327927	4.57e-32	3.51219	0.083	0.008	1.38e-26	L-EPI	KLHL13		MA0818.1	BHLHE22	3.5e-17	0.500498	0.661	0.448	2.61e-14	L-EPI
DYNC1LI1	1.94e-41	0.426041	0.799	0.593	6.53e-37	MESO		chr11-112822244-112823276	4.79e-32	3.14641	0.098	0.012	1.45e-26	L-EPI	RP11-27G22.1		MA0913.2	HOXD9	4.52e-17	0.572851	0.69	0.474	3.37e-14	L-EPI
HNRNPDL	2.17e-41	0.378071	0.955	0.91	7.29e-37	MESO		chr15-52744892-52746278	4.86e-32	2.91397	0.109	0.015	1.47e-26	L-EPI	ONECUT1		MA0122.3	Nkx3-2	8.61e-17	0.525211	0.661	0.488	6.42e-14	L-EPI
G3BP1	2.31e-41	0.388668	0.944	0.828	7.76e-37	MESO		chr11-10351297-10352641	5.34e-32	1.74273	0.299	0.098	1.61e-26	L-EPI	AMPD3		MA0826.1	OLIG1	8.72e-17	0.503312	0.644	0.454	6.5e-14	L-EPI
NLN	2.33e-41	0.429361	0.828	0.58	7.82e-37	MESO		chr2-50345772-50347961	5.38e-32	1.85023	0.256	0.074	1.63e-26	L-EPI	NRXN1		MA0463.2	BCL6	1.06e-16	0.547008	0.661	0.493	7.91e-14	L-EPI
AC127526.2	2.94e-41	0.493132	0.463	0.233	9.88e-37	MESO		chr16-65234784-65236199	5.54e-32	2.14904	0.193	0.045	1.67e-26	L-EPI	RP11-256I9.2		MA0014.3	PAX5	1.33e-16	0.478445	0.661	0.478	9.91e-14	L-EPI
EGF	3.91e-41	0.407909	0.249	0.085	1.32e-36	MESO		chr12-6214484-6215726	5.98e-32	2.20007	0.193	0.045	1.81e-26	L-EPI	CD9		MA1574.1	THRB	1.6e-16	0.461806	0.638	0.422	1.19e-13	L-EPI
AL139317.5	3.99e-41	0.366162	0.484	0.246	1.34e-36	MESO		chr18-37576894-37577801	6.03e-32	1.92396	0.236	0.064	1.82e-26	L-EPI	CELF4		MA1527.1	NFIC(var.2)	2.23e-16	0.486981	0.647	0.46	1.66e-13	L-EPI
ZNF215	4.72e-41	0.253771	0.353	0.149	1.59e-36	MESO		chr19-50266549-50267364	6.31e-32	1.8255	0.259	0.075	1.91e-26	L-EPI	MYH14		MA0799.1	RFX4	2.73e-16	0.526244	0.652	0.455	2.04e-13	L-EPI
DHCR24	5.42e-41	0.39378	0.709	0.427	1.82e-36	MESO		chr15-78339977-78340714	7.12e-32	2.48165	0.155	0.03	2.15e-26	L-EPI	CRABP1		MA0754.1	CUX1	3.77e-16	0.508917	0.629	0.433	2.81e-13	L-EPI
AC104365.1	5.71e-41	0.327257	0.402	0.176	1.92e-36	MESO		chr2-43217528-43218198	7.46e-32	2.1768	0.204	0.051	2.25e-26	L-EPI	ZFP36L2		MA0510.2	RFX5	1.3e-15	0.483902	0.667	0.46	9.68e-13	L-EPI
DHX15	5.91e-41	0.402764	0.92	0.765	1.99e-36	MESO		chr11-121406118-121406710	7.87e-32	2.68255	0.126	0.02	2.38e-26	L-EPI	SORL1		MA0500.2	MYOG	1.39e-15	0.500846	0.661	0.464	1.04e-12	L-EPI
TKT	5.98e-41	0.411921	0.948	0.821	2.01e-36	MESO		chr13-86882066-86882570	7.98e-32	3.05311	0.101	0.013	2.41e-26	L-EPI	LINC00430		MA0639.1	DBP	2.45e-15	0.489428	0.658	0.486	1.83e-12	L-EPI
SKAP1	6.72e-41	0.302513	0.18	0.046	2.26e-36	MESO		chr1-46447695-46448844	8.16e-32	2.04512	0.207	0.051	2.47e-26	L-EPI	LINC01398		MA1532.1	NR1D2	4.64e-15	0.473237	0.67	0.451	3.46e-12	L-EPI
LDHB	7.07e-41	0.43417	0.979	0.948	2.38e-36	MESO		chr3-66532027-66532609	8.17e-32	2.61177	0.138	0.024	2.47e-26	L-EPI	LRIG1		MA0017.2	NR2F1	8.57e-15	0.442943	0.641	0.439	6.39e-12	L-EPI
MYO19	9.67e-41	0.350782	0.609	0.346	3.25e-36	MESO		chr2-241540407-241542154	8.27e-32	1.65903	0.305	0.1	2.5e-26	L-EPI	BOK		MA0858.1	Rarb(var.2)	1.13e-14	0.460852	0.638	0.453	8.44e-12	L-EPI
AC100801.1	1.04e-40	0.308799	0.103	0.015	3.5e-36	MESO		chr2-158144478-158145315	8.58e-32	2.96312	0.106	0.014	2.59e-26	L-EPI	UPP2		MA0106.3	TP53	1.4e-14	0.501775	0.67	0.467	1.04e-11	L-EPI
HNRNPM	1.09e-40	0.361542	0.968	0.946	3.65e-36	MESO		chr19-40519208-40520057	9.01e-32	2.15621	0.21	0.053	2.72e-26	L-EPI	SPTBN4		MA0479.1	FOXH1	1.52e-14	0.447322	0.641	0.446	1.13e-11	L-EPI
RRP1B	1.39e-40	0.396128	0.761	0.5	4.68e-36	MESO		chr22-19705010-19705893	9.2e-32	2.19297	0.187	0.043	2.78e-26	L-EPI	2022-09-05		MA0781.1	PAX9	1.71e-14	0.438733	0.652	0.466	1.28e-11	L-EPI
MCM2	1.4e-40	0.32442	0.459	0.226	4.7e-36	MESO		chr6-35763561-35764959	1.02e-31	1.94346	0.247	0.071	3.09e-26	L-EPI	CLPSL2		MA0137.3	STAT1	2.16e-14	0.472062	0.647	0.489	1.61e-11	L-EPI
POT1-AS1	1.48e-40	0.537455	0.467	0.238	4.99e-36	MESO		chr4-183537620-183538028	1.11e-31	3.44342	0.078	0.007	3.36e-26	L-EPI	RP11-367N14.3		MA0678.1	OLIG2	2.2e-14	0.449005	0.652	0.458	1.64e-11	L-EPI
KDM1A	2.2e-40	0.384429	0.931	0.822	7.38e-36	MESO		chr19-991132-992060	1.13e-31	1.56374	0.345	0.125	3.42e-26	L-EPI	WDR18		MA0843.1	TEF	3.78e-14	0.441125	0.635	0.478	2.82e-11	L-EPI
ACACA	2.36e-40	0.514913	0.869	0.688	7.93e-36	MESO		chr11-69521078-69521904	1.16e-31	2.53457	0.149	0.029	3.51e-26	L-EPI	AP000439.3		MA0827.1	OLIG3	7.38e-14	0.420237	0.647	0.461	5.51e-11	L-EPI
TMEM97	2.61e-40	0.441146	0.799	0.57	8.76e-36	MESO		chr16-8965989-8966394	1.26e-31	3.12361	0.103	0.014	3.8e-26	L-EPI	RP11-77H9.8		MA1649.1	ZBTB12	7.7e-14	0.437458	0.626	0.472	5.74e-11	L-EPI
ASS1	2.68e-40	0.302187	0.388	0.175	9.02e-36	MESO		chr6-75333829-75335085	1.3e-31	2.29822	0.184	0.042	3.91e-26	L-EPI	FILIP1		MA0101.1	REL	1.11e-13	0.458826	0.632	0.456	8.26e-11	L-EPI
TXN	3.97e-40	0.473297	0.951	0.856	1.33e-35	MESO		chr3-147377300-147378362	1.3e-31	2.54005	0.147	0.028	3.94e-26	L-EPI	ZIC4		MA1110.1	NR1H4	1.91e-13	0.449143	0.658	0.461	1.42e-10	L-EPI
ABCE1	4.02e-40	0.423496	0.775	0.537	1.35e-35	MESO		chr19-15451890-15452972	1.34e-31	1.42071	0.388	0.149	4.04e-26	L-EPI	RASAL3		MA0007.3	Ar	2.47e-13	0.447722	0.661	0.473	1.84e-10	L-EPI
FUS	4.64e-40	0.348782	0.982	0.927	1.56e-35	MESO		chr2-202023023-202024263	1.44e-31	2.12756	0.195	0.046	4.34e-26	L-EPI	RP11-107N15.1		MA0650.2	HOXA13	5.01e-13	0.493803	0.695	0.494	3.74e-10	L-EPI
APRT	4.73e-40	0.456545	0.809	0.612	1.59e-35	MESO		chr4-93827237-93827861	1.44e-31	2.31973	0.175	0.039	4.34e-26	L-EPI	ATOH1		MA0730.1	RARA(var.2)	5.58e-13	0.401484	0.638	0.45	4.16e-10	L-EPI
PNO1	7.44e-40	0.343116	0.582	0.328	2.5e-35	MESO		chr10-93272695-93273524	1.47e-31	2.40399	0.149	0.028	4.44e-26	L-EPI	MYOF		MA0117.2	Mafb	9.75e-13	0.409778	0.652	0.483	7.27e-10	L-EPI
ANOS1	7.68e-40	0.467337	0.43	0.206	2.58e-35	MESO		chr9-124453183-124453909	1.47e-31	2.1837	0.184	0.041	4.45e-26	L-EPI	ADGRD2		MA0503.1	Nkx2-5(var.2)	1.32e-12	0.414449	0.624	0.458	9.81e-10	L-EPI
NME1	8.59e-40	0.444026	0.782	0.555	2.89e-35	MESO		chrX-111542790-111544114	1.52e-31	1.99618	0.216	0.055	4.59e-26	L-EPI	LINC00890		MA0071.1	RORA	1.5e-12	0.424191	0.641	0.459	1.12e-09	L-EPI
CXXC5	8.71e-40	0.372621	0.709	0.436	2.93e-35	MESO		chr9-6692350-6693369	1.54e-31	2.79405	0.124	0.02	4.66e-26	L-EPI	RP11-390F4.10		MA0069.1	PAX6	4.41e-12	0.405632	0.644	0.475	3.29e-09	L-EPI
PRR11	1e-39	0.297543	0.615	0.33	3.38e-35	MESO		chr6-24645473-24646626	1.72e-31	1.75359	0.279	0.087	5.19e-26	L-EPI	KIAA0319		MA1580.1	ZBTB32	5.84e-12	0.449361	0.644	0.505	4.35e-09	L-EPI
GEN1	1.25e-39	0.419663	0.603	0.352	4.22e-35	MESO		chr8-53318186-53318704	1.79e-31	2.8933	0.112	0.016	5.41e-26	L-EPI	OPRK1		MA1464.1	ARNT2	1.23e-11	0.389652	0.652	0.495	9.14e-09	L-EPI
LPGAT1	1.28e-39	0.503191	0.823	0.598	4.29e-35	MESO		chr3-183115889-183116574	1.83e-31	2.11377	0.193	0.045	5.52e-26	L-EPI	MCCC1		MA1470.1	BACH2(var.2)	2.08e-11	0.40777	0.618	0.47	1.55e-08	L-EPI
SEMA5A	1.38e-39	0.741254	0.723	0.486	4.63e-35	MESO		chr2-134133668-134134632	1.92e-31	3.27688	0.086	0.009	5.79e-26	L-EPI	MGAT5		MA0779.1	PAX1	2.54e-11	0.388878	0.632	0.48	1.9e-08	L-EPI
ZNF724	1.41e-39	0.30406	0.613	0.336	4.74e-35	MESO		chr6-4168927-4169528	2e-31	3.93888	0.06	0.004	6.03e-26	L-EPI	RP3-400B16.1		MA0464.2	BHLHE40	2.8e-11	0.39537	0.655	0.49	2.09e-08	L-EPI
DSCC1	1.42e-39	0.27106	0.426	0.199	4.77e-35	MESO		chr10-75043253-75044099	2.01e-31	2.54011	0.141	0.025	6.08e-26	L-EPI	DUPD1		MA0871.2	TFEC	6.62e-11	0.36709	0.667	0.493	4.94e-08	L-EPI
ITGB5	1.94e-39	0.401974	0.92	0.783	6.53e-35	MESO		chr1-35554855-35555186	2.05e-31	2.86711	0.112	0.016	6.21e-26	L-EPI	KIAA0319L		MA1421.1	TCF7L1	7.36e-11	0.403797	0.583	0.444	5.49e-08	L-EPI
CACNA2D1	3.59e-39	0.530306	0.797	0.553	1.21e-34	MESO		chr17-17700140-17700821	2.42e-31	2.06619	0.201	0.049	7.31e-26	L-EPI	RAI1		MA0486.2	HSF1	8e-11	0.36985	0.67	0.489	5.97e-08	L-EPI
ANP32E	3.84e-39	0.456718	0.875	0.695	1.29e-34	MESO		chr9-26636752-26637469	2.63e-31	3.34104	0.083	0.009	7.94e-26	L-EPI	RP11-18A15.1		MA0596.1	SREBF2	1.57e-10	0.374336	0.592	0.457	1.17e-07	L-EPI
RAD51AP1	4.2e-39	0.311455	0.553	0.294	1.41e-34	MESO		chr3-162741097-162741823	2.71e-31	3.31799	0.083	0.009	8.18e-26	L-EPI	RP11-10O22.1		MA0664.1	MLXIPL	2.14e-10	0.374535	0.658	0.501	1.59e-07	L-EPI
GNAI1	5.46e-39	0.569672	0.785	0.552	1.83e-34	MESO		chr11-19816889-19818145	2.83e-31	2.60479	0.132	0.023	8.55e-26	L-EPI	NAV2		MA0761.2	ETV1	2.57e-10	0.337135	0.632	0.455	1.92e-07	L-EPI
MCM3	6.14e-39	0.38689	0.786	0.514	2.06e-34	MESO		chr2-172379904-172381718	2.95e-31	2.31559	0.184	0.043	8.91e-26	L-EPI	ITGA6		MA0719.1	RHOXF1	3.07e-10	0.363404	0.649	0.479	2.29e-07	L-EPI
ARHGAP11B	6.14e-39	0.34379	0.436	0.213	2.06e-34	MESO		chr5-68193630-68194082	3.05e-31	3.25388	0.089	0.01	9.2e-26	L-EPI	RP11-404L6.2		MA0144.2	STAT3	9.85e-10	0.363818	0.624	0.497	7.35e-07	L-EPI
NUCKS1	6.18e-39	0.359294	0.986	0.98	2.08e-34	MESO		chr2-148813505-148814150	3.09e-31	2.13258	0.195	0.047	9.33e-26	L-EPI	EPC2		MA0620.3	MITF	1.6e-09	0.353272	0.632	0.491	1.19e-06	L-EPI
POLE	6.8e-39	0.29732	0.484	0.248	2.29e-34	MESO		chr1-163399926-163400458	3.17e-31	2.86846	0.115	0.017	9.58e-26	L-EPI	NUF2		MA0750.2	ZBTB7A	1.98e-09	0.323153	0.647	0.508	1.48e-06	L-EPI
MCM8	7.44e-39	0.331385	0.574	0.323	2.5e-34	MESO		chr6-57813150-57814003	3.44e-31	2.3157	0.178	0.04	1.04e-25	L-EPI	XXbac-BPGBPG55C20.1		MA0839.1	CREB3L1	2.77e-09	0.367311	0.612	0.479	2.07e-06	L-EPI
SEMA3E	9.7e-39	0.385072	0.429	0.201	3.26e-34	MESO		chr16-23786717-23787579	3.66e-31	3.60908	0.075	0.007	1.11e-25	L-EPI	CHP2		MA0526.3	USF2	3.56e-09	0.350457	0.612	0.472	2.66e-06	L-EPI
CD320	9.86e-39	0.373519	0.599	0.347	3.31e-34	MESO		chr11-134272862-134273323	3.69e-31	2.65703	0.135	0.024	1.12e-25	L-EPI	GLB1L3		MA0600.2	RFX2	4.99e-09	0.358071	0.624	0.468	3.72e-06	L-EPI
STIP1	1.07e-38	0.411938	0.82	0.596	3.6e-34	MESO		chr6-15207874-15209161	3.71e-31	2.08311	0.198	0.048	1.12e-25	L-EPI	RP11-560J1.2		MA0837.1	CEBPE	5.6e-09	0.335538	0.612	0.483	4.18e-06	L-EPI
FANCB	1.52e-38	0.321654	0.508	0.265	5.1e-34	MESO		chr8-39727048-39727699	4.14e-31	3.59504	0.072	0.006	1.25e-25	L-EPI	ADAM18		MA0711.1	OTX1	6.54e-09	0.353586	0.601	0.476	4.88e-06	L-EPI
HACD2	1.52e-38	0.349999	0.752	0.488	5.11e-34	MESO		chr11-46338603-46339559	4.19e-31	1.77423	0.264	0.08	1.26e-25	L-EPI	DGKZ		MA0633.1	Twist2	8.82e-09	0.343073	0.612	0.462	6.58e-06	L-EPI
PAPSS1	1.88e-38	0.577626	0.921	0.82	6.33e-34	MESO		chr11-126082283-126082961	4.21e-31	2.62471	0.141	0.026	1.27e-25	L-EPI	RP11-673E11.2		MA0623.2	NEUROG1	1.06e-08	0.326167	0.595	0.465	7.94e-06	L-EPI
TNNT1	1.99e-38	0.348287	0.661	0.395	6.69e-34	MESO		chr19-47479477-47480564	4.75e-31	1.80432	0.264	0.081	1.44e-25	L-EPI	KPTN		MA0838.1	CEBPG	1.52e-08	0.320612	0.649	0.49	1.13e-05	L-EPI
AIMP2	2.17e-38	0.32985	0.581	0.327	7.3e-34	MESO		chr8-69995284-69995986	5.15e-31	3.03326	0.103	0.014	1.55e-25	L-EPI	PRDM14		MA0668.1	NEUROD2	1.54e-08	0.330286	0.612	0.468	1.15e-05	L-EPI
EFHD2	2.23e-38	0.296053	0.494	0.248	7.48e-34	MESO		chr7-149355007-149356064	5.4e-31	2.40428	0.158	0.032	1.63e-25	L-EPI	ZNF783		MA0770.1	HSF2	1.93e-08	0.345842	0.649	0.497	1.44e-05	L-EPI
ALYREF	3.15e-38	0.390065	0.713	0.469	1.06e-33	MESO		chr16-28936018-28936974	5.54e-31	1.71116	0.293	0.096	1.67e-25	L-EPI	CD19		MA1112.2	NR4A1	2.24e-08	0.30721	0.578	0.428	1.67e-05	L-EPI
HNRNPK	3.75e-38	0.319861	0.983	0.957	1.26e-33	MESO		chr4-25993021-25994165	6.13e-31	1.7036	0.282	0.089	1.85e-25	L-EPI	SMIM20		MA0862.1	GMEB2	2.36e-08	0.330698	0.626	0.484	1.76e-05	L-EPI
HNRNPH3	4.25e-38	0.380147	0.918	0.795	1.43e-33	MESO		chr2-229713342-229715586	6.4e-31	1.43822	0.391	0.153	1.93e-25	L-EPI	DNER		MA0861.1	TP73	2.63e-08	0.357863	0.603	0.473	1.96e-05	L-EPI
PALM2-AKAP2	4.56e-38	0.352242	0.61	0.344	1.53e-33	MESO		chr19-49132786-49134057	6.48e-31	1.78407	0.264	0.08	1.96e-25	L-EPI	PPFIA3		MA0771.1	HSF4	3e-08	0.321589	0.609	0.495	2.24e-05	L-EPI
TMTC2	4.73e-38	0.494048	0.882	0.712	1.59e-33	MESO		chr1-1293383-1294363	6.51e-31	2.11494	0.201	0.05	1.97e-25	L-EPI	ACAP3		MA0663.1	MLX	3.92e-08	0.31745	0.629	0.498	2.93e-05	L-EPI
CYCS	5.03e-38	0.478123	0.845	0.682	1.69e-33	MESO		chr8-85921175-85922174	6.65e-31	2.62519	0.132	0.023	2.01e-25	L-EPI	CTA-392E5.1		MA1643.1	NFIB	4.26e-08	0.292685	0.606	0.465	3.17e-05	L-EPI
MTREX	5.48e-38	0.404661	0.875	0.696	1.84e-33	MESO		chr9-976184-977731	6.73e-31	1.59454	0.313	0.106	2.03e-25	L-EPI	DMRT3		MA0783.1	PKNOX2	4.36e-08	0.330177	0.578	0.457	3.25e-05	L-EPI
AC019155.2	6.23e-38	0.402431	0.318	0.129	2.09e-33	MESO		chr7-122679152-122679711	7.11e-31	2.651	0.129	0.022	2.15e-25	L-EPI	CADPS2		MA0603.1	Arntl	4.39e-08	0.312161	0.626	0.501	3.27e-05	L-EPI
ANKS6	7.63e-38	0.378829	0.474	0.244	2.56e-33	MESO		chr17-15179917-15180587	7.16e-31	2.80222	0.112	0.016	2.16e-25	L-EPI	PMP22		MA0777.1	MYBL2	5.28e-08	0.345134	0.572	0.478	3.94e-05	L-EPI
NAA25	8.49e-38	0.392043	0.772	0.509	2.85e-33	MESO		chr4-83851162-83852324	7.62e-31	2.47005	0.147	0.028	2.3e-25	L-EPI	RP11-8L2.1		MA1113.2	PBX2	7.19e-08	0.313085	0.612	0.478	5.37e-05	L-EPI
GART	9.34e-38	0.348841	0.699	0.435	3.14e-33	MESO		chr10-117240021-117242008	8.15e-31	1.73157	0.276	0.086	2.46e-25	L-EPI	SLC18A2		MA0797.1	TGIF2	7.56e-08	0.31852	0.592	0.459	5.64e-05	L-EPI
C6orf132	1.16e-37	0.456274	0.376	0.18	3.9e-33	MESO		chr19-900224-901065	8.31e-31	1.95255	0.224	0.061	2.51e-25	L-EPI	R3HDM4		MA0466.2	CEBPB	1.02e-07	0.304319	0.612	0.479	7.62e-05	L-EPI
PLEKHA7	1.18e-37	0.374509	0.409	0.196	3.97e-33	MESO		chr5-83354626-83355855	8.5e-31	2.37744	0.161	0.033	2.57e-25	L-EPI	XRCC4		MA1570.1	TFAP4(var.2)	1.64e-07	0.28897	0.583	0.458	0.000122549	L-EPI
SRC	1.44e-37	0.381016	0.584	0.345	4.83e-33	MESO		chr1-61005522-61006398	1.16e-30	2.74544	0.115	0.017	3.5e-25	L-EPI	NFIA		MA0796.1	TGIF1	2.73e-07	0.294031	0.595	0.464	0.000203862	L-EPI
DAAM1	1.6e-37	0.648444	0.886	0.807	5.39e-33	MESO		chr7-18495146-18496496	1.17e-30	2.57591	0.132	0.023	3.54e-25	L-EPI	HDAC9		MA0686.1	SPDEF	1.05e-06	0.287535	0.621	0.512	0.00078453	L-EPI
POLA2	1.66e-37	0.254269	0.392	0.182	5.59e-33	MESO		chr12-104230710-104230989	1.18e-30	4.3096	0.052	0.003	3.55e-25	L-EPI	TXNRD1		MA0136.2	ELF5	1.19e-06	0.277177	0.615	0.508	0.000885767	L-EPI
BMP2	1.86e-37	0.316218	0.457	0.216	6.25e-33	MESO		chr7-156584969-156585647	1.18e-30	3.18803	0.089	0.01	3.56e-25	L-EPI	LINC01006		MA0636.1	BHLHE41	1.51e-06	0.277345	0.598	0.498	0.00112288	L-EPI
AMD1	2.27e-37	0.435534	0.872	0.656	7.64e-33	MESO		chr19-53389657-53390469	1.2e-30	2.21143	0.175	0.039	3.62e-25	L-EPI	ZNF525		MA0692.1	TFEB	1.94e-06	0.269314	0.612	0.499	0.00144739	L-EPI
BRI3BP	3.25e-37	0.277479	0.475	0.242	1.09e-32	MESO		chr10-16901033-16901495	1.28e-30	3.76687	0.069	0.006	3.88e-25	L-EPI	CUBN		MA0093.3	USF1	4.13e-06	0.252688	0.578	0.474	0.00307796	L-EPI
DANCR	3.94e-37	0.376186	0.755	0.5	1.32e-32	MESO		chr5-178126384-178126935	1.31e-30	2.19126	0.178	0.04	3.96e-25	L-EPI	N4BP3		MA0525.2	TP63	7.86e-06	0.289402	0.575	0.48	0.00586174	L-EPI
SLF1	4.43e-37	0.325182	0.672	0.417	1.49e-32	MESO		chr1-20342442-20344144	1.31e-30	1.92744	0.227	0.062	3.97e-25	L-EPI	VWA5B1		MA0615.1	Gmeb1	9.62e-06	0.263503	0.595	0.498	0.00717362	L-EPI
XRCC2	4.71e-37	0.296037	0.405	0.192	1.59e-32	MESO		chr14-87186675-87187077	1.34e-30	3.77694	0.069	0.006	4.06e-25	L-EPI	RP11-1141N12.1		MA1646.1	OSR2	1.26e-05	0.252909	0.595	0.484	0.00937568	L-EPI
IPO7	4.82e-37	0.376317	0.907	0.727	1.62e-32	MESO		chr16-66843863-66845018	1.35e-30	2.21386	0.178	0.04	4.08e-25	L-EPI	CA7		MA1545.1	OVOL2	2.52e-05	0.27548	0.618	0.503	0.0187637	L-EPI
MSH2	5e-37	0.420051	0.852	0.634	1.68e-32	MESO		chr3-12158076-12159643	1.36e-30	1.70925	0.287	0.094	4.12e-25	L-EPI	TIMP4		MA0003.4	TFAP2A	0	4.41994	0.982	0.174	0	AME
TCERG1	5.17e-37	0.406819	0.917	0.758	1.74e-32	MESO		chr16-89192788-89193747	1.5e-30	1.61347	0.319	0.11	4.52e-25	L-EPI	CDH15		MA0811.1	TFAP2B	0	4.06528	0.975	0.192	0	AME
MRPL3	5.32e-37	0.38315	0.841	0.658	1.79e-32	MESO		chr18-35849922-35850653	1.51e-30	2.72552	0.115	0.017	4.55e-25	L-EPI	RP11-905K4.1		MA0524.2	TFAP2C	0	4.03645	0.97	0.191	0	AME
ANTXR2	5.66e-37	0.335718	0.582	0.322	1.9e-32	MESO		chr9-137877081-137877939	1.66e-30	1.97763	0.224	0.061	5e-25	L-EPI	CACNA1B		MA1105.2	GRHL2	0	3.87103	0.966	0.242	0	AME
TMEFF1	5.8e-37	0.381484	0.812	0.564	1.95e-32	MESO		chr3-54629456-54630677	1.73e-30	2.73733	0.118	0.018	5.21e-25	L-EPI	CACNA2D3		MA0647.1	GRHL1	0	3.68631	0.956	0.243	0	AME
TK1	7.12e-37	0.284292	0.491	0.251	2.39e-32	MESO		chr11-113628622-113629804	1.73e-30	2.54941	0.138	0.025	5.22e-25	L-EPI	TMPRSS5		MA0810.1	TFAP2A(var.2)	0	3.5275	0.972	0.19	0	AME
DNMT1	7.88e-37	0.365938	0.9	0.709	2.65e-32	MESO		chr19-14954075-14954692	1.77e-30	3.64127	0.069	0.006	5.35e-25	L-EPI	SLC1A6		MA0812.1	TFAP2B(var.2)	0	3.50726	0.959	0.214	0	AME
PRIM1	1.45e-36	0.283349	0.55	0.293	4.88e-32	MESO		chr19-7861863-7863550	1.81e-30	1.23892	0.48	0.218	5.47e-25	L-EPI	EVI5L		MA0814.2	TFAP2C(var.2)	0	3.39779	0.976	0.202	0	AME
NAP1L1	1.87e-36	0.293741	0.987	0.992	6.3e-32	MESO		chrX-40157314-40157797	1.82e-30	2.49403	0.147	0.028	5.5e-25	L-EPI	BCOR		MA1569.1	TFAP2E	0	3.11846	0.955	0.232	0	AME
ATAD2	2.2e-36	0.358682	0.703	0.44	7.4e-32	MESO		chr6-31170552-31170812	1.87e-30	3.02377	0.106	0.015	5.65e-25	L-EPI	POU5F1		MA0813.1	TFAP2B(var.3)	0	2.50364	0.931	0.252	0	AME
PLPPR5	2.22e-36	0.334277	0.252	0.09	7.46e-32	MESO		chr1-241012084-241013193	1.88e-30	2.78323	0.115	0.018	5.69e-25	L-EPI	RGS7		MA0815.1	TFAP2C(var.3)	0	2.34749	0.924	0.261	0	AME
NNAT	2.28e-36	0.442798	0.425	0.209	7.66e-32	MESO		chr14-38201392-38201678	1.9e-30	3.2425	0.086	0.01	5.73e-25	L-EPI	CTD-2142D14.1		MA0872.1	TFAP2A(var.3)	0	2.21484	0.916	0.264	0	AME
HMMR	2.36e-36	0.313795	0.564	0.307	7.94e-32	MESO		chr12-108090189-108090855	1.93e-30	3.1024	0.092	0.011	5.84e-25	L-EPI	WSCD2		MA0145.3	TFCP2	0	2.1453	0.917	0.314	0	AME
FANCA	2.58e-36	0.281039	0.46	0.236	8.67e-32	MESO		chrX-115695862-115696504	1.95e-30	2.84669	0.112	0.017	5.89e-25	L-EPI	PLS3		MA0154.4	EBF1	0	1.98117	0.872	0.294	0	AME
NUF2	3.03e-36	0.271513	0.595	0.328	1.02e-31	MESO		chr1-43659793-43660775	1.96e-30	2.88149	0.112	0.017	5.91e-25	L-EPI	KDM4A		MA0499.2	MYOD1	1.02e-295	2.35538	0.88	0.31	7.6e-293	AME
HAUS6	3.07e-36	0.369215	0.695	0.455	1.03e-31	MESO		chr14-91302861-91304108	2.07e-30	1.356	0.402	0.164	6.25e-25	L-EPI	CCDC88C		MA1648.1	TCF12(var.2)	1.34e-292	3.54718	0.928	0.286	1e-289	AME
AL136962.1	3.1e-36	0.768635	0.47	0.247	1.04e-31	MESO		chr1-3793245-3793945	2.28e-30	2.46482	0.144	0.027	6.89e-25	L-EPI	LRRC47		MA1559.1	SNAI3	1.86e-290	3.53426	0.908	0.295	1.39e-287	AME
JAKMIP2	3.87e-36	0.319662	0.456	0.227	1.3e-31	MESO		chr8-9903671-9904551	2.45e-30	2.28924	0.17	0.037	7.41e-25	L-EPI	LINC00599		MA0745.2	SNAI2	8.31e-288	3.37215	0.916	0.293	6.2e-285	AME
METRN	3.9e-36	0.278974	0.437	0.216	1.31e-31	MESO		chr17-4396742-4397300	2.59e-30	2.29983	0.161	0.034	7.83e-25	L-EPI	UBE2G1		MA1558.1	SNAI1	3.74e-286	3.51202	0.916	0.288	2.79e-283	AME
TPM2	4e-36	0.389914	0.841	0.634	1.34e-31	MESO		chr1-171431397-171432538	2.61e-30	2.97098	0.103	0.014	7.88e-25	L-EPI	PRRC2C		MA0522.3	TCF3	8.75e-284	3.43121	0.92	0.288	6.53e-281	AME
DACH1	4.47e-36	0.277682	0.222	0.073	1.5e-31	MESO		chr7-100695500-100695961	2.92e-30	2.91975	0.106	0.015	8.81e-25	L-EPI	GIGYF1		MA1631.1	ASCL1(var.2)	5.73e-274	2.97811	0.906	0.294	4.28e-271	AME
CD3EAP	5.6e-36	0.285291	0.412	0.2	1.88e-31	MESO		chr2-61597122-61598167	3.06e-30	3.27226	0.083	0.009	9.26e-25	L-EPI	XPO1		MA0103.3	ZEB1	3.33e-272	2.99655	0.93	0.299	2.48e-269	AME
JPH1	5.79e-36	0.350254	0.311	0.131	1.95e-31	MESO		chr1-26359857-26360691	3.12e-30	2.14352	0.187	0.044	9.43e-25	L-EPI	ZNF683		MA1637.1	EBF3	7.93e-272	1.65027	0.819	0.312	5.92e-269	AME
TRMT10C	5.82e-36	0.38648	0.771	0.539	1.96e-31	MESO		chr1-204080152-204080808	3.18e-30	1.70087	0.287	0.094	9.61e-25	L-EPI	SOX13		MA1621.1	Rbpjl	8.66e-271	3.08086	0.917	0.301	6.46e-268	AME
GTDC1	7.23e-36	0.529707	0.731	0.504	2.43e-31	MESO		chr12-104171770-104172580	3.45e-30	2.73365	0.118	0.019	1.04e-24	L-EPI	RP11-818F20.4		MA0830.2	TCF4	1.06e-258	2.90611	0.896	0.29	7.94e-256	AME
TNC	7.48e-36	0.72594	0.446	0.239	2.51e-31	MESO		chr18-42743521-42744161	3.54e-30	2.4708	0.141	0.026	1.07e-24	L-EPI	RIT2		MA1620.1	Ptf1a(var.3)	3.69e-251	2.79175	0.91	0.309	2.75e-248	AME
MCMBP	7.79e-36	0.353886	0.685	0.444	2.62e-31	MESO		chr8-109139038-109139775	3.55e-30	2.61604	0.129	0.022	1.07e-24	L-EPI	TRHR		MA1604.1	Ebf2	1.78e-228	1.46321	0.779	0.319	1.33e-225	AME
DAB1	1.08e-35	0.540649	0.554	0.312	3.63e-31	MESO		chr7-2612238-2612891	3.55e-30	2.23471	0.181	0.042	1.07e-24	L-EPI	IQCE		MA0899.1	HOXA10	4.13e-225	1.63191	0.815	0.377	3.08e-222	AME
NAF1	1.23e-35	0.316027	0.527	0.291	4.12e-31	MESO		chr11-94237486-94238615	3.66e-30	2.38746	0.152	0.031	1.11e-24	L-EPI	RP11-680H20.2		MA0820.1	FIGLA	7.43e-218	2.295	0.831	0.323	5.54e-215	AME
U2SURP	1.33e-35	0.402587	0.911	0.775	4.46e-31	MESO		chr2-44937655-44938033	3.84e-30	2.32804	0.161	0.034	1.16e-24	L-EPI	RP11-89K21.1		MA0744.2	SCRT2	7.94e-215	1.81548	0.819	0.334	5.92e-212	AME
TACC3	1.33e-35	0.316996	0.598	0.337	4.49e-31	MESO		chr5-126839233-126839758	3.85e-30	2.90961	0.106	0.015	1.16e-24	L-EPI	LMNB1		MA0142.1	Pou5f1::Sox2	1.11e-207	3.54852	0.527	0.171	8.27e-205	AME
GRIN2B	1.56e-35	0.312774	0.181	0.054	5.24e-31	MESO		chr7-78578600-78579153	4.27e-30	2.69054	0.118	0.019	1.29e-24	L-EPI	MAGI2		MA0786.1	POU3F1	3.01e-206	3.14553	0.6	0.2	2.24e-203	AME
HPRT1	1.73e-35	0.352256	0.633	0.376	5.8e-31	MESO		chr12-131681763-131682809	4.28e-30	1.79761	0.259	0.079	1.29e-24	L-EPI	RP11-495K9.6		MA0784.1	POU1F1	3.35e-206	2.90074	0.608	0.217	2.5e-203	AME
GPHN	1.84e-35	0.553322	0.875	0.737	6.2e-31	MESO		chr3-132381414-132383245	4.69e-30	2.40817	0.144	0.027	1.42e-24	L-EPI	ACPP		MA1118.1	SIX1	1.87e-203	1.31462	0.791	0.358	1.39e-200	AME
ZNF146	1.85e-35	0.350862	0.743	0.49	6.22e-31	MESO		chr19-289646-291306	5e-30	1.66018	0.293	0.097	1.51e-24	L-EPI	PLPP2		MA0743.2	SCRT1	2.09e-201	1.82422	0.811	0.338	1.56e-198	AME
NUP93	1.9e-35	0.351843	0.729	0.495	6.39e-31	MESO		chr4-82043763-82045014	5.03e-30	1.5468	0.319	0.112	1.52e-24	L-EPI	RASGEF1B		MA0787.1	POU3F2	3.54e-195	2.96643	0.584	0.206	2.64e-192	AME
PSMG1	2.07e-35	0.298323	0.582	0.333	6.95e-31	MESO		chr4-125357461-125358098	5.3e-30	3.13311	0.095	0.012	1.6e-24	L-EPI	FAT4		MA0627.2	POU2F3	3.85e-190	2.72878	0.62	0.216	2.87e-187	AME
DDX10	2.54e-35	0.48177	0.823	0.617	8.55e-31	MESO		chr5-176943723-176944540	5.8e-30	3.61515	0.075	0.007	1.75e-24	L-EPI	UIMC1		MA0788.1	POU3F3	7e-190	2.72509	0.603	0.218	5.22e-187	AME
TTL	2.76e-35	0.263757	0.57	0.318	9.28e-31	MESO		chr6-3170644-3171040	6e-30	3.13171	0.095	0.012	1.81e-24	L-EPI	RP1-40E16.9		MA1115.1	POU5F1	2.78e-187	2.65702	0.593	0.204	2.07e-184	AME
TCP1	3.29e-35	0.413936	0.854	0.697	1.11e-30	MESO		chr6-98823982-98825668	6.13e-30	1.84052	0.236	0.067	1.85e-24	L-EPI	RP1-273N12.4		MA0792.1	POU5F1B	2.57e-185	2.84013	0.599	0.209	1.92e-182	AME
MRPS34	3.53e-35	0.374823	0.812	0.605	1.19e-30	MESO		chr19-13020050-13020620	6.3e-30	3.06943	0.095	0.012	1.9e-24	L-EPI	NFIX		MA0507.1	POU2F2	4.48e-185	2.59539	0.61	0.213	3.34e-182	AME
TPST2	3.94e-35	0.377883	0.679	0.44	1.32e-30	MESO		chr16-51636593-51637649	6.67e-30	2.69818	0.124	0.021	2.02e-24	L-EPI	LINC01571		MA0785.1	POU2F1	1.46e-183	2.83578	0.579	0.208	1.09e-180	AME
ECT2	4.25e-35	0.36167	0.707	0.446	1.43e-30	MESO		chr16-71625616-71627299	6.71e-30	1.52945	0.31	0.105	2.03e-24	L-EPI	MARVELD3		MA1615.1	Plagl1	2.68e-177	0.979347	0.732	0.349	2e-174	AME
PARPBP	4.83e-35	0.327166	0.632	0.377	1.62e-30	MESO		chr17-78140126-78141045	6.96e-30	1.32087	0.411	0.168	2.1e-24	L-EPI	TMC8		MA0514.1	Sox3	2.65e-176	1.8767	0.757	0.319	1.97e-173	AME
ANKRD44	4.97e-35	0.304706	0.352	0.156	1.67e-30	MESO		chr1-204065020-204066014	7.21e-30	2.79465	0.115	0.018	2.18e-24	L-EPI	SOX13		MA0875.1	BARX1	6.86e-172	1.31546	0.729	0.344	5.12e-169	AME
RFC2	5.25e-35	0.315935	0.539	0.297	1.77e-30	MESO		chr19-35783487-35785079	7.49e-30	1.61404	0.302	0.102	2.26e-24	L-EPI	ARHGAP33		MA0789.1	POU3F4	1.23e-170	2.69724	0.584	0.21	9.15e-168	AME
SFPQ	6.48e-35	0.328392	0.977	0.951	2.18e-30	MESO		chr10-69329607-69330199	7.55e-30	2.83866	0.121	0.02	2.28e-24	L-EPI	HK1		MA0515.1	Sox6	5.99e-170	1.81169	0.743	0.307	4.47e-167	AME
NF2	6.94e-35	0.343171	0.549	0.314	2.34e-30	MESO		chr8-68843562-68844171	7.74e-30	2.86428	0.106	0.015	2.34e-24	L-EPI	RP11-865I6.2		MA0890.1	GBX2	8.45e-169	1.41228	0.729	0.339	6.3e-166	AME
NDC1	7.82e-35	0.311905	0.627	0.365	2.63e-30	MESO		chr7-157307849-157308178	7.96e-30	2.85378	0.109	0.016	2.4e-24	L-EPI	RP5-1142J19.1		MA0913.2	HOXD9	1.99e-167	1.35659	0.781	0.398	1.48e-164	AME
MRPL12	9.21e-35	0.415984	0.729	0.502	3.1e-30	MESO		chr9-127926949-127928218	8.31e-30	1.45272	0.356	0.133	2.51e-24	L-EPI	PIP5KL1		MA0125.1	Nobox	2.62e-165	1.21673	0.748	0.369	1.95e-162	AME
WDR3	9.6e-35	0.285296	0.511	0.275	3.23e-30	MESO		chr17-45783184-45785482	8.59e-30	1.53422	0.333	0.121	2.59e-24	L-EPI	CRHR1		MA1152.1	SOX15	2.44e-164	2.08264	0.704	0.309	1.82e-161	AME
MRTO4	1.09e-34	0.342664	0.586	0.353	3.66e-30	MESO		chr8-132625297-132625849	1.01e-29	3.97421	0.06	0.004	3.06e-24	L-EPI	LRRC6		MA0077.1	SOX9	3.73e-161	1.66259	0.718	0.306	2.78e-158	AME
NUP205	1.52e-34	0.358651	0.755	0.5	5.1e-30	MESO		chr4-79559380-79559712	1.09e-29	3.94304	0.06	0.004	3.3e-24	L-EPI	LINC00989		MA1501.1	HOXB7	8.3e-160	1.28145	0.734	0.365	6.19e-157	AME
SRSF1	1.75e-34	0.346741	0.85	0.666	5.88e-30	MESO		chr7-21945378-21946530	1.11e-29	1.52329	0.322	0.113	3.36e-24	L-EPI	CDCA7L		MA1497.1	HOXA6	1.03e-159	1.24946	0.727	0.376	7.66e-157	AME
GSE1	2.02e-34	0.448802	0.842	0.68	6.79e-30	MESO		chr1-115088866-115090214	1.21e-29	1.63992	0.299	0.101	3.65e-24	L-EPI	TSPAN2		MA1476.1	DLX5	7.08e-158	1.13839	0.752	0.377	5.28e-155	AME
LYAR	2.33e-34	0.318837	0.564	0.33	7.84e-30	MESO		chr22-49513010-49513924	1.31e-29	3.30793	0.086	0.01	3.95e-24	L-EPI	C22orf34		MA0868.2	SOX8	1.42e-157	1.78444	0.71	0.303	1.06e-154	AME
NUP35	2.42e-34	0.299501	0.536	0.301	8.15e-30	MESO		chr7-100171110-100172131	1.4e-29	1.87288	0.23	0.065	4.23e-24	L-EPI	GPC2		MA1473.1	CDX4	2.48e-151	1.43138	0.749	0.403	1.85e-148	AME
DOK6	2.48e-34	0.56352	0.705	0.463	8.33e-30	MESO		chr19-4583955-4585114	1.44e-29	1.56441	0.307	0.104	4.34e-24	L-EPI	SEMA6B		MA0740.1	KLF14	1.48e-150	1.26952	0.662	0.302	1.1e-147	AME
ANAPC1	2.57e-34	0.332472	0.662	0.411	8.65e-30	MESO		chr1-156673516-156674129	1.44e-29	2.15532	0.19	0.047	4.36e-24	L-EPI	NES		MA0102.4	CEBPA	5.34e-146	1.16306	0.727	0.379	3.98e-143	AME
CRNDE	3.28e-34	0.266481	0.421	0.206	1.1e-29	MESO		chr16-26985408-26986731	1.54e-29	2.49565	0.147	0.029	4.66e-24	L-EPI	C16orf82		MA1516.1	KLF3	8.07e-144	1.16318	0.673	0.321	6.02e-141	AME
MLXIP	4.97e-34	0.364532	0.633	0.394	1.67e-29	MESO		chr2-104872011-104872839	1.59e-29	2.33878	0.152	0.031	4.81e-24	L-EPI	LINC01159		MA1518.1	LHX1	1.27e-141	1.06534	0.733	0.366	9.49e-139	AME
NT5DC3	8.44e-34	0.268941	0.295	0.125	2.84e-29	MESO		chr1-212909229-212910001	1.8e-29	2.93722	0.103	0.015	5.45e-24	L-EPI	RP11-348H3.8		MA0742.1	Klf12	5.6e-141	1.36333	0.667	0.323	4.18e-138	AME
ITGA5	8.7e-34	0.315924	0.52	0.287	2.93e-29	MESO		chr15-76345697-76346897	1.82e-29	1.85644	0.239	0.069	5.48e-24	L-EPI	SCAPER		MA0878.2	CDX1	5.83e-141	1.37262	0.729	0.408	4.35e-138	AME
RCC1	9.63e-34	0.297115	0.626	0.377	3.24e-29	MESO		chr5-12323333-12324160	1.92e-29	2.34789	0.155	0.032	5.81e-24	L-EPI	RP11-308B16.2		MA1120.1	SOX13	6.24e-140	1.51831	0.671	0.306	4.65e-137	AME
COA1	9.85e-34	0.385733	0.897	0.764	3.31e-29	MESO		chr4-154743382-154744366	2e-29	1.63974	0.29	0.097	6.05e-24	L-EPI	LRAT		MA1511.1	KLF10	1.17e-139	1.17616	0.646	0.307	8.69e-137	AME
SAFB	1.01e-33	0.368234	0.862	0.686	3.39e-29	MESO		chr1-200364122-200365273	2.04e-29	2.2442	0.167	0.037	6.16e-24	L-EPI	RP11-469A15.2		MA1517.1	KLF6	3.08e-139	1.16673	0.662	0.316	2.3e-136	AME
DDX46	1.04e-33	0.343117	0.93	0.844	3.51e-29	MESO		chr19-20259008-20260016	2.05e-29	2.92355	0.101	0.014	6.18e-24	L-EPI	ZNF486		MA0706.1	MEOX2	1.35e-138	1.16147	0.71	0.365	1.01e-135	AME
HDGF	1.45e-33	0.385029	0.838	0.704	4.89e-29	MESO		chr19-40398446-40399193	2.06e-29	1.8937	0.216	0.058	6.22e-24	L-EPI	PRX		MA0079.4	SP1	1.41e-136	1.26561	0.637	0.306	1.05e-133	AME
TTC39B	1.63e-33	0.351539	0.633	0.383	5.49e-29	MESO		chr12-113609581-113611133	2.13e-29	2.77247	0.118	0.019	6.44e-24	L-EPI	LINC01234		MA0143.4	SOX2	2.33e-136	1.50045	0.671	0.306	1.74e-133	AME
PELI2	1.69e-33	0.48848	0.751	0.542	5.68e-29	MESO		chr9-114583298-114583745	2.23e-29	2.68796	0.121	0.02	6.74e-24	L-EPI	ATP6V1G1		MA1519.1	LHX5	3.99e-135	1.0688	0.729	0.377	2.98e-132	AME
SLC5A4-AS1	1.73e-33	0.346218	0.136	0.034	5.82e-29	MESO		chr16-87560263-87561296	2.24e-29	2.13648	0.193	0.048	6.77e-24	L-EPI	JPH3		MA0661.1	MEOX1	2.55e-133	1.22915	0.69	0.359	1.9e-130	AME
SP5	2.4e-33	0.281403	0.256	0.099	8.06e-29	MESO		chrX-74262876-74263231	2.5e-29	3.15711	0.08	0.009	7.57e-24	L-EPI	FTX		MA1119.1	SIX2	2.1e-132	1.00987	0.726	0.384	1.56e-129	AME
OAZ1	2.93e-33	0.396211	0.945	0.879	9.85e-29	MESO		chr10-95229683-95231705	2.51e-29	1.62141	0.307	0.108	7.59e-24	L-EPI	ACSM6		MA0885.1	Dlx2	6.6e-132	0.994019	0.727	0.388	4.93e-129	AME
CNOT10	3.81e-33	0.350499	0.64	0.404	1.28e-28	MESO		chr4-109386260-109387263	2.56e-29	2.35705	0.152	0.031	7.73e-24	L-EPI	SEC24B		MA1505.1	HOXC8	4.91e-130	0.996427	0.716	0.39	3.66e-127	AME
PDIA4	5.01e-33	0.357488	0.928	0.82	1.69e-28	MESO		chr7-115526239-115526730	2.76e-29	3.80788	0.066	0.006	8.34e-24	L-EPI	RP11-458K10.1		MA0889.1	GBX1	1.3e-129	1.20598	0.675	0.342	9.74e-127	AME
RRP7A	5.71e-33	0.345609	0.693	0.46	1.92e-28	MESO		chr16-5451658-5451957	2.84e-29	4.04962	0.057	0.004	8.59e-24	L-EPI	RP11-420N3.2		MA1500.1	HOXB6	4.45e-129	0.987002	0.728	0.388	3.32e-126	AME
KNTC1	5.8e-33	0.271896	0.579	0.329	1.95e-28	MESO		chr19-10450705-10451324	2.85e-29	2.28727	0.164	0.036	8.61e-24	L-EPI	PDE4A		MA0685.1	SP4	5.31e-124	1.11073	0.609	0.306	3.96e-121	AME
FUBP1	5.82e-33	0.334496	0.92	0.808	1.96e-28	MESO		chr20-20367724-20369003	2.87e-29	1.88285	0.236	0.069	8.66e-24	L-EPI	INSM1		MA1515.1	KLF2	2.29e-121	1.11951	0.588	0.304	1.71e-118	AME
C21orf58	6.12e-33	0.285652	0.53	0.289	2.06e-28	MESO		chr10-35639036-35639707	2.91e-29	2.09788	0.184	0.044	8.78e-24	L-EPI	FZD8		MA0836.2	CEBPD	7.87e-121	1.05761	0.714	0.4	5.87e-118	AME
PAK1IP1	6.33e-33	0.352114	0.568	0.338	2.13e-28	MESO		chr12-8818916-8819867	3.36e-29	2.33867	0.152	0.031	1.02e-23	L-EPI	A2ML1		MA0442.2	SOX10	2.89e-119	1.35733	0.689	0.332	2.15e-116	AME
AC004160.1	7.31e-33	0.392885	0.35	0.166	2.46e-28	MESO		chr4-186688092-186688800	3.37e-29	2.55076	0.135	0.025	1.02e-23	L-EPI	FAT1		MA0867.2	SOX4	4.58e-119	1.46033	0.671	0.321	3.41e-116	AME
PDCD11	8.41e-33	0.316256	0.7	0.452	2.83e-28	MESO		chr11-134990151-134991089	3.62e-29	3.58694	0.072	0.007	1.09e-23	L-EPI	RP11-555G19.1		MA0709.1	Msx3	7.1e-119	1.07025	0.684	0.367	5.3e-116	AME
ABCC1	9.54e-33	0.33257	0.622	0.374	3.21e-28	MESO		chr12-102611566-102612330	3.67e-29	3.64154	0.066	0.006	1.11e-23	L-EPI	IGF1		MA0879.1	Dlx1	2.23e-118	1.0817	0.681	0.368	1.66e-115	AME
LARS	1.13e-32	0.349174	0.9	0.74	3.81e-28	MESO		chr7-1418339-1419011	3.69e-29	2.28033	0.161	0.035	1.11e-23	L-EPI	MICALL2		MA0619.1	LIN54	2.77e-117	1.19676	0.647	0.334	2.07e-114	AME
PPP3R1	1.17e-32	0.427183	0.824	0.649	3.95e-28	MESO		chr19-8511823-8512434	3.75e-29	1.97446	0.201	0.052	1.13e-23	L-EPI	ZNF414		MA0043.3	HLF	7.73e-116	1.13365	0.688	0.376	5.77e-113	AME
RANBP2	1.21e-32	0.368959	0.903	0.756	4.07e-28	MESO		chr10-123459308-123460236	4.05e-29	3.47824	0.072	0.007	1.22e-23	L-EPI	RP11-282I1.1		MA0707.1	MNX1	1.66e-115	1.16816	0.669	0.361	1.24e-112	AME
SRSF7	1.24e-32	0.387057	0.916	0.745	4.18e-28	MESO		chr13-59792869-59793603	4.1e-29	3.47917	0.072	0.007	1.24e-23	L-EPI	DIAPH3		MA1564.1	SP9	7.49e-115	0.99525	0.584	0.296	5.59e-112	AME
NAMPT	1.35e-32	0.343316	0.741	0.521	4.55e-28	MESO		chrX-9764901-9766139	4.29e-29	1.97033	0.218	0.061	1.3e-23	L-EPI	GPR143		MA0911.1	Hoxa11	1.97e-114	0.933383	0.738	0.433	1.47e-111	AME
MAN2A1	1.4e-32	0.397547	0.911	0.77	4.69e-28	MESO		chr3-116849095-116849680	4.3e-29	2.79615	0.124	0.022	1.3e-23	L-EPI	LSAMP		MA0722.1	VAX1	2.46e-113	1.02669	0.681	0.373	1.83e-110	AME
SNRPE	2.16e-32	0.368123	0.875	0.694	7.27e-28	MESO		chr2-110731980-110733440	4.34e-29	1.76345	0.253	0.077	1.31e-23	L-EPI	ACOXL		MA0746.2	SP3	4.54e-113	1.08067	0.582	0.31	3.39e-110	AME
MCM5	2.31e-32	0.291808	0.491	0.267	7.78e-28	MESO		chr3-52714118-52715352	4.52e-29	1.7683	0.247	0.074	1.36e-23	L-EPI	NEK4		MA0078.1	Sox17	4.68e-113	1.14553	0.653	0.333	3.49e-110	AME
MTAP	3.01e-32	0.429378	0.772	0.555	1.01e-27	MESO		chr13-59409191-59410096	4.56e-29	2.71485	0.115	0.018	1.38e-23	L-EPI	DIAPH3		MA0903.1	HOXB3	2.43e-112	1.10509	0.675	0.362	1.82e-109	AME
PKNOX2	3.88e-32	0.319227	0.512	0.268	1.31e-27	MESO		chr14-103542155-103543113	4.78e-29	1.95806	0.218	0.061	1.44e-23	L-EPI	TRMT61A		MA0914.1	ISL2	5.5e-112	0.850301	0.708	0.398	4.11e-109	AME
NDUFB9	4.2e-32	0.475714	0.838	0.718	1.41e-27	MESO		chr2-69209366-69209882	4.82e-29	3.3423	0.08	0.009	1.46e-23	L-EPI	ANTXR1		MA1506.1	HOXD10	2.42e-111	0.968566	0.728	0.432	1.8e-108	AME
NUP155	4.65e-32	0.345334	0.678	0.439	1.56e-27	MESO		chr1-181969572-181970605	4.97e-29	3.23145	0.086	0.01	1.5e-23	L-EPI	ZNF648		MA0880.1	Dlx3	6.8e-110	0.978501	0.687	0.369	5.07e-107	AME
VCP	4.82e-32	0.352041	0.938	0.872	1.62e-27	MESO		chr14-101944990-101945633	5.11e-29	2.78213	0.112	0.018	1.54e-23	L-EPI	RP11-1017G21.5		MA0674.1	NKX6-1	1.11e-109	0.931451	0.678	0.383	8.24e-107	AME
NOC2L	4.92e-32	0.279985	0.592	0.348	1.65e-27	MESO		chr2-58539858-58540351	5.51e-29	2.96774	0.098	0.013	1.66e-23	L-EPI	LINC01122		MA0829.2	SREBF1(var.2)	2.83e-109	1.01595	0.717	0.399	2.11e-106	AME
PRPF40A	5.51e-32	0.344214	0.951	0.907	1.85e-27	MESO		chr6-27601566-27602792	5.58e-29	1.82228	0.25	0.077	1.69e-23	L-EPI	LINC01012		MA1513.1	KLF15	5.1e-109	0.822076	0.577	0.307	3.8e-106	AME
UBA2	5.63e-32	0.346312	0.845	0.668	1.89e-27	MESO		chr11-3188613-3189798	5.59e-29	2.2667	0.167	0.038	1.69e-23	L-EPI	OSBPL5		MA1512.1	KLF11	2.09e-107	0.999181	0.57	0.3	1.56e-104	AME
UTP18	6.7e-32	0.297936	0.619	0.378	2.25e-27	MESO		chr4-84378357-84379368	5.66e-29	3.18714	0.086	0.01	1.71e-23	L-EPI	RP11-42A4.1		MA1529.1	NHLH2	1.78e-106	0.868238	0.683	0.373	1.32e-103	AME
ZBTB38	6.87e-32	0.257207	0.502	0.275	2.31e-27	MESO		chr16-49367792-49368682	5.67e-29	3.26328	0.089	0.011	1.71e-23	L-EPI	C16orf78		MA0775.1	MEIS3	2.1e-106	0.89582	0.69	0.403	1.57e-103	AME
NHP2	7.28e-32	0.396938	0.774	0.552	2.45e-27	MESO		chr3-147397185-147397708	5.83e-29	2.37153	0.161	0.036	1.76e-23	L-EPI	ZIC4		MA1608.1	Isl1	1.33e-105	0.866738	0.683	0.396	9.94e-103	AME
NAA50	7.5e-32	0.379994	0.823	0.61	2.52e-27	MESO		chr21-33069839-33071691	5.9e-29	1.50579	0.336	0.124	1.78e-23	L-EPI	OLIG1		MA0051.1	IRF2	1.26e-103	0.976953	0.684	0.389	9.38e-101	AME
SPSB4	8.53e-32	0.29055	0.564	0.319	2.87e-27	MESO		chr20-31585360-31586133	6.08e-29	2.13697	0.187	0.046	1.84e-23	L-EPI	RP3-324O17.8		MA0675.1	NKX6-2	5.19e-103	0.953622	0.676	0.375	3.87e-100	AME
MRPL23	9.8e-32	0.298474	0.499	0.284	3.29e-27	MESO		chr9-14546765-14547898	6.2e-29	2.06845	0.187	0.046	1.87e-23	L-EPI	RP11-408A13.3		MA0702.2	LMX1A	8.33e-103	0.951691	0.664	0.377	6.22e-100	AME
SPDL1	1.06e-31	0.324564	0.603	0.375	3.58e-27	MESO		chr2-96549789-96550516	6.46e-29	2.12165	0.187	0.046	1.95e-23	L-EPI	ARID5A		MA0894.1	HESX1	3.5e-102	1.04249	0.647	0.359	2.61e-99	AME
SNRPG	1.16e-31	0.346404	0.848	0.66	3.9e-27	MESO		chr19-54316400-54317987	6.88e-29	2.073	0.198	0.052	2.08e-23	L-EPI	AC008984.2		MA0642.1	EN2	1.6e-101	1.0182	0.657	0.36	1.19e-98	AME
TPI1	1.22e-31	0.437585	0.947	0.888	4.09e-27	MESO		chr17-19458945-19459465	7.06e-29	3.20833	0.089	0.011	2.13e-23	L-EPI	AC004448.5		MA0493.1	Klf1	2.34e-100	1.22167	0.594	0.336	1.74e-97	AME
RUVBL2	1.35e-31	0.292379	0.564	0.325	4.53e-27	MESO		chr8-131392044-131392938	7.58e-29	3.20786	0.08	0.009	2.29e-23	L-EPI	CTD-2501M5.1		MA0684.2	RUNX3	2.39e-100	0.861694	0.7	0.401	1.78e-97	AME
SRSF3	1.4e-31	0.330864	0.975	0.924	4.7e-27	MESO		chr5-1881190-1881504	7.78e-29	2.52771	0.129	0.023	2.35e-23	L-EPI	IRX4		MA1577.1	TLX2	3.97e-100	0.977939	0.646	0.357	2.96e-97	AME
YWHAH	1.43e-31	0.336327	0.861	0.637	4.82e-27	MESO		chr6-170295612-170297511	7.79e-29	1.4983	0.316	0.11	2.35e-23	L-EPI	DLL1		MA0050.2	IRF1	8.37e-100	1.1613	0.613	0.326	6.25e-97	AME
FABP7	1.45e-31	0.252698	0.354	0.163	4.86e-27	MESO		chr19-55160508-55161130	7.99e-29	1.40939	0.374	0.148	2.41e-23	L-EPI	DNAAF3		MA0723.1	VAX2	8.44e-100	0.998316	0.649	0.367	6.3e-97	AME
TBCD	1.46e-31	0.302312	0.598	0.362	4.89e-27	MESO		chr13-64684011-64685343	8.15e-29	2.4629	0.129	0.023	2.46e-23	L-EPI	LINC00355		MA0087.1	Sox5	1.89e-99	1.08555	0.656	0.36	1.41e-96	AME
URB1	1.82e-31	0.368566	0.468	0.264	6.1e-27	MESO		chr9-114097927-114099468	8.35e-29	1.29444	0.428	0.184	2.52e-23	L-EPI	KIF12		MA0155.1	INSM1	8.95e-99	0.779853	0.658	0.346	6.68e-96	AME
TUBB6	1.87e-31	0.419294	0.686	0.48	6.28e-27	MESO		chr5-68921899-68922933	9.08e-29	3.1114	0.092	0.012	2.74e-23	L-EPI	CTC-340D7.1		MA0782.2	PKNOX1	2.97e-98	0.877548	0.7	0.401	2.22e-95	AME
VOPP1	1.88e-31	0.325628	0.655	0.417	6.31e-27	MESO		chr19-49555663-49557245	9.52e-29	1.42133	0.365	0.145	2.88e-23	L-EPI	NOSIP		MA0651.1	HOXC11	3.65e-98	0.91385	0.71	0.446	2.73e-95	AME
NOLC1	2.42e-31	0.356521	0.737	0.502	8.13e-27	MESO		chr3-76043406-76044281	9.73e-29	2.59212	0.126	0.023	2.94e-23	L-EPI	ROBO2		MA1150.1	RORB	1.31e-97	0.843205	0.666	0.39	9.78e-95	AME
NUP107	2.65e-31	0.33091	0.698	0.458	8.92e-27	MESO		chr6-131300838-131301450	1.05e-28	3.23343	0.083	0.01	3.16e-23	L-EPI	AKAP7		MA0901.2	HOXB13	1.44e-97	1.02587	0.666	0.379	1.08e-94	AME
GNL2	3.94e-31	0.306447	0.706	0.463	1.32e-26	MESO		chr14-36505367-36506252	1.11e-28	2.21495	0.17	0.039	3.36e-23	L-EPI	SFTA3		MA0774.1	MEIS2	1.49e-97	0.822686	0.687	0.408	1.11e-94	AME
ZNF730	4.13e-31	0.318625	0.747	0.49	1.39e-26	MESO		chr10-70633905-70634850	1.12e-28	3.07996	0.092	0.012	3.37e-23	L-EPI	PRF1		MA0650.2	HOXA13	2.28e-97	0.949654	0.725	0.44	1.7e-94	AME
EIF3K	5.38e-31	0.404605	0.937	0.875	1.81e-26	MESO		chr4-154781070-154782012	1.12e-28	3.02154	0.089	0.011	3.39e-23	L-EPI	RBM46		MA1562.1	SOX14	3.74e-97	1.02091	0.654	0.348	2.79e-94	AME
STMN1	5.39e-31	0.366494	0.969	0.871	1.81e-26	MESO		chr22-41184499-41184991	1.14e-28	2.70888	0.109	0.017	3.43e-23	L-EPI	EP300		MA0747.1	SP8	1.12e-96	1.02529	0.547	0.308	8.36e-94	AME
SNRNP70	5.53e-31	0.329094	0.9	0.741	1.86e-26	MESO		chr1-24929365-24930740	1.22e-28	1.65727	0.29	0.1	3.67e-23	L-EPI	RUNX3		MA0072.1	RORA(var.2)	3.91e-96	0.818236	0.707	0.405	2.92e-93	AME
EP400	5.73e-31	0.351339	0.774	0.572	1.93e-26	MESO		chr16-5928527-5929228	1.22e-28	2.59741	0.124	0.022	3.7e-23	L-EPI	RP11-420N3.3		MA1574.1	THRB	8e-96	0.733916	0.69	0.358	5.97e-93	AME
XPOT	5.76e-31	0.372261	0.752	0.534	1.94e-26	MESO		chrX-137573424-137575173	1.23e-28	1.3442	0.379	0.151	3.72e-23	L-EPI	RP11-158M9.1		MA0070.1	PBX1	1.6e-95	0.866832	0.669	0.382	1.19e-92	AME
NSD2	6.25e-31	0.329012	0.819	0.595	2.1e-26	MESO		chr7-147607032-147607745	1.28e-28	3.38345	0.075	0.008	3.87e-23	L-EPI	CNTNAP2		MA0025.2	NFIL3	4.67e-95	1.08615	0.645	0.353	3.49e-92	AME
SNRPA	6.46e-31	0.340253	0.736	0.518	2.17e-26	MESO		chr8-19939045-19940676	1.36e-28	1.8328	0.233	0.068	4.11e-23	L-EPI	LPL		MA1148.1	PPARA::RXRA	1.02e-94	0.767656	0.691	0.357	7.59e-92	AME
PUM3	8.21e-31	0.385963	0.789	0.572	2.76e-26	MESO		chr17-45404788-45405995	1.38e-28	1.26412	0.437	0.19	4.18e-23	L-EPI	ARHGAP27		MA0683.1	POU4F2	2.77e-94	1.26714	0.582	0.317	2.06e-91	AME
EML4	9.83e-31	0.421731	0.948	0.891	3.31e-26	MESO		chr2-219447775-219449267	1.53e-28	1.67658	0.276	0.09	4.63e-23	L-EPI	SPEG		MA1550.1	PPARD	2.67e-93	0.688377	0.669	0.348	1.99e-90	AME
SLC7A1	1.03e-30	0.260784	0.373	0.184	3.46e-26	MESO		chr3-54639792-54640281	1.65e-28	2.87361	0.098	0.014	4.99e-23	L-EPI	CACNA2D3		MA0772.1	IRF7	3e-93	1.04246	0.671	0.374	2.24e-90	AME
TIAM1	1.09e-30	0.371347	0.845	0.629	3.66e-26	MESO		chr2-165793092-165794913	1.71e-28	1.38445	0.382	0.154	5.17e-23	L-EPI	GALNT3		MA0855.1	RXRB	4.38e-93	0.697205	0.669	0.349	3.26e-90	AME
RNF144A	1.09e-30	0.289851	0.505	0.279	3.67e-26	MESO		chr8-143094250-143095617	1.73e-28	2.3953	0.155	0.034	5.22e-23	L-EPI	LY6L		MA1117.1	RELB	6.81e-93	0.778592	0.676	0.406	5.08e-90	AME
RFX7	1.22e-30	0.368202	0.845	0.657	4.11e-26	MESO		chr11-82675791-82676200	1.73e-28	3.42672	0.072	0.007	5.23e-23	L-EPI	MIR4300HG		MA0783.1	PKNOX2	8.07e-93	0.810953	0.685	0.396	6.02e-90	AME
GADD45A	1.29e-30	0.317516	0.436	0.233	4.34e-26	MESO		chr17-48520468-48521099	1.76e-28	2.81392	0.109	0.017	5.32e-23	L-EPI	HOXB1		MA0718.1	RAX	8.67e-93	0.992193	0.63	0.359	6.47e-90	AME
SYN2	1.39e-30	0.263999	0.412	0.207	4.68e-26	MESO		chr1-209862474-209863113	1.82e-28	3.60802	0.066	0.006	5.5e-23	L-EPI	DIEXF		MA0703.2	LMX1B	6.5e-91	0.941486	0.649	0.369	4.85e-88	AME
DKC1	1.44e-30	0.370453	0.72	0.487	4.83e-26	MESO		chr7-25732567-25733190	1.83e-28	2.87616	0.098	0.014	5.53e-23	L-EPI	AC003090.1		MA0666.1	MSX1	5.69e-90	0.920327	0.647	0.376	4.24e-87	AME
RSL1D1	1.66e-30	0.373318	0.835	0.656	5.59e-26	MESO		chr8-70070618-70072595	1.88e-28	1.49835	0.342	0.13	5.67e-23	L-EPI	PRDM14		MA0708.1	MSX2	5.69e-90	0.920327	0.647	0.376	4.24e-87	AME
INTS7	1.94e-30	0.321514	0.605	0.376	6.53e-26	MESO		chr10-26214030-26214325	1.88e-28	2.82578	0.106	0.016	5.69e-23	L-EPI	MYO3A		MA0876.1	BSX	5.69e-90	0.920327	0.647	0.376	4.24e-87	AME
RMI1	2.06e-30	0.262165	0.499	0.279	6.93e-26	MESO		chr15-34214104-34214612	1.92e-28	3.10567	0.086	0.01	5.8e-23	L-EPI	KATNBL1		MA0797.1	TGIF2	1.26e-89	0.794877	0.69	0.399	9.41e-87	AME
HSPH1	2.07e-30	0.378192	0.771	0.587	6.96e-26	MESO		chr10-117159387-117159774	1.92e-28	2.88027	0.103	0.015	5.8e-23	L-EPI	MIR3663HG		MA0465.2	CDX2	2.21e-89	0.918331	0.707	0.423	1.65e-86	AME
HOXB6	2.55e-30	0.496994	0.401	0.219	8.56e-26	MESO		chr18-35827371-35828212	1.93e-28	2.26924	0.167	0.038	5.82e-23	L-EPI	RP11-873E20.1		MA0508.3	PRDM1	2.66e-89	0.95097	0.608	0.345	1.98e-86	AME
WDR76	3.17e-30	0.273607	0.349	0.169	1.07e-25	MESO		chrX-115682200-115682582	1.93e-28	3.14854	0.089	0.011	5.83e-23	L-EPI	PLS3		MA0630.1	SHOX	6.54e-87	0.924091	0.633	0.368	4.88e-84	AME
GPAM	3.3e-30	0.307227	0.418	0.221	1.11e-25	MESO		chr5-94354809-94355479	2.07e-28	3.09805	0.089	0.011	6.26e-23	L-EPI	KIAA0825		MA0717.1	RAX2	6.54e-87	0.924091	0.633	0.368	4.88e-84	AME
ARHGAP19	3.37e-30	0.270681	0.473	0.261	1.13e-25	MESO		chr6-127518713-127519410	2.09e-28	2.50611	0.132	0.025	6.32e-23	L-EPI	SOGA3		MA0132.2	PDX1	3.76e-86	0.893202	0.647	0.385	2.81e-83	AME
ETV6	4.6e-30	0.472538	0.833	0.657	1.55e-25	MESO		chr16-14405431-14406173	2.11e-28	1.87748	0.233	0.069	6.36e-23	L-EPI	RP11-65J21.4		MA1481.1	DRGX	3.76e-86	0.893202	0.647	0.385	2.81e-83	AME
PRMT1	5.48e-30	0.384743	0.872	0.724	1.84e-25	MESO		chr7-125915360-125915830	2.14e-28	3.48028	0.069	0.006	6.47e-23	L-EPI	AC005276.1		MA0599.1	KLF5	4.58e-86	0.864075	0.506	0.297	3.42e-83	AME
ESF1	5.94e-30	0.363082	0.813	0.617	2e-25	MESO		chr7-138458669-138459138	2.18e-28	2.3911	0.135	0.026	6.6e-23	L-EPI	TRIM24		MA1112.2	NR4A1	1.14e-85	0.730819	0.669	0.366	8.47e-83	AME
USP3	7.38e-30	0.338658	0.733	0.49	2.48e-25	MESO		chr7-26153893-26154294	2.31e-28	2.65398	0.115	0.019	6.99e-23	L-EPI	NFE2L3		MA0881.1	Dlx4	2.76e-85	0.815635	0.677	0.394	2.06e-82	AME
CTDSPL2	7.57e-30	0.331649	0.809	0.607	2.55e-25	MESO		chr18-23168641-23170007	2.35e-28	2.42392	0.138	0.027	7.1e-23	L-EPI	CABLES1		MA0494.1	Nr1h3::Rxra	4.66e-85	0.742879	0.682	0.402	3.48e-82	AME
SLIRP	7.91e-30	0.350593	0.799	0.592	2.66e-25	MESO		chr13-51169116-51169901	2.71e-28	2.17157	0.167	0.038	8.18e-23	L-EPI	LINC00371		MA1533.1	NR1I2	1.5e-84	0.733057	0.684	0.412	1.12e-81	AME
ILF2	8.16e-30	0.400449	0.861	0.735	2.75e-25	MESO		chr11-79472733-79473546	2.78e-28	2.62753	0.121	0.021	8.41e-23	L-EPI	TENM4		MA0644.1	ESX1	1.84e-84	0.998841	0.615	0.359	1.37e-81	AME
EIF3D	1.21e-29	0.340628	0.812	0.586	4.07e-25	MESO		chr4-136281046-136281716	2.8e-28	3.01457	0.095	0.013	8.45e-23	L-EPI	RP11-775H9.2		MA0657.1	KLF13	4.85e-84	0.831587	0.639	0.364	3.62e-81	AME
WDR75	1.34e-29	0.274957	0.655	0.418	4.49e-25	MESO		chr19-4597186-4598643	2.91e-28	1.54168	0.299	0.103	8.79e-23	L-EPI	SEMA6B		MA0909.2	HOXD13	2.99e-83	0.78059	0.705	0.439	2.23e-80	AME
TTF2	1.37e-29	0.289044	0.591	0.355	4.6e-25	MESO		chr9-71951998-71952590	3.03e-28	3.21772	0.083	0.01	9.16e-23	L-EPI	C9orf85		MA0163.1	PLAG1	3.68e-83	0.721879	0.594	0.344	2.75e-80	AME
EIF4G1	1.42e-29	0.344454	0.892	0.771	4.78e-25	MESO		chr2-182608297-182608854	3.19e-28	4.31049	0.049	0.003	9.63e-23	L-EPI	PDE1A		MA0902.2	HOXB2	5.04e-82	0.850504	0.64	0.381	3.76e-79	AME
NCAPD2	1.44e-29	0.259917	0.585	0.343	4.84e-25	MESO		chrX-33102964-33103655	3.28e-28	3.29363	0.078	0.008	9.91e-23	L-EPI	DMD		MA0495.3	MAFF	7.66e-82	0.704628	0.693	0.434	5.72e-79	AME
TUBG1	1.49e-29	0.256619	0.546	0.314	5.02e-25	MESO		chr11-31804817-31806281	3.33e-28	1.87056	0.218	0.061	1e-22	L-EPI	PAX6		MA0908.1	HOXD11	4.28e-81	0.770838	0.701	0.446	3.2e-78	AME
EXOSC8	1.54e-29	0.30272	0.691	0.452	5.18e-25	MESO		chr20-32051852-32053136	3.41e-28	1.80762	0.244	0.075	1.03e-22	L-EPI	HCK		MA0700.2	LHX2	8.38e-81	0.863174	0.637	0.378	6.25e-78	AME
NAA16	1.58e-29	0.274124	0.662	0.422	5.3e-25	MESO		chrX-37993799-37994214	3.43e-28	2.78667	0.109	0.017	1.04e-22	L-EPI	RP5-972B16.2		MA0519.1	Stat5a::Stat5b	1.66e-80	0.692111	0.684	0.437	1.24e-77	AME
PSAT1	1.83e-29	0.279506	0.741	0.48	6.17e-25	MESO		chr15-39886763-39887640	3.43e-28	3.27815	0.078	0.008	1.04e-22	L-EPI	GPR176		MA0856.1	RXRG	1.68e-80	0.584288	0.641	0.343	1.25e-77	AME
ZNF93	2.19e-29	0.28621	0.619	0.383	7.35e-25	MESO		chr5-134070850-134071601	3.46e-28	1.71926	0.259	0.082	1.04e-22	L-EPI	TCF7		MA0741.1	KLF16	5.29e-80	0.894646	0.521	0.302	3.95e-77	AME
ELOVL6	2.86e-29	0.365453	0.838	0.618	9.63e-25	MESO		chr10-53358228-53359313	3.54e-28	2.47935	0.129	0.024	1.07e-22	L-EPI	RP11-71J2.1		MA0896.1	Hmx1	7.57e-79	0.761831	0.648	0.4	5.65e-76	AME
PHF6	3.61e-29	0.346774	0.864	0.736	1.21e-24	MESO		chr9-137156450-137157298	3.63e-28	2.40558	0.149	0.032	1.1e-22	L-EPI	GRIN1		MA0791.1	POU4F3	8.22e-79	1.04507	0.602	0.347	6.13e-76	AME
DTD1	3.69e-29	0.326886	0.686	0.445	1.24e-24	MESO		chr14-57864844-57866337	3.94e-28	1.75551	0.256	0.081	1.19e-22	L-EPI	SLC35F4		MA0699.1	LBX2	5.43e-78	0.909628	0.603	0.359	4.05e-75	AME
TCOF1	4.03e-29	0.289713	0.748	0.516	1.36e-24	MESO		chrX-1400618-1402014	4.18e-28	1.70766	0.256	0.081	1.26e-22	L-EPI	ASMTL		MA0796.1	TGIF1	8.39e-78	0.73192	0.666	0.413	6.26e-75	AME
TMEM51	4.14e-29	0.330092	0.567	0.348	1.39e-24	MESO		chr19-14564055-14564950	4.24e-28	1.59807	0.302	0.107	1.28e-22	L-EPI	TECR		MA0159.1	RARA::RXRA	1.54e-77	0.692634	0.66	0.396	1.15e-74	AME
LMNB2	4.57e-29	0.270055	0.646	0.401	1.54e-24	MESO		chr4-141635976-141637384	4.76e-28	1.59794	0.282	0.094	1.44e-22	L-EPI	IL15		MA0906.1	HOXC12	1.57e-77	0.791714	0.69	0.446	1.17e-74	AME
BARD1	4.6e-29	0.31231	0.73	0.5	1.55e-24	MESO		chr1-38803353-38804724	4.97e-28	1.94346	0.216	0.061	1.5e-22	L-EPI	RRAGC		MA1495.1	HOXA1	1.01e-76	0.737388	0.653	0.396	7.52e-74	AME
BCCIP	5.43e-29	0.302922	0.751	0.524	1.82e-24	MESO		chr19-50817722-50818692	5.01e-28	1.63825	0.27	0.088	1.51e-22	L-EPI	MGC45922		MA0904.2	HOXB5	1.01e-76	0.737388	0.653	0.396	7.52e-74	AME
CEP85L	6.11e-29	0.422191	0.865	0.685	2.06e-24	MESO		chr5-18651871-18653319	5.04e-28	2.73958	0.112	0.018	1.52e-22	L-EPI	CTD-2023M8.1		MA0106.3	TP53	1.1e-75	0.696167	0.673	0.422	8.23e-73	AME
SPOCK1	6.6e-29	0.316413	0.336	0.161	2.22e-24	MESO		chr2-96986512-96986717	5.36e-28	5.41818	0.034	0.001	1.62e-22	L-EPI	FAM178B		MA0019.1	Ddit3::Cebpa	1.13e-75	0.718259	0.656	0.404	8.46e-73	AME
NUP153	7.31e-29	0.363552	0.795	0.591	2.46e-24	MESO		chr1-243487523-243488032	5.47e-28	2.70448	0.115	0.019	1.65e-22	L-EPI	SDCCAG8		MA1537.1	NR2F1(var.2)	1.45e-75	0.565873	0.646	0.348	1.08e-72	AME
UTP14A	7.74e-29	0.316197	0.622	0.394	2.6e-24	MESO		chr13-56112610-56112820	5.53e-28	5.29721	0.034	0.001	1.67e-22	L-EPI	RP11-415G4.1		MA0665.1	MSC	7.68e-75	0.681172	0.664	0.409	5.73e-72	AME
DTYMK	8.15e-29	0.325482	0.658	0.433	2.74e-24	MESO		chr8-69977153-69977772	5.74e-28	2.76653	0.118	0.02	1.74e-22	L-EPI	RNA5SP270		MA0512.2	Rxra	1.14e-74	0.497547	0.604	0.333	8.53e-72	AME
CBX1	1.03e-28	0.341523	0.879	0.759	3.47e-24	MESO		chr12-59328337-59329113	6.2e-28	3.09086	0.089	0.012	1.87e-22	L-EPI	RP11-272B17.1		MA1575.1	THRB(var.2)	2.14e-74	0.716024	0.644	0.398	1.6e-71	AME
H2AFX	1.36e-28	0.31961	0.632	0.413	4.58e-24	MESO		chr3-176505688-176506587	7.08e-28	2.19897	0.164	0.037	2.14e-22	L-EPI	LINC01208		MA0905.1	HOXC10	2.44e-74	0.725661	0.682	0.441	1.82e-71	AME
MYCN	1.42e-28	0.298002	0.346	0.176	4.77e-24	MESO		chr2-168552238-168552835	7.59e-28	2.99201	0.092	0.012	2.29e-22	L-EPI	CERS6		MA0039.4	KLF4	5e-74	0.810363	0.502	0.298	3.73e-71	AME
PPIF	1.56e-28	0.288264	0.506	0.294	5.24e-24	MESO		chr5-116863883-116865028	8.01e-28	1.58995	0.287	0.097	2.42e-22	L-EPI	CTC-472C24.1		MA0463.2	BCL6	7.01e-74	0.666548	0.693	0.446	5.23e-71	AME
GSPT1	1.63e-28	0.342954	0.892	0.768	5.49e-24	MESO		chr11-61516139-61516647	8.12e-28	2.69497	0.115	0.019	2.45e-22	L-EPI	SYT7		MA1588.1	ZNF136	9.15e-74	0.706827	0.65	0.412	6.83e-71	AME
EIF3M	1.67e-28	0.327153	0.9	0.782	5.63e-24	MESO		chr5-5139150-5140786	8.5e-28	1.73907	0.244	0.075	2.57e-22	L-EPI	ADAMTS16		MA0498.2	MEIS1	9.96e-73	0.703625	0.665	0.43	7.43e-70	AME
ITGB3BP	1.7e-28	0.286784	0.706	0.466	5.7e-24	MESO		chr15-89399173-89400661	8.77e-28	1.96639	0.207	0.057	2.65e-22	L-EPI	MIR9-3HG		MA0886.1	EMX2	2.71e-72	0.879334	0.609	0.375	2.02e-69	AME
CPSF6	1.9e-28	0.324782	0.921	0.777	6.38e-24	MESO		chr5-80568831-80570722	8.8e-28	1.64485	0.284	0.098	2.66e-22	L-EPI	ANKRD34B		MA1644.1	NFYC	2.04e-71	0.872883	0.604	0.37	1.52e-68	AME
COLEC12	1.93e-28	0.632122	0.834	0.737	6.49e-24	MESO		chr7-84206913-84207392	9.06e-28	3.56592	0.063	0.005	2.74e-22	L-EPI	SEMA3A		MA0060.3	NFYA	5.55e-71	0.859343	0.609	0.375	4.14e-68	AME
COL5A2	2.02e-28	0.567573	0.886	0.662	6.81e-24	MESO		chr14-87149489-87150419	9.19e-28	2.62794	0.121	0.021	2.77e-22	L-EPI	RP11-1141N12.1		MA1571.1	TGIF2LX	5.68e-71	0.679012	0.669	0.428	4.24e-68	AME
AC011447.3	2.16e-28	0.272437	0.727	0.461	7.27e-24	MESO		chr14-69483703-69485234	9.29e-28	1.58682	0.29	0.1	2.81e-22	L-EPI	PLEKHD1		MA0618.1	LBX1	2.01e-70	0.789323	0.631	0.388	1.5e-67	AME
ZWINT	2.41e-28	0.259619	0.512	0.296	8.1e-24	MESO		chr10-67861391-67862550	9.72e-28	2.40118	0.147	0.031	2.94e-22	L-EPI	RP11-57G10.8		MA0504.1	NR2C2	2.03e-69	0.611422	0.646	0.379	1.51e-66	AME
HDGFL3	2.54e-28	0.350297	0.831	0.647	8.56e-24	MESO		chr2-156328987-156329372	1.02e-27	2.62471	0.115	0.019	3.07e-22	L-EPI	NR4A2		MA0027.2	EN1	2.26e-69	0.827535	0.615	0.361	1.69e-66	AME
SPATA5	3.93e-28	0.356584	0.862	0.68	1.32e-23	MESO		chr6-101716452-101717252	1.02e-27	3.14136	0.083	0.01	3.07e-22	L-EPI	GRIK2		MA1572.1	TGIF2LY	2.5e-69	0.678502	0.653	0.428	1.87e-66	AME
SH3PXD2A	5.44e-28	0.272474	0.726	0.492	1.83e-23	MESO		chrX-23332774-23335489	1.09e-27	1.40918	0.351	0.136	3.29e-22	L-EPI	PTCHD1		MA0731.1	BCL6B	2.82e-69	0.664377	0.662	0.426	2.1e-66	AME
HEATR1	5.65e-28	0.302948	0.698	0.478	1.9e-23	MESO		chr19-18931875-18933037	1.09e-27	1.2703	0.42	0.184	3.31e-22	L-EPI	HOMER3		MA0873.1	HOXD12	5.54e-69	0.702534	0.682	0.453	4.13e-66	AME
ACSL3	5.77e-28	0.316435	0.895	0.769	1.94e-23	MESO		chr1-179591451-179592386	1.1e-27	2.59725	0.118	0.02	3.32e-22	L-EPI	TDRD5		MA0115.1	NR1H2::RXRA	6.24e-69	0.520313	0.612	0.345	4.65e-66	AME
SNRPA1	6.54e-28	0.325385	0.769	0.57	2.2e-23	MESO		chr6-4078508-4079667	1.19e-27	2.34046	0.141	0.029	3.6e-22	L-EPI	C6orf201		MA0806.1	TBX4	3.27e-68	0.803293	0.598	0.359	2.44e-65	AME
ATIC	7.2e-28	0.304223	0.744	0.533	2.42e-23	MESO		chr20-45938624-45939173	1.23e-27	2.13934	0.172	0.041	3.73e-22	L-EPI	PCIF1		MA0677.1	Nr2f6	6.2e-68	0.469644	0.603	0.33	4.63e-65	AME
FIRRE	7.3e-28	0.441368	0.788	0.603	2.46e-23	MESO		chr11-31817721-31818307	1.28e-27	2.13159	0.17	0.04	3.85e-22	L-EPI	PAX6		MA1100.2	ASCL1	5.83e-67	0.65688	0.635	0.407	4.35e-64	AME
BCL2L12	1.11e-27	0.289125	0.667	0.444	3.75e-23	MESO		chrX-10508824-10509265	1.34e-27	3.3777	0.066	0.006	4.04e-22	L-EPI	MID1		MA1498.1	HOXA7	2.15e-65	0.623013	0.666	0.432	1.6e-62	AME
SF3A3	1.21e-27	0.286002	0.705	0.48	4.08e-23	MESO		chrX-45850140-45852034	1.46e-27	1.39122	0.353	0.137	4.4e-22	L-EPI	RP5-1158E12.3		MA1502.1	HOXB8	2.15e-65	0.623013	0.666	0.432	1.6e-62	AME
AURKA	1.39e-27	0.298927	0.508	0.299	4.66e-23	MESO		chr13-52955410-52956052	1.66e-27	2.07741	0.178	0.044	5.01e-22	L-EPI	OLFM4		MA0910.2	HOXD8	2.15e-65	0.623013	0.666	0.432	1.6e-62	AME
TIMM13	1.8e-27	0.371007	0.799	0.64	6.06e-23	MESO		chr19-53782680-53783057	1.66e-27	3.00783	0.089	0.012	5.01e-22	L-EPI	MIR371B		MA0790.1	POU4F1	2.23e-65	0.940087	0.573	0.343	1.67e-62	AME
ADNP2	2.43e-27	0.354905	0.796	0.613	8.18e-23	MESO		chr5-141674663-141675199	1.69e-27	2.9984	0.092	0.013	5.1e-22	L-EPI	ARAP3		MA1597.1	ZNF528	2.68e-65	0.658504	0.605	0.385	2e-62	AME
ACSS3	2.49e-27	0.467409	0.648	0.445	8.37e-23	MESO		chr10-80894209-80895394	2.12e-27	2.63603	0.109	0.018	6.41e-22	L-EPI	RP11-514F8.2		MA0634.1	ALX3	5.12e-65	0.843689	0.599	0.36	3.82e-62	AME
TRIO	2.75e-27	0.338571	0.935	0.87	9.26e-23	MESO		chr6-91299331-91299994	2.13e-27	2.77404	0.109	0.018	6.42e-22	L-EPI	RP1-177I10.1		MA0809.2	TEAD4	1.21e-64	1.38709	0.666	0.432	9.04e-62	AME
PELI1	2.78e-27	0.282923	0.681	0.437	9.35e-23	MESO		chr12-54564443-54565184	2.14e-27	2.67353	0.109	0.018	6.46e-22	L-EPI	PDE1B		MA0882.1	DLX6	1.23e-64	0.744971	0.633	0.393	9.2e-62	AME
C19orf48	3.07e-27	0.287014	0.56	0.332	1.03e-22	MESO		chr6-76119798-76120807	2.15e-27	2.95359	0.092	0.013	6.49e-22	L-EPI	IMPG1		MA1494.1	HNF4A(var.2)	2.7e-64	0.351617	0.583	0.327	2.01e-61	AME
MRPS28	3.14e-27	0.311009	0.847	0.678	1.06e-22	MESO		chrX-116805549-116806974	2.22e-27	2.90148	0.095	0.013	6.7e-22	L-EPI	RP11-232D9.3		MA0502.2	NFYB	5.65e-64	0.728203	0.623	0.384	4.22e-61	AME
METTL16	3.45e-27	0.273649	0.678	0.443	1.16e-22	MESO		chr7-72335556-72337749	2.33e-27	1.62351	0.273	0.091	7.03e-22	L-EPI	CALN1		MA0900.2	HOXA2	9.57e-63	0.707856	0.626	0.391	7.14e-60	AME
UQCC2	3.52e-27	0.354176	0.682	0.458	1.18e-22	MESO		chr2-39664919-39667110	2.38e-27	1.67394	0.264	0.087	7.2e-22	L-EPI	TMEM178A		MA0065.2	Pparg::Rxra	1.04e-62	0.539119	0.614	0.356	7.74e-60	AME
NSUN2	4.14e-27	0.256438	0.641	0.402	1.39e-22	MESO		chr4-188031438-188032879	2.43e-27	2.17611	0.164	0.038	7.33e-22	L-EPI	ZFP42		MA1107.2	KLF9	4.14e-62	0.707572	0.541	0.339	3.09e-59	AME
PAXBP1	5.72e-27	0.345087	0.788	0.623	1.92e-22	MESO		chr2-63847699-63847902	2.43e-27	3.4261	0.072	0.007	7.33e-22	L-EPI	UGP2		MA1623.1	Stat2	5.63e-62	0.781248	0.618	0.404	4.2e-59	AME
BRIX1	6.06e-27	0.280969	0.61	0.389	2.04e-22	MESO		chr13-49219743-49221304	2.46e-27	1.45918	0.33	0.124	7.44e-22	L-EPI	MLNR		MA1121.1	TEAD2	9.07e-62	1.24966	0.648	0.421	6.76e-59	AME
METAP2	9.09e-27	0.34241	0.887	0.753	3.06e-22	MESO		chr1-206506822-206508320	2.47e-27	1.50534	0.302	0.106	7.45e-22	L-EPI	RASSF5		MA0720.1	Shox2	2.3e-61	0.776353	0.604	0.377	1.72e-58	AME
NDUFAF6	1.28e-26	0.252218	0.549	0.333	4.31e-22	MESO		chr19-6730139-6731083	2.53e-27	1.8416	0.23	0.07	7.64e-22	L-EPI	GPR108		MA0793.1	POU6F2	3.87e-61	0.762466	0.6	0.369	2.89e-58	AME
HMCN1	1.39e-26	0.323249	0.643	0.411	4.67e-22	MESO		chr2-113276908-113279057	2.65e-27	1.74554	0.244	0.076	8.02e-22	L-EPI	PAX8		MA1503.1	HOXB9	1.76e-60	0.627528	0.671	0.453	1.31e-57	AME
KNOP1	1.54e-26	0.320798	0.809	0.599	5.19e-22	MESO		chr7-111051805-111052201	2.74e-27	3.54091	0.069	0.007	8.28e-22	L-EPI	IMMP2L		MA0724.1	VENTX	3.95e-60	0.644021	0.618	0.411	2.94e-57	AME
NR6A1	1.58e-26	0.360343	0.931	0.8	5.33e-22	MESO		chr2-76572739-76573339	2.79e-27	3.73917	0.06	0.005	8.43e-22	L-EPI	LRRTM4		MA0721.1	UNCX	5.89e-60	0.748602	0.596	0.378	4.4e-57	AME
XPO4	1.67e-26	0.339462	0.803	0.593	5.61e-22	MESO		chr6-89799798-89800103	2.94e-27	3.68806	0.06	0.005	8.89e-22	L-EPI	MDN1		MA0898.1	Hmx3	1.08e-59	0.696183	0.611	0.394	8.02e-57	AME
EFNA5	1.95e-26	0.340252	0.748	0.5	6.55e-22	MESO		chrX-150903124-150903463	3.02e-27	2.46508	0.126	0.024	9.12e-22	L-EPI	CD99L2		MA1530.1	NKX6-3	1.49e-59	0.659909	0.62	0.402	1.11e-56	AME
PDIA3	1.97e-26	0.33295	0.977	0.964	6.63e-22	MESO		chr1-233289383-233290128	3.25e-27	3.45789	0.069	0.007	9.81e-22	L-EPI	PCNX2		MA0865.1	E2F8	2.6e-59	0.734419	0.602	0.37	1.94e-56	AME
ZGRF1	2.18e-26	0.261664	0.488	0.283	7.32e-22	MESO		chr6-12748959-12750344	3.42e-27	1.74551	0.244	0.077	1.03e-21	L-EPI	PHACTR1		MA1650.1	ZBTB14	7.17e-59	0.618284	0.59	0.374	5.35e-56	AME
UROD	2.39e-26	0.310324	0.639	0.412	8.04e-22	MESO		chr8-104028677-104029429	3.45e-27	2.83831	0.092	0.013	1.04e-21	L-EPI	RIMS2		MA0090.3	TEAD1	2.14e-58	1.23257	0.652	0.435	1.59e-55	AME
ASCC3	2.78e-26	0.387944	0.924	0.796	9.35e-22	MESO		chr3-147934340-147935219	3.74e-27	3.57365	0.066	0.006	1.13e-21	L-EPI	RP11-71N10.1		MA0601.1	Arid3b	3.99e-58	0.809241	0.582	0.364	2.98e-55	AME
SOD1	2.83e-26	0.368369	0.883	0.772	9.51e-22	MESO		chr1-52835432-52836424	4.06e-27	2.85021	0.098	0.014	1.23e-21	L-EPI	ZYG11A		MA0621.1	mix-a	4.16e-58	0.788977	0.605	0.376	3.1e-55	AME
BANF1	3.59e-26	0.342773	0.869	0.75	1.21e-21	MESO		chr3-32780026-32781828	4.12e-27	1.12617	0.494	0.244	1.24e-21	L-EPI	CNOT10		MA0897.1	Hmx2	5.21e-58	0.662306	0.606	0.403	3.89e-55	AME
TIMM50	3.87e-26	0.25366	0.54	0.326	1.3e-21	MESO		chr19-12555394-12555779	4.28e-27	2.92387	0.095	0.014	1.29e-21	L-EPI	CTD-2192J16.20		MA1636.1	CEBPG(var.2)	4.4e-57	0.66555	0.632	0.419	3.29e-54	AME
CHCHD3	4.24e-26	0.315482	0.928	0.837	1.43e-21	MESO		chr19-38394410-38394971	4.28e-27	1.80108	0.233	0.07	1.29e-21	L-EPI	SPRED3		MA0808.1	TEAD3	4.61e-57	1.35325	0.656	0.434	3.44e-54	AME
UQCRC1	4.26e-26	0.323045	0.757	0.557	1.43e-21	MESO		chr3-9553043-9554379	4.34e-27	2.16989	0.175	0.044	1.31e-21	L-EPI	LHFPL4		MA0662.1	MIXL1	1.18e-56	0.802271	0.594	0.368	8.84e-54	AME
HAND1	5.75e-26	0.418637	0.931	0.794	1.93e-21	MESO		chr4-92432082-92433825	4.34e-27	2.65874	0.109	0.018	1.31e-21	L-EPI	GRID2		MA0523.1	TCF7L2	2.2e-56	0.712799	0.634	0.408	1.64e-53	AME
NOC3L	7.76e-26	0.255814	0.579	0.361	2.61e-21	MESO		chr4-123378715-123379258	4.41e-27	2.96377	0.092	0.013	1.33e-21	L-EPI	SPRY1		MA0516.2	SP2	2.43e-56	0.770046	0.487	0.31	1.81e-53	AME
POLR3K	8.52e-26	0.257394	0.352	0.177	2.87e-21	MESO		chr19-55464721-55465038	4.54e-27	2.99865	0.089	0.012	1.37e-21	L-EPI	CTD-2537I9.19		MA1625.1	Stat5b	3.96e-56	0.560244	0.652	0.442	2.95e-53	AME
EIF1AX	8.68e-26	0.331539	0.911	0.813	2.92e-21	MESO		chr3-65539459-65540014	4.65e-27	2.64739	0.115	0.02	1.4e-21	L-EPI	MAGI1		MA0892.1	GSX1	1.18e-55	0.724439	0.603	0.386	8.83e-53	AME
AATF	9.31e-26	0.310204	0.624	0.407	3.13e-21	MESO		chr14-24376162-24376871	4.8e-27	2.61546	0.121	0.022	1.45e-21	L-EPI	NFATC4		MA1616.1	Prdm15	1.36e-55	0.604425	0.63	0.429	1.02e-52	AME
CALM3	1.03e-25	0.378707	0.931	0.866	3.47e-21	MESO		chr19-53889439-53890283	4.86e-27	1.4176	0.328	0.123	1.47e-21	L-EPI	PRKCG		MA1114.1	PBX3	1.4e-55	0.597997	0.626	0.405	1.04e-52	AME
DCTPP1	1.1e-25	0.251865	0.505	0.3	3.7e-21	MESO		chr7-96829-97272	5.04e-27	3.23715	0.08	0.01	1.52e-21	L-EPI	AC093627.7		MA0869.1	Sox11	1.77e-55	0.635651	0.613	0.404	1.32e-52	AME
GMPS	1.11e-25	0.324467	0.838	0.661	3.72e-21	MESO		chr18-47262514-47264372	5.06e-27	1.80452	0.227	0.068	1.53e-21	L-EPI	SKOR2		MA0517.1	STAT1::STAT2	7.61e-55	0.802722	0.585	0.383	5.68e-52	AME
DNTTIP2	1.14e-25	0.283956	0.685	0.467	3.83e-21	MESO		chrX-5242138-5242912	5.14e-27	2.62688	0.118	0.021	1.55e-21	L-EPI	RP11-733O18.1		MA1653.1	ZNF148	3.84e-54	0.606085	0.488	0.313	2.86e-51	AME
EIF5B	1.37e-25	0.321288	0.951	0.898	4.61e-21	MESO		chr13-49998955-49999366	5.25e-27	2.54568	0.118	0.021	1.58e-21	L-EPI	TRIM13		MA1541.1	NR6A1	8.01e-54	0.644113	0.622	0.409	5.98e-51	AME
SNRPD3	2.28e-25	0.332165	0.802	0.626	7.65e-21	MESO		chr10-124469728-124470547	5.28e-27	2.24833	0.152	0.034	1.59e-21	L-EPI	LHPP		MA0807.1	TBX5	2.06e-53	0.660449	0.549	0.36	1.54e-50	AME
SYNCRIP	2.55e-25	0.30201	0.92	0.829	8.56e-21	MESO		chr12-113482402-113482662	5.28e-27	3.92449	0.055	0.004	1.6e-21	L-EPI	LHX5		MA0704.1	Lhx4	1.02e-52	0.658951	0.604	0.397	7.64e-50	AME
MIS18BP1	2.96e-25	0.285001	0.857	0.65	9.96e-21	MESO		chr17-3754282-3755598	5.39e-27	1.06013	0.514	0.243	1.63e-21	L-EPI	ITGAE		MA0858.1	Rarb(var.2)	1.05e-52	0.561193	0.633	0.413	7.85e-50	AME
FAR1	3.01e-25	0.372902	0.859	0.727	1.01e-20	MESO		chr9-28970017-28971054	5.4e-27	2.72184	0.112	0.019	1.63e-21	L-EPI	LINGO2		MA0625.1	NFATC3	2.87e-52	0.604754	0.635	0.431	2.14e-49	AME
NXPH2	3.45e-25	0.337285	0.197	0.077	1.16e-20	MESO		chr18-37640867-37641113	5.56e-27	3.88482	0.055	0.004	1.68e-21	L-EPI	CELF4		MA0158.2	HOXA5	3.28e-52	0.599714	0.63	0.423	2.45e-49	AME
ELOVL5	3.81e-25	0.295042	0.796	0.599	1.28e-20	MESO		chrX-109624080-109625566	5.66e-27	1.55527	0.273	0.09	1.71e-21	L-EPI	KCNE5		MA1110.1	NR1H4	1.74e-51	0.540804	0.638	0.423	1.3e-48	AME
ST5	3.94e-25	0.270948	0.609	0.386	1.33e-20	MESO		chr1-155195875-155196585	5.72e-27	2.37711	0.138	0.028	1.73e-21	L-EPI	THBS3		MA0730.1	RARA(var.2)	2.98e-51	0.532431	0.624	0.413	2.22e-48	AME
HNRNPH1	5.19e-25	0.283449	0.942	0.901	1.74e-20	MESO		chr12-85004758-85005438	5.85e-27	3.16056	0.08	0.01	1.77e-21	L-EPI	TSPAN19		MA0466.2	CEBPB	4.54e-51	0.654241	0.632	0.443	3.39e-48	AME
SHMT1	5.43e-25	0.379314	0.525	0.326	1.82e-20	MESO		chr1-43007288-43009070	5.87e-27	1.29308	0.388	0.162	1.77e-21	L-EPI	SLC2A1-AS1		MA0705.1	Lhx8	5.18e-51	0.674662	0.592	0.395	3.86e-48	AME
COX6A1	5.89e-25	0.412676	0.924	0.844	1.98e-20	MESO		chr20-2700927-2702153	6.05e-27	2.17844	0.167	0.04	1.83e-21	L-EPI	EBF4		MA0075.3	PRRX2	5.18e-51	0.674662	0.592	0.395	3.86e-48	AME
IVNS1ABP	5.91e-25	0.348129	0.738	0.533	1.99e-20	MESO		chr2-223617923-223618971	6.07e-27	2.21313	0.161	0.038	1.83e-21	L-EPI	SCG2		MA0725.1	VSX1	8.73e-51	0.650542	0.59	0.386	6.51e-48	AME
PCED1B	6.13e-25	0.313626	0.461	0.267	2.06e-20	MESO		chr8-94640158-94641400	6.13e-27	1.16028	0.44	0.19	1.85e-21	L-EPI	ESRP1		MA0726.1	VSX2	8.73e-51	0.650542	0.59	0.386	6.51e-48	AME
UNC5B	7.32e-25	0.26133	0.481	0.279	2.46e-20	MESO		chrX-131288343-131289638	6.56e-27	1.53469	0.293	0.102	1.98e-21	L-EPI	IGSF1		MA1535.1	NR2C1	2.03e-50	0.537402	0.626	0.422	1.51e-47	AME
WDR12	7.69e-25	0.25847	0.617	0.389	2.58e-20	MESO		chr10-124010593-124011230	6.71e-27	2.14759	0.167	0.04	2.03e-21	L-EPI	CHST15		MA0888.1	EVX2	8.52e-50	0.686225	0.579	0.379	6.36e-47	AME
TUBA1C	7.79e-25	0.408195	0.938	0.81	2.62e-20	MESO		chr22-31139817-31140946	6.77e-27	1.72956	0.244	0.077	2.05e-21	L-EPI	PLA2G3		MA0511.2	RUNX2	1.07e-48	0.54117	0.643	0.439	7.98e-46	AME
NDUFAF2	8e-25	0.320092	0.737	0.524	2.69e-20	MESO		chr20-38804641-38807228	7.04e-27	1.62779	0.284	0.101	2.13e-21	L-EPI	PPP1R16B		MA0803.1	TBX15	1.28e-48	0.629402	0.555	0.366	9.56e-46	AME
CACHD1	8.06e-25	0.711875	0.779	0.641	2.71e-20	MESO		chr2-188032282-188034074	7.17e-27	1.54824	0.29	0.102	2.17e-21	L-EPI	LINC01090		MA1600.1	ZNF684	5.85e-48	0.583963	0.576	0.391	4.37e-45	AME
ACTB	8.9e-25	0.33872	0.996	0.997	2.99e-20	MESO		chr17-58487367-58488643	7.79e-27	2.56267	0.109	0.018	2.35e-21	L-EPI	HSF5		MA0866.1	SOX21	6.51e-48	0.574292	0.605	0.404	4.86e-45	AME
PTMS	9.15e-25	0.343388	0.958	0.927	3.08e-20	MESO		chrX-13201442-13202228	7.99e-27	2.54179	0.121	0.022	2.41e-21	L-EPI	GS1-600G8.5		MA0837.1	CEBPE	6.94e-48	0.639381	0.635	0.447	5.18e-45	AME
HSP90B1	1.3e-24	0.307017	0.986	0.985	4.37e-20	MESO		chr11-134411212-134413364	8.03e-27	1.75049	0.256	0.084	2.43e-21	L-EPI	B3GAT1		MA0152.1	NFATC2	9.83e-48	0.615983	0.637	0.441	7.33e-45	AME
AFAP1	1.38e-24	0.366361	0.658	0.45	4.65e-20	MESO		chr21-15752820-15753445	8.12e-27	2.16229	0.161	0.037	2.45e-21	L-EPI	USP25		MA0679.2	ONECUT1	1.92e-47	0.704408	0.548	0.375	1.43e-44	AME
MIR924HG	1.47e-24	0.539356	0.561	0.369	4.94e-20	MESO		chr13-55571053-55571739	8.95e-27	3.03511	0.092	0.013	2.7e-21	L-EPI	RP11-415G4.1		MA0654.1	ISX	2.35e-47	0.646438	0.592	0.392	1.75e-44	AME
NTN1	1.54e-24	0.260207	0.135	0.042	5.16e-20	MESO		chr18-47246569-47248552	9.52e-27	1.55891	0.29	0.103	2.88e-21	L-EPI	SKOR2		MA0716.1	PRRX1	2.35e-47	0.646438	0.592	0.392	1.75e-44	AME
SLC16A1-AS1	1.58e-24	0.288239	0.437	0.255	5.3e-20	MESO		chr20-36585004-36586179	9.94e-27	1.76742	0.239	0.074	3e-21	L-EPI	TGIF2		MA0701.2	LHX9	2.35e-47	0.646438	0.592	0.392	1.75e-44	AME
SVEP1	1.67e-24	0.665199	0.484	0.32	5.61e-20	MESO		chr12-129902841-129904722	1e-26	1.62219	0.282	0.098	3.03e-21	L-EPI	TMEM132D		MA0752.1	ZNF410	2.44e-47	0.540788	0.6	0.422	1.82e-44	AME
TFRC	2.23e-24	0.278857	0.667	0.449	7.49e-20	MESO		chr13-55583524-55584622	1.02e-26	3.05465	0.086	0.011	3.1e-21	L-EPI	RP11-415G4.1		MA0624.1	NFATC1	4.19e-47	0.584451	0.628	0.426	3.13e-44	AME
PHLDB2	2.7e-24	0.278415	0.851	0.635	9.06e-20	MESO		chr10-86865015-86865516	1.05e-26	2.83434	0.098	0.015	3.17e-21	L-EPI	BMPR1A		MA0887.1	EVX1	6.45e-47	0.636762	0.596	0.394	4.81e-44	AME
TEAD1	3.12e-24	0.461556	0.973	0.973	1.05e-19	MESO		chr19-49151587-49152175	1.06e-26	1.27281	0.376	0.151	3.21e-21	L-EPI	HRC		MA0052.4	MEF2A	1.31e-46	0.814503	0.557	0.375	9.75e-44	AME
PRMT3	3.68e-24	0.300543	0.57	0.362	1.24e-19	MESO		chr7-22801839-22803141	1.07e-26	2.27745	0.149	0.033	3.24e-21	L-EPI	AC073072.1		MA0859.1	Rarg	2.47e-46	0.575193	0.605	0.39	1.84e-43	AME
IMPA2	3.97e-24	0.251526	0.554	0.347	1.34e-19	MESO		chr6-138160967-138162567	1.09e-26	1.53467	0.299	0.106	3.3e-21	L-EPI	ARFGEF3		MA0672.1	NKX2-3	4.09e-46	0.54051	0.619	0.436	3.05e-43	AME
ACSL4	4.05e-24	0.307208	0.724	0.512	1.36e-19	MESO		chr9-132240595-132242361	1.09e-26	1.13944	0.483	0.233	3.31e-21	L-EPI	NTNG2		MA1471.1	BARX2	6.76e-46	0.642229	0.59	0.395	5.05e-43	AME
UQCRH	4.63e-24	0.350273	0.961	0.906	1.56e-19	MESO		chr19-45973057-45974272	1.1e-26	1.7113	0.247	0.079	3.32e-21	L-EPI	NOVA2		MA1561.1	SOX12	1.81e-45	0.570129	0.613	0.417	1.35e-42	AME
NONO	4.82e-24	0.265293	0.955	0.889	1.62e-19	MESO		chr8-81599738-81600677	1.12e-26	2.48817	0.118	0.021	3.39e-21	L-EPI	IMPA1		MA1624.1	Stat5a	5.03e-45	0.533299	0.627	0.455	3.75e-42	AME
UTP11	5.18e-24	0.254176	0.624	0.403	1.74e-19	MESO		chr19-17685831-17687153	1.22e-26	2.00846	0.19	0.05	3.68e-21	L-EPI	UNC13A		MA1111.1	NR2F2	8.54e-45	0.420771	0.622	0.396	6.37e-42	AME
DYNC1H1	5.33e-24	0.356709	0.932	0.865	1.79e-19	MESO		chr17-44539699-44540104	1.22e-26	2.08361	0.175	0.044	3.69e-21	L-EPI	FZD2		MA0149.1	EWSR1-FLI1	8.79e-45	0.603262	0.534	0.353	6.56e-42	AME
SYNJ1	5.4e-24	0.259551	0.467	0.274	1.82e-19	MESO		chr2-230828023-230829054	1.26e-26	2.47659	0.121	0.022	3.8e-21	L-EPI	CAB39		MA1102.2	CTCFL	3.43e-44	0.625322	0.485	0.325	2.56e-41	AME
DNAJC7	6.7e-24	0.301335	0.855	0.701	2.25e-19	MESO		chr19-9935827-9937251	1.39e-26	1.74903	0.233	0.071	4.21e-21	L-EPI	OLFM2		MA0144.2	STAT3	1.14e-43	0.494064	0.649	0.461	8.5e-41	AME
ZNF100	7.08e-24	0.283429	0.619	0.405	2.38e-19	MESO		chr12-109308931-109310609	1.41e-26	1.67909	0.241	0.075	4.25e-21	L-EPI	FOXN4		MA1463.1	ARGFX	1.15e-43	0.659604	0.573	0.383	8.56e-41	AME
RNGTT	7.58e-24	0.332777	0.918	0.812	2.55e-19	MESO		chr2-166375194-166376542	1.43e-26	1.46039	0.328	0.124	4.31e-21	L-EPI	SCN9A		MA1149.1	RARA::RXRG	1.58e-43	0.509871	0.588	0.413	1.18e-40	AME
RIF1	7.69e-24	0.311737	0.916	0.761	2.59e-19	MESO		chr2-201972297-201973306	1.44e-26	2.5054	0.124	0.023	4.34e-21	L-EPI	RP11-107N15.1		MA0073.1	RREB1	4.16e-43	0.652767	0.521	0.338	3.11e-40	AME
PTPN11	7.81e-24	0.315848	0.857	0.708	2.63e-19	MESO		chr19-55592453-55593519	1.45e-26	2.65833	0.106	0.017	4.38e-21	L-EPI	FIZ1		MA0857.1	Rarb	8.25e-43	0.531531	0.595	0.396	6.16e-40	AME
AL365295.1	9.39e-24	0.583638	0.595	0.409	3.16e-19	MESO		chr16-67236197-67237349	1.5e-26	1.51963	0.322	0.124	4.52e-21	L-EPI	FHOD1		MA0071.1	RORA	9.3e-43	0.508807	0.607	0.429	6.94e-40	AME
RABGGTB	9.64e-24	0.323837	0.717	0.52	3.24e-19	MESO		chr4-83334163-83335297	1.53e-26	1.82648	0.221	0.065	4.61e-21	L-EPI	HPSE		MA0874.1	Arx	1.01e-42	0.591715	0.583	0.386	7.52e-40	AME
PTBP2	1.05e-23	0.323974	0.945	0.881	3.54e-19	MESO		chr16-62404759-62405607	1.61e-26	3.18943	0.08	0.01	4.86e-21	L-EPI	AC009110.1		MA0753.2	ZNF740	1.23e-42	0.596442	0.514	0.335	9.18e-40	AME
COL11A1	1.06e-23	0.464969	0.453	0.269	3.56e-19	MESO		chr17-63476290-63477973	1.63e-26	1.30555	0.371	0.152	4.91e-21	L-EPI	ACE		MA0710.1	NOTO	1.61e-42	0.689025	0.556	0.375	1.2e-39	AME
SNRPD2	1.09e-23	0.357866	0.932	0.823	3.68e-19	MESO		chr18-31825420-31826226	1.65e-26	2.08812	0.17	0.041	4.97e-21	L-EPI	TRAPPC8		MA0728.1	Nr2f6(var.2)	7.83e-42	0.543764	0.586	0.387	5.84e-39	AME
HAT1	1.15e-23	0.250184	0.669	0.451	3.86e-19	MESO		chr16-22670132-22670942	1.66e-26	1.99508	0.193	0.052	5.01e-21	L-EPI	RP11-105C19.1		MA0833.2	ATF4	1.34e-41	0.525996	0.617	0.439	9.99e-39	AME
PHF20	1.15e-23	0.272898	0.845	0.668	3.86e-19	MESO		chr19-48752065-48753521	1.68e-26	1.31496	0.362	0.143	5.08e-21	L-EPI	FUT1		MA0592.3	ESRRA	2.33e-41	0.489947	0.595	0.392	1.74e-38	AME
CAPRIN1	1.15e-23	0.307169	0.904	0.803	3.87e-19	MESO		chr4-92254737-92255326	1.7e-26	2.84901	0.092	0.013	5.12e-21	L-EPI	RP11-562F9.2		MA0107.1	RELA	3.24e-41	0.507972	0.592	0.406	2.42e-38	AME
EBNA1BP2	1.18e-23	0.26926	0.677	0.46	3.97e-19	MESO		chr3-123314273-123315508	1.71e-26	1.89385	0.204	0.057	5.17e-21	L-EPI	ADCY5		MA0258.2	ESR2	3.53e-41	0.479537	0.601	0.409	2.63e-38	AME
MIF	1.23e-23	0.301764	0.976	0.944	4.13e-19	MESO		chr13-34899994-34900819	1.73e-26	2.61141	0.118	0.021	5.23e-21	L-EPI	RP11-307O13.1		MA0628.1	POU6F1	7.65e-41	0.565987	0.588	0.416	5.71e-38	AME
UCK2	1.27e-23	0.324461	0.653	0.458	4.27e-19	MESO		chr13-28049942-28050800	1.75e-26	2.74965	0.109	0.018	5.3e-21	L-EPI	FLT3		MA0756.1	ONECUT2	3.38e-40	0.609998	0.593	0.413	2.52e-37	AME
CEBPZ	1.67e-23	0.275843	0.781	0.557	5.63e-19	MESO		chr8-68791657-68792388	1.77e-26	3.55601	0.063	0.006	5.35e-21	L-EPI	C8orf34		MA0838.1	CEBPG	6.96e-40	0.577709	0.624	0.462	5.19e-37	AME
DIPK2A	2.05e-23	0.339433	0.634	0.414	6.89e-19	MESO		chr2-26847425-26849583	1.77e-26	1.24168	0.399	0.169	5.36e-21	L-EPI	DPYSL5		MA0057.1	MZF1(var.2)	2.13e-39	0.680279	0.516	0.351	1.59e-36	AME
MZT1	2.23e-23	0.252516	0.547	0.346	7.51e-19	MESO		chr12-42240264-42240672	1.78e-26	3.56864	0.063	0.006	5.38e-21	L-EPI	PPHLN1		MA0693.2	VDR	2.29e-39	0.528898	0.579	0.409	1.71e-36	AME
GLO1	2.24e-23	0.305641	0.899	0.773	7.53e-19	MESO		chr2-219965059-219966166	1.88e-26	2.60023	0.118	0.021	5.68e-21	L-EPI	AC008281.1		MA0048.2	NHLH1	6.74e-39	0.485629	0.592	0.41	5.03e-36	AME
SF3B2	2.25e-23	0.288515	0.914	0.812	7.56e-19	MESO		chr2-63044504-63045194	1.9e-26	2.50932	0.126	0.024	5.74e-21	L-EPI	EHBP1		MA1125.1	ZNF384	6.91e-39	0.844043	0.546	0.368	5.16e-36	AME
SPEN	2.3e-23	0.311872	0.778	0.566	7.72e-19	MESO		chr13-99996867-99998115	2.07e-26	1.73962	0.25	0.081	6.24e-21	L-EPI	ZIC2		MA0854.1	Alx1	9.14e-39	0.566131	0.573	0.389	6.82e-36	AME
CSNK2A2	2.84e-23	0.264475	0.729	0.521	9.55e-19	MESO		chr9-20111076-20111817	2.22e-26	3.31675	0.066	0.006	6.71e-21	L-EPI	RP11-378I6.1		MA0485.2	HOXC9	2.47e-38	0.484948	0.634	0.456	1.84e-35	AME
PSMD14	2.85e-23	0.276049	0.892	0.762	9.57e-19	MESO		chr19-7507764-7508206	2.25e-26	2.25458	0.152	0.035	6.79e-21	L-EPI	C19orf45		MA0870.1	Sox1	2.6e-38	0.503079	0.592	0.415	1.94e-35	AME
MRPL42	3.14e-23	0.294079	0.797	0.612	1.06e-18	MESO		chr6-133681629-133682469	2.3e-26	3.25548	0.075	0.008	6.95e-21	L-EPI	LINC01312		MA0673.1	NKX2-8	2.64e-38	0.509374	0.599	0.426	1.97e-35	AME
NAP1L4	3.92e-23	0.266845	0.909	0.801	1.32e-18	MESO		chr7-1576233-1577222	2.34e-26	2.372	0.129	0.025	7.07e-21	L-EPI	PSMG3-AS1		MA0758.1	E2F7	3.16e-38	0.548937	0.569	0.394	2.35e-35	AME
MRPS12	5.39e-23	0.264407	0.563	0.347	1.81e-18	MESO		chr19-46710529-46711065	2.4e-26	2.23599	0.152	0.035	7.25e-21	L-EPI	PRKD2		MA1485.1	FERD3L	3.6e-38	0.501977	0.579	0.41	2.68e-35	AME
AP001977.1	5.72e-23	0.253363	0.108	0.03	1.92e-18	MESO		chrX-129090737-129091631	2.42e-26	2.71148	0.101	0.016	7.3e-21	L-EPI	RNA5SP513		MA1599.1	ZNF682	4.12e-38	0.482317	0.552	0.389	3.07e-35	AME
HOXB2	7.82e-23	0.321365	0.504	0.316	2.63e-18	MESO		chr6-99348851-99350165	2.44e-26	1.41435	0.336	0.13	7.37e-21	L-EPI	FAXC		MA0160.1	NR4A2	9.69e-38	0.424705	0.581	0.393	7.23e-35	AME
NODAL	8e-23	0.322489	0.27	0.129	2.69e-18	MESO		chr19-3274996-3276948	2.58e-26	1.00611	0.56	0.299	7.78e-21	L-EPI	CELF5		MA0068.2	PAX4	2.16e-37	0.550168	0.571	0.399	1.61e-34	AME
ENOSF1	8.35e-23	0.276065	0.565	0.364	2.81e-18	MESO		chr16-89290593-89291401	2.76e-26	2.20777	0.158	0.037	8.34e-21	L-EPI	ANKRD11		MA0017.2	NR2F1	2.88e-37	0.421475	0.6	0.407	2.15e-34	AME
GADD45GIP1	8.93e-23	0.377379	0.876	0.739	3e-18	MESO		chr15-58864610-58865861	2.87e-26	1.8239	0.221	0.066	8.67e-21	L-EPI	RNF111		MA0146.2	Zfx	3.6e-37	0.307353	0.618	0.434	2.69e-34	AME
AC009271.1	1.02e-22	0.43086	0.71	0.524	3.44e-18	MESO		chr5-52890-54156	3.03e-26	1.43403	0.322	0.121	9.16e-21	L-EPI	PLEKHG4B		MA0505.1	Nr5a2	1.35e-36	0.471315	0.589	0.417	1.01e-33	AME
TGS1	1.05e-22	0.279125	0.738	0.545	3.55e-18	MESO		chr7-43669008-43669983	3.13e-26	2.81596	0.101	0.016	9.45e-21	L-EPI	COA1		MA0497.1	MEF2C	2.14e-36	0.66628	0.547	0.383	1.6e-33	AME
CLOCK	1.22e-22	0.359907	0.751	0.551	4.11e-18	MESO		chr16-3098512-3099706	3.2e-26	1.82312	0.221	0.067	9.66e-21	L-EPI	ZSCAN10		MA1523.1	MSANTD3	2.79e-36	0.44421	0.615	0.444	2.08e-33	AME
KLHL23	1.44e-22	0.271502	0.802	0.594	4.85e-18	MESO		chr7-143361121-143363162	3.2e-26	1.59058	0.261	0.086	9.68e-21	L-EPI	FAM131B		MA1151.1	RORC	4.29e-36	0.44983	0.6	0.437	3.2e-33	AME
CYC1	1.88e-22	0.361282	0.705	0.555	6.32e-18	MESO		chr19-17340296-17341151	3.26e-26	1.76578	0.236	0.074	9.85e-21	L-EPI	GTPBP3		MA0893.2	GSX2	4.63e-36	0.496266	0.574	0.417	3.45e-33	AME
GABPB1	2.17e-22	0.2599	0.575	0.381	7.29e-18	MESO		chr5-119078895-119080014	3.3e-26	2.53181	0.129	0.026	9.97e-21	L-EPI	DMXL1		MA0912.2	HOXD3	4.63e-36	0.496266	0.574	0.417	3.45e-33	AME
POP7	2.65e-22	0.255002	0.596	0.396	8.92e-18	MESO		chr10-81873981-81876907	3.55e-26	1.23509	0.405	0.174	1.07e-20	L-EPI	NRG3		MA0801.1	MGA	5.13e-36	0.476536	0.536	0.366	3.83e-33	AME
RUVBL1	2.82e-22	0.289701	0.736	0.55	9.49e-18	MESO		chr10-133229619-133230859	3.6e-26	1.91323	0.195	0.053	1.09e-20	L-EPI	UTF1		MA1478.1	DMRTA2	5.34e-36	0.514423	0.6	0.422	3.98e-33	AME
ZNF195	2.93e-22	0.252416	0.677	0.46	9.84e-18	MESO		chr1-232117877-232118117	3.98e-26	4.09869	0.049	0.003	1.2e-20	L-EPI	RP5-865N13.2		MA0116.1	Znf423	8.06e-36	0.505204	0.568	0.408	6.01e-33	AME
CNOT9	3.01e-22	0.272313	0.616	0.415	1.01e-17	MESO		chr18-47561305-47561621	3.99e-26	3.79342	0.055	0.004	1.2e-20	L-EPI	CTD-2130O13.1		MA0757.1	ONECUT3	9.48e-36	0.593906	0.566	0.402	7.07e-33	AME
TPP2	3.54e-22	0.319994	0.768	0.579	1.19e-17	MESO		chr12-130853189-130853967	4e-26	2.83892	0.098	0.015	1.21e-20	L-EPI	STX2		MA1603.1	Dmrt1	1.17e-35	0.548775	0.589	0.424	8.71e-33	AME
RTTN	4.31e-22	0.30532	0.699	0.498	1.45e-17	MESO		chr7-152969207-152970187	4.33e-26	3.14247	0.08	0.01	1.31e-20	L-EPI	ACTR3B		MA0471.2	E2F6	1.92e-35	0.49345	0.506	0.341	1.43e-32	AME
XPO1	4.62e-22	0.26832	0.958	0.899	1.55e-17	MESO		chr4-107890459-107891144	4.33e-26	3.42931	0.069	0.007	1.31e-20	L-EPI	SGMS2		MA0729.1	RARA	3.34e-35	0.488538	0.574	0.404	2.49e-32	AME
GTPBP4	4.7e-22	0.259627	0.768	0.574	1.58e-17	MESO		chr18-39591446-39592049	4.35e-26	3.44614	0.069	0.007	1.31e-20	L-EPI	RP11-244M2.1		MA0853.1	Alx4	3.41e-35	0.553289	0.562	0.397	2.54e-32	AME
CSRP2	5.14e-22	0.273552	0.723	0.525	1.73e-17	MESO		chr19-35203065-35203749	4.44e-26	2.58641	0.121	0.023	1.34e-20	L-EPI	FAM187B		MA0606.1	NFAT5	7.32e-35	0.525866	0.597	0.427	5.46e-32	AME
PLCH1	6.48e-22	0.279017	0.478	0.287	2.18e-17	MESO		chr1-54774739-54775482	4.48e-26	2.36748	0.141	0.03	1.35e-20	L-EPI	TTC22		MA0124.2	Nkx3-1	7.96e-35	0.458574	0.604	0.434	5.94e-32	AME
MYO3A	7.74e-22	0.265117	0.436	0.259	2.6e-17	MESO		chr1-38953077-38953766	4.64e-26	3.11804	0.08	0.01	1.4e-20	L-EPI	RHBDL2		MA0112.3	ESR1	1.1e-34	0.491761	0.579	0.421	8.19e-32	AME
SRPK1	8.2e-22	0.311443	0.903	0.759	2.76e-17	MESO		chr19-17209363-17210114	4.68e-26	1.48381	0.305	0.112	1.41e-20	L-EPI	MYO9B		MA0162.4	EGR1	1.13e-34	0.463799	0.505	0.352	8.4e-32	AME
GMPR	8.65e-22	0.282853	0.197	0.083	2.91e-17	MESO		chr2-181680507-181680958	4.69e-26	2.37674	0.132	0.027	1.42e-20	L-EPI	NEUROD1		MA0653.1	IRF9	1.22e-34	0.512424	0.599	0.439	9.07e-32	AME
NIFK	9.21e-22	0.319575	0.722	0.531	3.1e-17	MESO		chr18-41310985-41312575	4.72e-26	2.63482	0.106	0.018	1.43e-20	L-EPI	KC6		MA1122.1	TFDP1	1.66e-34	0.492877	0.545	0.374	1.24e-31	AME
ZBTB10	9.32e-22	0.357389	0.716	0.541	3.14e-17	MESO		chr1-200038649-200039907	4.77e-26	1.53519	0.307	0.116	1.44e-20	L-EPI	NR5A2		MA1418.1	IRF3	1.98e-34	0.576486	0.581	0.429	1.48e-31	AME
KDM7A	9.76e-22	0.257159	0.657	0.44	3.28e-17	MESO		chr1-2247738-2248716	4.77e-26	2.07345	0.175	0.045	1.44e-20	L-EPI	SKI		MA1563.1	SOX18	2.32e-34	0.477833	0.577	0.413	1.73e-31	AME
PHB2	1.23e-21	0.322028	0.873	0.752	4.15e-17	MESO		chr8-23917574-23918524	4.84e-26	3.37068	0.069	0.007	1.46e-20	L-EPI	STC1		MA0525.2	TP63	4.97e-34	0.453093	0.61	0.448	3.71e-31	AME
FBXL7	1.31e-21	0.314092	0.878	0.686	4.41e-17	MESO		chrX-152641199-152641704	4.94e-26	3.11515	0.08	0.01	1.49e-20	L-EPI	GABRQ		MA0681.2	PHOX2B	5.36e-34	0.681906	0.515	0.369	4e-31	AME
PCMT1	1.36e-21	0.310831	0.84	0.704	4.57e-17	MESO		chr8-64377512-64378445	4.96e-26	2.10001	0.167	0.041	1.5e-20	L-EPI	MIR124-2HG		MA0074.1	RXRA::VDR	6.04e-34	0.481312	0.584	0.427	4.5e-31	AME
COL23A1	1.38e-21	0.372862	0.733	0.532	4.64e-17	MESO		chr11-67990642-67991714	5e-26	2.26282	0.149	0.034	1.51e-20	L-EPI	UNC93B1		MA0769.2	TCF7	9.37e-34	0.530601	0.577	0.429	6.99e-31	AME
PARK7	1.67e-21	0.30997	0.951	0.885	5.62e-17	MESO		chr3-137763942-137764418	5.03e-26	2.07131	0.161	0.038	1.52e-20	L-EPI	SOX14		MA0629.1	Rhox11	1.25e-33	0.440824	0.604	0.437	9.3e-31	AME
MRC2	1.68e-21	0.262104	0.813	0.615	5.65e-17	MESO		chr2-233051096-233052122	5.12e-26	2.17838	0.164	0.04	1.55e-20	L-EPI	INPP5D		MA0520.1	Stat6	2.14e-33	0.448207	0.6	0.438	1.6e-30	AME
SKA2	1.81e-21	0.255312	0.754	0.547	6.08e-17	MESO		chr16-1763469-1764524	5.36e-26	1.50656	0.293	0.105	1.62e-20	L-EPI	MAPK8IP3		MA0137.3	STAT1	2.38e-33	0.415693	0.622	0.461	1.77e-30	AME
MYL4	1.91e-21	0.562617	0.532	0.366	6.43e-17	MESO		chr12-112577782-112578363	5.49e-26	2.89269	0.095	0.014	1.66e-20	L-EPI	RPH3A		MA0773.1	MEF2D	1.46e-32	0.63507	0.558	0.398	1.09e-29	AME
PPM1E	2e-21	0.275064	0.212	0.095	6.73e-17	MESO		chr14-76961418-76962275	5.52e-26	1.34136	0.353	0.141	1.67e-20	L-EPI	LINC01629		MA0658.1	LHX6	2.72e-32	0.516671	0.568	0.415	2.03e-29	AME
DCAF13	2.51e-21	0.286482	0.729	0.542	8.43e-17	MESO		chr7-29883486-29884782	5.53e-26	1.88667	0.201	0.056	1.67e-20	L-EPI	WIPF3		MA0652.1	IRF8	3.31e-32	0.460812	0.622	0.455	2.47e-29	AME
PSMD11	2.72e-21	0.280957	0.865	0.731	9.13e-17	MESO		chr19-53329016-53329344	5.55e-26	3.78235	0.057	0.005	1.68e-20	L-EPI	ZNF525		MA1549.1	POU6F1(var.2)	3.09e-31	0.506569	0.553	0.411	2.31e-28	AME
DDX39B	2.89e-21	0.272814	0.892	0.782	9.71e-17	MESO		chr9-90889892-90891293	5.81e-26	2.24927	0.144	0.031	1.76e-20	L-EPI	SYK		MA0611.1	Dux	1.33e-30	0.445327	0.586	0.421	9.89e-28	AME
BBOX1-AS1	3e-21	0.493683	0.64	0.465	1.01e-16	MESO		chr3-140204267-140204840	5.85e-26	3.32549	0.069	0.007	1.77e-20	L-EPI	CLSTN2		MA1509.1	IRF6	2.93e-30	0.422987	0.6	0.444	2.19e-27	AME
PRPF8	3.12e-21	0.276422	0.759	0.568	1.05e-16	MESO		chr18-29711599-29712338	5.99e-26	2.9281	0.092	0.013	1.81e-20	L-EPI	RP11-784B15.1		MA0518.1	Stat4	7.09e-30	0.4207	0.604	0.464	5.29e-27	AME
ZDHHC17	3.55e-21	0.287943	0.764	0.575	1.19e-16	MESO		chr7-78051911-78052542	6e-26	2.38927	0.135	0.028	1.81e-20	L-EPI	MAGI2		MA0804.1	TBX19	2.21e-29	0.39045	0.563	0.397	1.65e-26	AME
CTIF	4e-21	0.296586	0.55	0.357	1.35e-16	MESO		chr6-167244686-167245412	6.06e-26	3.05743	0.083	0.011	1.83e-20	L-EPI	RP11-568A7.2		MA1124.1	ZNF24	3.5e-28	0.448738	0.559	0.417	2.61e-25	AME
RCN2	4.04e-21	0.295545	0.93	0.88	1.36e-16	MESO		chr2-37205067-37206281	6.39e-26	2.99237	0.086	0.012	1.93e-20	L-EPI	CEBPZ		MA1566.1	TBX3	4.31e-28	0.418446	0.514	0.368	3.22e-25	AME
TARS	5.02e-21	0.26541	0.827	0.625	1.69e-16	MESO		chrX-45455001-45456051	6.55e-26	3.20271	0.075	0.009	1.98e-20	L-EPI	LINC01204		MA0612.2	EMX1	1.83e-27	0.457361	0.562	0.415	1.36e-24	AME
ABRAXAS1	5.32e-21	0.29358	0.437	0.262	1.79e-16	MESO		chr2-154589512-154589908	6.75e-26	3.69593	0.06	0.005	2.04e-20	L-EPI	RNA5SP107		MA0084.1	SRY	2.43e-27	0.481522	0.547	0.396	1.81e-24	AME
ZC3H13	6.13e-21	0.269678	0.931	0.863	2.06e-16	MESO		chr4-114597826-114600129	6.84e-26	1.43997	0.325	0.125	2.07e-20	L-EPI	UGT8		MA1583.1	ZFP57	6.89e-27	0.412779	0.568	0.419	5.14e-24	AME
TAF1D	6.73e-21	0.329678	0.858	0.714	2.26e-16	MESO		chr2-202249265-202250673	7.03e-26	2.09794	0.172	0.044	2.12e-20	L-EPI	SUMO1		MA0802.1	TBR1	7.34e-27	0.276396	0.517	0.356	5.47e-24	AME
DDX24	7.31e-21	0.29691	0.837	0.7	2.46e-16	MESO		chr2-222290669-222291538	7.05e-26	1.64051	0.253	0.083	2.13e-20	L-EPI	PAX3		MA0861.1	TP73	7.61e-27	0.413982	0.59	0.448	5.68e-24	AME
TENT4A	7.68e-21	0.254517	0.539	0.347	2.58e-16	MESO		chr17-43036098-43036658	7.19e-26	2.56868	0.115	0.021	2.17e-20	L-EPI	RND2		MA1531.1	NR1D1	1.2e-26	0.386711	0.566	0.43	8.93e-24	AME
ZNF90	7.77e-21	0.269092	0.783	0.564	2.61e-16	MESO		chr6-138331209-138332329	7.35e-26	2.55312	0.115	0.021	2.22e-20	L-EPI	ARFGEF3		MA0767.1	GCM2	1.69e-26	0.424372	0.555	0.423	1.26e-23	AME
TDG	8.4e-21	0.266148	0.797	0.617	2.82e-16	MESO		chr3-126021726-126021993	7.48e-26	4.29021	0.046	0.003	2.26e-20	L-EPI	SLC41A3		MA0860.1	Rarg(var.2)	2.11e-26	0.400032	0.558	0.426	1.58e-23	AME
NDUFB10	9.01e-21	0.335297	0.859	0.737	3.03e-16	MESO		chr6-127214388-127214950	7.55e-26	3.55611	0.057	0.005	2.28e-20	L-EPI	RSPO3		MA0135.1	Lhx3	2.98e-26	0.495176	0.546	0.397	2.22e-23	AME
EIF4H	9.17e-21	0.266714	0.864	0.722	3.08e-16	MESO		chr4-112652226-112652566	7.6e-26	2.56218	0.115	0.021	2.3e-20	L-EPI	LARP7		MA1556.1	RXRG(var.2)	4.03e-26	0.368671	0.582	0.445	3e-23	AME
PID1	1.03e-20	0.481326	0.361	0.214	3.48e-16	MESO		chr19-55091883-55093067	7.62e-26	1.65502	0.273	0.096	2.3e-20	L-EPI	PPP1R12C		MA1493.1	HES6	4.75e-26	0.390942	0.592	0.444	3.55e-23	AME
PPFIBP1	1.08e-20	0.339325	0.854	0.725	3.64e-16	MESO		chr1-39001400-39001946	7.63e-26	2.98651	0.083	0.011	2.3e-20	L-EPI	AKIRIN1		MA0100.3	MYB	8.41e-26	0.402748	0.581	0.439	6.27e-23	AME
MDH2	1.62e-20	0.297615	0.828	0.687	5.46e-16	MESO		chr2-54708525-54709735	7.75e-26	2.03525	0.184	0.049	2.34e-20	L-EPI	EML6		MA1419.1	IRF4	1.13e-25	0.403558	0.596	0.461	8.44e-23	AME
NOL7	1.82e-20	0.282532	0.861	0.744	6.12e-16	MESO		chr4-5887234-5888782	8.38e-26	1.77021	0.224	0.068	2.53e-20	L-EPI	CRMP1		MA0101.1	REL	1.62e-25	0.363174	0.574	0.435	1.21e-22	AME
GTF2F2	1.9e-20	0.259325	0.873	0.724	6.38e-16	MESO		chr6-165853850-165854920	8.39e-26	2.41984	0.132	0.027	2.54e-20	L-EPI	PDE10A		MA1553.1	RARG(var.3)	3.33e-25	0.369138	0.578	0.44	2.48e-22	AME
USP37	1.95e-20	0.277534	0.589	0.405	6.54e-16	MESO		chr11-88308497-88309025	8.44e-26	2.80664	0.098	0.015	2.55e-20	L-EPI	CTSC		MA1567.1	TBX6	4.37e-25	0.380022	0.494	0.362	3.26e-22	AME
KIAA1958	2.21e-20	0.33868	0.92	0.814	7.43e-16	MESO		chr2-85134765-85135480	8.47e-26	2.07973	0.164	0.04	2.56e-20	L-EPI	TCF7L1		MA1146.1	NR1H4::RXRA	1.03e-24	0.354775	0.587	0.446	7.65e-22	AME
NOL10	2.85e-20	0.27358	0.726	0.534	9.58e-16	MESO		chr5-84597880-84598251	8.57e-26	4.19044	0.046	0.003	2.59e-20	L-EPI	EDIL3		MA1522.1	MAZ	1.13e-24	0.494131	0.449	0.329	8.41e-22	AME
DDHD1	3.06e-20	0.290068	0.661	0.466	1.03e-15	MESO		chr11-19772500-19772817	8.77e-26	3.53043	0.06	0.005	2.65e-20	L-EPI	NAV2		MA1576.1	THRB(var.3)	1.33e-24	0.368055	0.582	0.428	9.89e-22	AME
SLC25A21	3.09e-20	0.383155	0.347	0.197	1.04e-15	MESO		chr19-48629487-48631027	9.11e-26	1.20099	0.414	0.182	2.75e-20	L-EPI	SPHK2		MA1552.1	RARB(var.3)	2.22e-24	0.350786	0.594	0.443	1.66e-21	AME
AVEN	3.36e-20	0.261924	0.617	0.424	1.13e-15	MESO		chr19-4326722-4329032	9.39e-26	0.899131	0.632	0.364	2.84e-20	L-EPI	STAP2		MA0659.2	MAFG	2.52e-24	0.363895	0.605	0.482	1.88e-21	AME
HNRNPA0	3.62e-20	0.283778	0.902	0.794	1.22e-15	MESO		chr1-156149669-156150441	9.92e-26	2.44125	0.135	0.029	3e-20	L-EPI	SEMA4A		MA0503.1	Nkx2-5(var.2)	3.95e-24	0.357509	0.574	0.436	2.95e-21	AME
NDUFS6	4.3e-20	0.319431	0.855	0.751	1.45e-15	MESO		chr4-125638482-125639786	1.01e-25	2.30001	0.141	0.03	3.04e-20	L-EPI	RP11-399F2.2		MA0732.1	EGR3	7.33e-24	0.429326	0.506	0.384	5.47e-21	AME
CTCF	4.36e-20	0.26592	0.788	0.609	1.47e-15	MESO		chr6-47221180-47222040	1.02e-25	2.82327	0.098	0.015	3.08e-20	L-EPI	TNFRSF21		MA0138.2	REST	8.58e-24	0.395528	0.541	0.403	6.4e-21	AME
RSL24D1	4.51e-20	0.280502	0.779	0.603	1.52e-15	MESO		chr5-58999685-59000188	1.03e-25	2.60165	0.109	0.019	3.1e-20	L-EPI	PDE4D		MA0660.1	MEF2B	1.93e-23	0.523934	0.541	0.412	1.44e-20	AME
OSBPL3	5.83e-20	0.322919	0.388	0.231	1.96e-15	MESO		chr7-155467680-155468442	1.03e-25	2.09235	0.17	0.043	3.1e-20	L-EPI	EN2		MA1656.1	ZNF449	3.92e-23	0.379248	0.538	0.404	2.93e-20	AME
UXS1	5.88e-20	0.272973	0.655	0.46	1.98e-15	MESO		chr7-20217070-20217902	1.04e-25	1.91934	0.184	0.048	3.14e-20	L-EPI	MACC1		MA1627.1	Wt1	6.03e-23	0.456632	0.442	0.344	4.5e-20	AME
STARD7	6.66e-20	0.259475	0.762	0.568	2.24e-15	MESO		chrX-630253-631380	1.18e-25	2.30011	0.141	0.031	3.57e-20	L-EPI	SHOX		MA0597.1	THAP1	1.61e-22	0.347073	0.572	0.434	1.2e-19	AME
FDPS	8.7e-20	0.332432	0.844	0.716	2.93e-15	MESO		chr19-3284387-3286228	1.23e-25	1.0221	0.54	0.282	3.73e-20	L-EPI	CELF5		MA0069.1	PAX6	3.45e-22	0.336889	0.583	0.457	2.58e-19	AME
AGTPBP1	9.31e-20	0.319669	0.844	0.704	3.13e-15	MESO		chr14-56918934-56919568	1.25e-25	3.1128	0.08	0.01	3.77e-20	L-EPI	OTX2-AS1		MA1573.1	THAP11	3.48e-22	0.356958	0.559	0.438	2.59e-19	AME
DACH2	1.04e-19	0.433957	0.437	0.275	3.5e-15	MESO		chr18-57801786-57803929	1.35e-25	1.30801	0.368	0.153	4.08e-20	L-EPI	ATP8B1		MA1421.1	TCF7L1	1.1e-21	0.339687	0.572	0.417	8.18e-19	AME
PDIA6	1.05e-19	0.280865	0.962	0.943	3.55e-15	MESO		chr13-87670937-87673208	1.43e-25	1.35617	0.365	0.151	4.31e-20	L-EPI	SLITRK5		MA1639.1	MEIS1(var.2)	9.18e-21	0.385838	0.564	0.446	6.85e-18	AME
PRR14L	1.08e-19	0.278103	0.814	0.643	3.62e-15	MESO		chr6-50714634-50716010	1.43e-25	1.91842	0.201	0.058	4.32e-20	L-EPI	TFAP2D		MA1116.1	RBPJ	1.23e-20	0.358544	0.526	0.405	9.15e-18	AME
PRELID1	1.31e-19	0.311212	0.795	0.648	4.41e-15	MESO		chr13-31663689-31664509	1.49e-25	2.92301	0.089	0.013	4.49e-20	L-EPI	RXFP2		MA1555.1	RXRB(var.2)	1.25e-20	0.327673	0.576	0.452	9.36e-18	AME
AHCTF1	1.57e-19	0.286293	0.803	0.643	5.29e-15	MESO		chr21-36306550-36307539	1.5e-25	3.00348	0.086	0.012	4.53e-20	L-EPI	DOPEY2		MA0483.1	Gfi1b	2.82e-20	0.346282	0.554	0.438	2.1e-17	AME
MIPOL1	2.12e-19	0.309862	0.738	0.549	7.14e-15	MESO		chr9-16809897-16810788	1.51e-25	1.90496	0.204	0.059	4.55e-20	L-EPI	BNC2		MA0687.1	SPIC	4.06e-20	0.452207	0.553	0.439	3.03e-17	AME
MYL7	2.33e-19	0.577524	0.404	0.25	7.85e-15	MESO		chr7-125263762-125264799	1.51e-25	2.42522	0.118	0.022	4.57e-20	L-EPI	RP11-3B12.2		MA0805.1	TBX1	4.48e-20	0.298302	0.489	0.377	3.34e-17	AME
ABCF1	3.02e-19	0.288092	0.875	0.759	1.01e-14	MESO		chr4-13618212-13618835	1.76e-25	2.97155	0.083	0.011	5.3e-20	L-EPI	BOD1L1		MA1154.1	ZNF282	5.2e-20	0.366814	0.529	0.421	3.88e-17	AME
CNTLN	3.21e-19	0.253321	0.639	0.438	1.08e-14	MESO		chr2-120786100-120786831	1.76e-25	2.6052	0.115	0.021	5.32e-20	L-EPI	GLI2		MA0646.1	GCM1	5.96e-20	0.37551	0.558	0.435	4.45e-17	AME
PSMD12	3.69e-19	0.26567	0.833	0.67	1.24e-14	MESO		chr6-47428421-47429214	1.83e-25	3.4091	0.069	0.007	5.52e-20	L-EPI	RP11-385F7.1		MA0733.1	EGR4	7.31e-20	0.395392	0.496	0.378	5.45e-17	AME
KHSRP	3.78e-19	0.274102	0.823	0.648	1.27e-14	MESO		chr2-5725690-5726556	1.95e-25	1.7708	0.221	0.068	5.89e-20	L-EPI	AC010729.2		MA0139.1	CTCF	2.1e-19	0.843623	0.463	0.358	1.56e-16	AME
AC106798.1	4.28e-19	0.370118	0.459	0.299	1.44e-14	MESO		chr10-49689932-49691045	1.97e-25	2.57718	0.103	0.017	5.94e-20	L-EPI	C10orf53		MA0816.1	Ascl2	2.75e-19	0.304204	0.57	0.45	2.05e-16	AME
IMPDH2	4.43e-19	0.255559	0.835	0.687	1.49e-14	MESO		chr19-48544788-48545654	2.05e-25	2.41468	0.118	0.022	6.21e-20	L-EPI	SULT2B1		MA0768.1	LEF1	5.06e-19	0.378452	0.548	0.426	3.78e-16	AME
AC002069.2	5.01e-19	0.573628	0.091	0.026	1.69e-14	MESO		chr1-11682292-11682732	2.08e-25	2.37867	0.138	0.03	6.27e-20	L-EPI	MAD2L2		MA1565.1	TBX18	9.83e-19	0.327572	0.48	0.369	7.33e-16	AME
SAE1	5.17e-19	0.296853	0.783	0.598	1.74e-14	MESO		chr2-103791960-103792390	2.19e-25	3.16522	0.075	0.009	6.61e-20	L-EPI	AC013727.1		MA0469.3	E2F3	1.07e-18	0.334271	0.552	0.433	8e-16	AME
IGF1R	5.64e-19	0.362671	0.93	0.85	1.9e-14	MESO		chr4-186248652-186248982	2.25e-25	3.81496	0.055	0.004	6.8e-20	L-EPI	KLKB1		MA1589.1	ZNF140	1.41e-18	0.326113	0.549	0.432	1.05e-15	AME
PHB	5.76e-19	0.263218	0.816	0.685	1.94e-14	MESO		chr4-164382895-164384328	2.26e-25	1.85891	0.21	0.062	6.83e-20	L-EPI	2022-03-01		MA0122.3	Nkx3-2	3.8e-18	0.323278	0.579	0.474	2.83e-15	AME
RASSF8	6.19e-19	0.301933	0.797	0.622	2.08e-14	MESO		chr11-63763558-63764472	2.39e-25	1.43469	0.305	0.113	7.23e-20	L-EPI	C11orf95		MA0780.1	PAX3	4.12e-18	0.345245	0.541	0.421	3.07e-15	AME
NDUFV2	7.58e-19	0.265385	0.865	0.735	2.55e-14	MESO		chr10-59175688-59177587	2.4e-25	1.69309	0.236	0.075	7.26e-20	L-EPI	PHYHIPL		MA1514.1	KLF17	4.26e-18	0.384811	0.495	0.391	3.18e-15	AME
HNRNPL	7.63e-19	0.266026	0.783	0.609	2.56e-14	MESO		chr1-196004288-196004847	2.46e-25	3.75334	0.055	0.004	7.42e-20	L-EPI	RP11-476B1.1		MA1496.1	HOXA4	8.88e-18	0.312939	0.561	0.451	6.62e-15	AME
CORO1C	8.29e-19	0.253966	0.861	0.746	2.79e-14	MESO		chr7-111096663-111097371	2.46e-25	2.55037	0.112	0.02	7.43e-20	L-EPI	LRRN3		MA1504.1	HOXC4	8.88e-18	0.312939	0.561	0.451	6.62e-15	AME
GRB14	8.33e-19	0.259717	0.336	0.194	2.8e-14	MESO		chr2-44137820-44138502	2.53e-25	2.72368	0.098	0.015	7.63e-20	L-EPI	PPM1B		MA1507.1	HOXD4	8.88e-18	0.312939	0.561	0.451	6.62e-15	AME
NDUFS5	1.05e-18	0.295373	0.923	0.84	3.52e-14	MESO		chr18-68488989-68490028	2.61e-25	2.44849	0.121	0.023	7.87e-20	L-EPI	RP11-128D14.1		MA1546.1	PAX3(var.2)	1.11e-17	0.305636	0.569	0.458	8.29e-15	AME
ANKRD6	1.09e-18	0.331342	0.677	0.502	3.68e-14	MESO		chr3-19147840-19148677	2.62e-25	1.86595	0.201	0.057	7.91e-20	L-EPI	KCNH8		MA0602.1	Arid5a	1.48e-17	0.367947	0.543	0.439	1.11e-14	AME
ANKH	1.14e-18	0.258247	0.408	0.251	3.84e-14	MESO		chr5-88664563-88664842	2.73e-25	3.16593	0.08	0.01	8.23e-20	L-EPI	LINC00461		MA1646.1	OSR2	1.78e-17	0.288988	0.591	0.461	1.32e-14	AME
TARDBP	1.34e-18	0.265005	0.786	0.623	4.51e-14	MESO		chr3-3801465-3801804	2.79e-25	2.80492	0.095	0.015	8.43e-20	L-EPI	LRRN1		MA1557.1	SMAD5	3.12e-17	0.302226	0.574	0.48	2.32e-14	AME
HSBP1	1.38e-18	0.275153	0.904	0.8	4.64e-14	MESO		chr19-10289282-10289759	2.8e-25	2.24206	0.147	0.033	8.46e-20	L-EPI	ICAM5		MA1147.1	NR4A2::RXRA	3.37e-17	0.321929	0.554	0.449	2.51e-14	AME
MSH6	1.41e-18	0.301788	0.872	0.724	4.75e-14	MESO		chr6-68038423-68040006	2.84e-25	2.50609	0.115	0.021	8.59e-20	L-EPI	RP11-542F9.1		MA1601.1	ZNF75D	4.01e-17	0.334642	0.519	0.409	2.99e-14	AME
CD81	1.55e-18	0.32841	0.917	0.858	5.23e-14	MESO		chr1-119679262-119679606	3.07e-25	3.09089	0.078	0.01	9.27e-20	L-EPI	PHGDH		MA0105.4	NFKB1	1.57e-16	0.408617	0.51	0.414	1.17e-13	AME
LAMA2	1.58e-18	0.389873	0.421	0.253	5.31e-14	MESO		chr4-91622930-91624251	3.13e-25	2.4157	0.121	0.023	9.45e-20	L-EPI	CCSER1		MA1532.1	NR1D2	1.6e-16	0.293675	0.544	0.441	1.19e-13	AME
BUD23	2.01e-18	0.25863	0.677	0.497	6.75e-14	MESO		chr11-120239700-120240543	3.18e-25	2.00961	0.175	0.046	9.62e-20	L-EPI	POU2F3		MA0528.2	ZNF263	4e-16	0.366014	0.475	0.376	2.98e-13	AME
EIF2S1	2.02e-18	0.256019	0.707	0.525	6.8e-14	MESO		chr5-74882348-74883490	3.25e-25	2.1429	0.158	0.038	9.8e-20	L-EPI	FAM169A		MA1649.1	ZBTB12	1.12e-15	0.270287	0.566	0.456	8.38e-13	AME
KSR1	2.41e-18	0.253317	0.588	0.391	8.09e-14	MESO		chr17-29042456-29043370	3.43e-25	2.31111	0.147	0.034	1.04e-19	L-EPI	PIPOX		MA0594.2	HOXA9	1.34e-15	0.272328	0.592	0.483	1e-12	AME
SNRPN	2.64e-18	0.254713	0.934	0.857	8.88e-14	MESO		chr19-34666999-34668553	3.43e-25	2.06197	0.164	0.04	1.04e-19	L-EPI	SCGB2B2		MA0506.1	NRF1	3.45e-15	0.275773	0.576	0.47	2.58e-12	AME
PRDM5	2.73e-18	0.274747	0.613	0.429	9.17e-14	MESO		chr20-30728143-30728508	3.52e-25	3.9929	0.049	0.003	1.06e-19	L-EPI	5S_rRNA		MA0795.1	SMAD3	8.11e-15	0.273898	0.59	0.477	6.05e-12	AME
DCBLD2	2.76e-18	0.266823	0.85	0.712	9.27e-14	MESO		chr1-171032577-171033613	3.58e-25	2.46925	0.112	0.02	1.08e-19	L-EPI	MROH9		MA1596.1	ZNF460	1.7e-14	0.356869	0.455	0.367	1.27e-11	AME
MRPL16	2.98e-18	0.265906	0.658	0.477	1e-13	MESO		chr19-15170204-15170837	3.6e-25	2.56522	0.115	0.021	1.09e-19	L-EPI	NOTCH3		MA0643.1	Esrrg	1.84e-14	0.258397	0.533	0.421	1.37e-11	AME
CHD7	3.42e-18	0.261226	0.92	0.833	1.15e-13	MESO		chr4-189185716-189186723	3.62e-25	2.3464	0.129	0.026	1.09e-19	L-EPI	RP11-706F1.1		MA0151.1	Arid3a	2.06e-14	0.507209	0.472	0.375	1.54e-11	AME
C3orf67	3.88e-18	0.270001	0.64	0.458	1.3e-13	MESO		chr6-168171398-168172282	3.68e-25	2.83649	0.098	0.016	1.11e-19	L-EPI	RP11-503C24.1		MA0080.5	SPI1	3.38e-14	0.439607	0.478	0.384	2.52e-11	AME
OPA1	4.5e-18	0.285035	0.793	0.639	1.51e-13	MESO		chr6-163259777-163261261	3.68e-25	2.27387	0.144	0.032	1.11e-19	L-EPI	PACRG		MA0164.1	Nr2e3	6.11e-14	0.304258	0.54	0.451	4.56e-11	AME
MAPK1IP1L	4.73e-18	0.255876	0.84	0.686	1.59e-13	MESO		chr5-166430238-166431321	3.77e-25	2.57402	0.106	0.018	1.14e-19	L-EPI	RP11-67M9.1		MA1585.1	ZKSCAN1	1.3e-13	0.288564	0.532	0.434	9.71e-11	AME
VDAC2	5.17e-18	0.31295	0.861	0.784	1.74e-13	MESO		chr2-42545365-42546429	3.81e-25	2.05817	0.164	0.04	1.15e-19	L-EPI	MTA3		MA0778.1	NFKB2	1.98e-13	0.317904	0.515	0.427	1.48e-10	AME
VDAC1	5.77e-18	0.282482	0.875	0.751	1.94e-13	MESO		chr19-4329391-4329693	3.84e-25	2.31731	0.141	0.031	1.16e-19	L-EPI	STAP2		MA0063.2	NKX2-5	2.08e-13	0.264798	0.552	0.454	1.56e-10	AME
H1FX	6.49e-18	0.254539	0.83	0.675	2.18e-13	MESO		chr4-14175407-14175695	3.91e-25	3.90335	0.049	0.003	1.18e-19	L-EPI	RP11-669M16.1		MA0117.2	Mafb	4.2e-13	0.258363	0.571	0.47	3.13e-10	AME
SRBD1	6.76e-18	0.305715	0.772	0.627	2.27e-13	MESO		chr21-33025110-33026269	4.18e-25	1.6796	0.241	0.079	1.26e-19	L-EPI	OLIG2		MA0864.2	E2F2	4.28e-13	0.330179	0.523	0.422	3.2e-10	AME
TOMM7	7.24e-18	0.258538	0.844	0.682	2.43e-13	MESO		chr5-77638463-77639377	4.23e-25	1.80171	0.213	0.064	1.28e-19	L-EPI	OTP		MA1602.1	ZSCAN29	8.88e-13	0.273951	0.551	0.461	6.62e-10	AME
E2F3	7.53e-18	0.254216	0.84	0.665	2.53e-13	MESO		chr17-38440775-38441321	4.31e-25	2.64443	0.101	0.016	1.3e-19	L-EPI	ARHGAP23		MA0470.2	E2F4	1.07e-12	0.303476	0.514	0.427	7.98e-10	AME
SLC35A3	8.5e-18	0.341732	0.685	0.53	2.86e-13	MESO		chr20-63501872-63502370	4.38e-25	2.54075	0.115	0.021	1.32e-19	L-EPI	EEF1A2		MA0038.2	GFI1	2.83e-12	0.259002	0.532	0.434	2.11e-09	AME
OIP5-AS1	1.03e-17	0.272248	0.757	0.582	3.46e-13	MESO		chr22-38325282-38326377	4.49e-25	2.69245	0.106	0.018	1.36e-19	L-EPI	CSNK1E		MA1592.1	ZNF274	3.72e-12	0.252263	0.532	0.437	2.77e-09	AME
DDX1	1.16e-17	0.252459	0.82	0.691	3.9e-13	MESO		chr7-100951111-100951760	4.5e-25	1.82154	0.21	0.062	1.36e-19	L-EPI	MUC3A		MA1654.1	ZNF16	4.04e-12	0.303679	0.496	0.405	3.01e-09	AME
MRPS24	1.25e-17	0.268668	0.675	0.5	4.21e-13	MESO		chr1-209888484-209889424	4.53e-25	2.79478	0.092	0.014	1.37e-19	L-EPI	DIEXF		MA0066.1	PPARG	4.19e-12	0.254057	0.524	0.445	3.13e-09	AME
FANCC	1.28e-17	0.272524	0.74	0.567	4.31e-13	MESO		chr19-17579378-17580269	4.85e-25	1.44424	0.316	0.123	1.46e-19	L-EPI	COLGALT1		MA1113.2	PBX2	5.2e-12	0.273397	0.55	0.467	3.88e-09	AME
PDHA1	1.28e-17	0.268922	0.731	0.564	4.31e-13	MESO		chr11-120254725-120255871	4.94e-25	2.00484	0.178	0.047	1.49e-19	L-EPI	POU2F3		MA1587.1	ZNF135	7.55e-12	0.367081	0.476	0.404	5.63e-09	AME
AC022031.2	1.54e-17	0.39733	0.414	0.269	5.17e-13	MESO		chr17-67974234-67975177	5.12e-25	1.70585	0.253	0.087	1.55e-19	L-EPI	BPTF		MA0024.3	E2F1	8.89e-12	0.287371	0.511	0.424	6.63e-09	AME
DTWD2	1.57e-17	0.387713	0.456	0.306	5.27e-13	MESO		chr7-138205423-138205978	5.16e-25	3.24528	0.075	0.009	1.56e-19	L-EPI	AC083867.4		MA0081.2	SPIB	1.59e-11	0.351401	0.478	0.397	1.19e-08	AME
NPC2	2.36e-17	0.404314	0.854	0.759	7.95e-13	MESO		chr16-1871821-1872725	5.54e-25	1.74457	0.227	0.071	1.67e-19	L-EPI	MEIOB		MA1479.1	DMRTC2	1.96e-11	0.281244	0.528	0.442	1.46e-08	AME
EIF2S3	2.56e-17	0.256192	0.921	0.835	8.62e-13	MESO		chr2-25160986-25161865	5.59e-25	2.48927	0.121	0.024	1.69e-19	L-EPI	POMC		MA1630.1	Znf281	2.43e-11	0.382761	0.451	0.362	1.81e-08	AME
NFATC3	2.71e-17	0.260487	0.627	0.447	9.11e-13	MESO		chr1-177044116-177044802	5.88e-25	3.31578	0.069	0.008	1.78e-19	L-EPI	ASTN1		MA1525.1	NFATC4	1.28e-10	0.260375	0.528	0.456	9.58e-08	AME
THUMPD2	2.9e-17	0.262561	0.506	0.344	9.76e-13	MESO		chr2-44802559-44803266	5.89e-25	2.04505	0.175	0.046	1.78e-19	L-EPI	CAMKMT		MA0715.1	PROP1	1.51e-10	0.3544	0.486	0.411	1.12e-07	AME
PSMA6	3.04e-17	0.262511	0.852	0.732	1.02e-12	MESO		chr4-26028589-26030827	5.94e-25	1.53245	0.279	0.099	1.79e-19	L-EPI	RP11-263J14.1		MA0697.1	ZIC3	5.32e-10	0.271601	0.382	0.346	3.97e-07	AME
TDRD3	3.47e-17	0.278554	0.657	0.475	1.17e-12	MESO		chr12-121663737-121664228	6.31e-25	1.78377	0.213	0.064	1.91e-19	L-EPI	MORN3		MA1584.1	ZIC5	1.21e-07	0.257181	0.398	0.351	8.99e-05	AME
LSM2	3.68e-17	0.281441	0.724	0.565	1.24e-12	MESO		chr6-38427856-38428262	6.48e-25	3.29725	0.069	0.008	1.96e-19	L-EPI	BTBD9		MA0766.2	GATA5	6.96e-157	4.61756	0.833	0.423	5.19e-154	MESO
LDLRAD3	6.49e-17	0.276878	0.748	0.564	2.18e-12	MESO		chr17-39604096-39604334	6.66e-25	3.10463	0.078	0.01	2.01e-19	L-EPI	NEUROD2		MA0482.2	GATA4	8.91e-156	4.96729	0.833	0.419	6.65e-153	MESO
EYS	6.69e-17	0.250356	0.255	0.134	2.25e-12	MESO		chr19-11481758-11482847	7.34e-25	1.31386	0.351	0.142	2.22e-19	L-EPI	CTC-398G3.6		MA0036.3	GATA2	8.76e-153	4.80131	0.84	0.44	6.54e-150	MESO
PLXDC2	7.36e-17	0.255077	0.809	0.646	2.48e-12	MESO		chr19-17762247-17763037	7.35e-25	1.99049	0.172	0.045	2.22e-19	L-EPI	FCHO1		MA0037.3	GATA3	5.91e-152	4.64876	0.83	0.428	4.41e-149	MESO
ATL2	9.26e-17	0.268921	0.783	0.61	3.12e-12	MESO		chr17-69212883-69213804	7.54e-25	2.47266	0.118	0.023	2.28e-19	L-EPI	ABCA10		MA1629.1	Zic2	4.36e-146	2.53014	0.72	0.271	3.26e-143	MESO
BSG	1.61e-16	0.290098	0.94	0.887	5.42e-12	MESO		chr2-43100505-43101655	7.59e-25	1.92019	0.193	0.055	2.29e-19	L-EPI	AC093609.1		MA1104.2	GATA6	8.15e-144	4.50618	0.813	0.417	6.08e-141	MESO
PAK1	2.02e-16	0.276453	0.833	0.659	6.79e-12	MESO		chrX-40950120-40951321	7.86e-25	2.68314	0.103	0.018	2.37e-19	L-EPI	USP9X		MA0689.1	TBX20	6.11e-142	2.24881	0.751	0.332	4.56e-139	MESO
PPP1CC	2.79e-16	0.262831	0.896	0.787	9.39e-12	MESO		chr7-101179085-101180491	7.96e-25	2.18043	0.155	0.038	2.4e-19	L-EPI	NAT16		MA0688.1	TBX2	6.16e-142	2.58463	0.727	0.321	4.59e-139	MESO
MID1	2.89e-16	0.47571	0.887	0.845	9.71e-12	MESO		chr5-95439820-95440552	8.22e-25	2.8993	0.089	0.013	2.48e-19	L-EPI	FAM81B		MA0800.1	EOMES	6.18e-141	2.45436	0.736	0.332	4.61e-138	MESO
SUZ12	3.33e-16	0.25072	0.851	0.695	1.12e-11	MESO		chr14-61811862-61813414	8.42e-25	1.68558	0.236	0.075	2.54e-19	L-EPI	SYT16		MA0140.2	GATA1::TAL1	2.81e-136	2.56908	0.776	0.396	2.09e-133	MESO
AC009264.1	4.42e-16	0.355069	0.418	0.272	1.49e-11	MESO		chr17-39177097-39177725	8.48e-25	1.84937	0.207	0.062	2.56e-19	L-EPI	CACNB1		MA0690.1	TBX21	3.04e-135	2.42526	0.738	0.33	2.27e-132	MESO
RBM8A	4.86e-16	0.293236	0.9	0.824	1.63e-11	MESO		chr4-107906272-107907043	8.48e-25	4.13011	0.046	0.003	2.56e-19	L-EPI	SGMS2		MA0802.1	TBR1	1.83e-127	2.30187	0.736	0.34	1.37e-124	MESO
ZRANB3	1.07e-15	0.269349	0.713	0.546	3.59e-11	MESO		chr11-341200-341836	8.77e-25	2.66025	0.103	0.018	2.65e-19	L-EPI	RP11-326C3.15		MA0029.1	Mecom	1.25e-122	1.91919	0.775	0.353	9.35e-120	MESO
SCMH1	1.64e-15	0.25111	0.83	0.693	5.53e-11	MESO		chrX-148441100-148441845	9.38e-25	2.69144	0.095	0.015	2.83e-19	L-EPI	AFF2		MA0035.4	GATA1	3.32e-116	2.30339	0.759	0.387	2.48e-113	MESO
SERPINB9	1.82e-15	0.475247	0.895	0.765	6.13e-11	MESO		chr22-17233835-17234481	9.45e-25	1.9098	0.184	0.05	2.85e-19	L-EPI	CECR1		MA1638.1	HAND2	1.75e-114	1.34001	0.768	0.429	1.3e-111	MESO
SCFD2	2.14e-15	0.294602	0.647	0.478	7.21e-11	MESO		chr7-104327827-104329755	9.53e-25	1.88701	0.19	0.053	2.88e-19	L-EPI	LHFPL3		MA1109.1	NEUROD1	1.64e-108	1.27334	0.747	0.389	1.22e-105	MESO
PDCD5	2.24e-15	0.250263	0.734	0.592	7.52e-11	MESO		chr13-51147870-51149237	1.03e-24	1.54269	0.27	0.096	3.11e-19	L-EPI	LINC00371		MA0109.1	HLTF	7.06e-108	1.30661	0.743	0.378	5.27e-105	MESO
COX5A	2.62e-15	0.290085	0.909	0.838	8.81e-11	MESO		chr13-112066304-112067393	1.03e-24	1.7637	0.224	0.07	3.11e-19	L-EPI	SOX1		MA1628.1	Zic1::Zic2	1.96e-107	1.80423	0.699	0.296	1.46e-104	MESO
NME2	2.72e-15	0.261216	0.98	0.955	9.16e-11	MESO		chr3-149574149-149574824	1.05e-24	2.56756	0.109	0.02	3.18e-19	L-EPI	WWTR1		MA0696.1	ZIC1	3.75e-106	1.7681	0.693	0.297	2.8e-103	MESO
DSCAM	4.2e-15	0.704321	0.169	0.081	1.41e-10	MESO		chrX-29225448-29226140	1.13e-24	2.59396	0.106	0.019	3.42e-19	L-EPI	IL1RAPL1		MA1642.1	NEUROG2(var.2)	3.93e-104	1.23593	0.747	0.391	2.93e-101	MESO
PSMB2	5.66e-15	0.276052	0.875	0.76	1.9e-10	MESO		chr10-89534973-89536222	1.22e-24	1.46674	0.302	0.114	3.69e-19	L-EPI	SLC16A12		MA1565.1	TBX18	9.91e-99	1.73594	0.698	0.348	7.39e-96	MESO
PSMA2	8.37e-15	0.267901	0.917	0.816	2.82e-10	MESO		chr12-53973171-53974059	1.32e-24	2.29901	0.132	0.028	4e-19	L-EPI	HOXC11		MA0805.1	TBX1	5.3e-96	1.77879	0.695	0.357	3.95e-93	MESO
REV3L	1.27e-14	0.257761	0.802	0.661	4.27e-10	MESO		chr3-140298449-140299156	1.56e-24	3.38182	0.063	0.006	4.7e-19	L-EPI	CLSTN2		MA1567.1	TBX6	4.91e-94	1.98894	0.688	0.346	3.67e-91	MESO
PNN	1.47e-14	0.251441	0.866	0.759	4.94e-10	MESO		chr20-56735038-56736761	1.59e-24	1.92241	0.19	0.054	4.8e-19	L-EPI	RP5-897D18.1		MA0697.1	ZIC3	4.84e-93	1.59025	0.682	0.303	3.61e-90	MESO
SP3	1.92e-14	0.304117	0.887	0.801	6.46e-10	MESO		chr18-37640492-37640761	1.59e-24	3.4802	0.06	0.006	4.8e-19	L-EPI	CELF4		MA0751.1	ZIC4	2.69e-87	1.51436	0.671	0.303	2.01e-84	MESO
FAF1	2.03e-14	0.296255	0.914	0.83	6.83e-10	MESO		chr19-10513877-10515011	1.64e-24	1.85129	0.21	0.063	4.96e-19	L-EPI	S1PR5		MA0801.1	MGA	3.51e-87	1.72901	0.674	0.364	2.62e-84	MESO
NSD1	6.29e-14	0.254465	0.937	0.873	2.11e-09	MESO		chr19-54415171-54416113	1.66e-24	1.90024	0.19	0.054	5e-19	L-EPI	TTYH1		MA0807.1	TBX5	5.1e-87	1.88067	0.682	0.361	3.8e-84	MESO
NKAIN2	6.55e-14	0.651977	0.212	0.116	2.2e-09	MESO		chr7-93645261-93645470	1.73e-24	4.20974	0.043	0.002	5.21e-19	L-EPI	GNGT1		MA0513.1	SMAD2::SMAD3::SMAD4	7.82e-87	1.13707	0.682	0.375	5.84e-84	MESO
SKAP2	7.54e-14	0.362383	0.399	0.27	2.53e-09	MESO		chr6-4772767-4773051	1.73e-24	2.79492	0.092	0.014	5.24e-19	L-EPI	CDYL		MA1524.1	MSGN1	1.44e-83	1.67913	0.655	0.354	1.07e-80	MESO
ORC2	8.58e-14	0.25226	0.713	0.565	2.89e-09	MESO		chr5-120463869-120465896	1.74e-24	1.339	0.345	0.142	5.25e-19	L-EPI	PRR16		MA1618.1	Ptf1a	8.75e-79	1.04992	0.733	0.442	6.52e-76	MESO
ZFAS1	1.02e-13	0.298973	0.913	0.814	3.42e-09	MESO		chr13-44591152-44592070	1.77e-24	2.53193	0.109	0.02	5.35e-19	L-EPI	TSC22D1		MA1566.1	TBX3	4.62e-78	1.65616	0.672	0.36	3.45e-75	MESO
DAD1	1.29e-13	0.357991	0.904	0.855	4.33e-09	MESO		chr6-34131455-34132280	1.8e-24	3.01196	0.086	0.013	5.42e-19	L-EPI	GRM4		MA0803.1	TBX15	5.12e-74	1.56712	0.668	0.37	3.82e-71	MESO
CMTM8	1.4e-13	0.277353	0.675	0.523	4.72e-09	MESO		chr16-57764277-57765304	1.8e-24	1.56329	0.247	0.082	5.44e-19	L-EPI	KIFC3		MA0091.1	TAL1::TCF3	1.43e-72	0.984723	0.731	0.446	1.06e-69	MESO
TOMM6	2.01e-13	0.260655	0.789	0.661	6.76e-09	MESO		chr19-53308198-53308882	1.81e-24	2.45396	0.115	0.022	5.45e-19	L-EPI	BIRC8		MA1468.1	ATOH7	4.13e-68	0.979124	0.723	0.447	3.08e-65	MESO
COX8A	2.23e-13	0.290068	0.862	0.777	7.51e-09	MESO		chr20-54172668-54174455	1.81e-24	1.79361	0.21	0.063	5.46e-19	L-EPI	CYP24A1		MA0884.1	DUXA	1.02e-66	1.02309	0.655	0.372	7.58e-64	MESO
LGR4	7.07e-13	0.501606	0.866	0.832	2.38e-08	MESO		chr4-161524710-161525556	1.84e-24	4.16315	0.043	0.002	5.56e-19	L-EPI	FSTL5		MA1584.1	ZIC5	1.23e-66	1.0944	0.633	0.32	9.15e-64	MESO
CLASP1	7.37e-13	0.269699	0.893	0.821	2.48e-08	MESO		chr2-219506685-219507330	1.87e-24	2.7695	0.098	0.016	5.66e-19	L-EPI	GMPPA		MA0806.1	TBX4	6.02e-65	1.65148	0.647	0.379	4.49e-62	MESO
PSMA4	1.21e-12	0.259106	0.89	0.829	4.08e-08	MESO		chr20-38342154-38342624	1.89e-24	3.13693	0.078	0.01	5.69e-19	L-EPI	LBP		MA1108.2	MXI1	2.15e-61	0.808294	0.682	0.417	1.61e-58	MESO
TRPM3	3.56e-12	0.543949	0.433	0.305	1.2e-07	MESO		chrX-34557651-34558130	1.89e-24	2.75882	0.092	0.014	5.71e-19	L-EPI	TMEM47		MA1123.2	TWIST1	4.39e-58	0.867441	0.724	0.476	3.27e-55	MESO
BMP5	4.72e-12	0.253697	0.539	0.393	1.59e-07	MESO		chr9-94638464-94640424	1.96e-24	1.84606	0.193	0.054	5.92e-19	L-EPI	FBP1		MA0633.1	Twist2	6.06e-58	0.817806	0.696	0.437	4.52e-55	MESO
PTPN14	6.63e-12	0.25538	0.817	0.669	2.23e-07	MESO		chr17-79949653-79950948	2.01e-24	1.75902	0.21	0.063	6.09e-19	L-EPI	TBC1D16		MA0669.1	NEUROG2	6.24e-54	0.796052	0.688	0.448	4.66e-51	MESO
DKK1	1.02e-11	0.456591	0.162	0.083	3.43e-07	MESO		chr11-88307797-88308351	2.02e-24	3.05535	0.083	0.012	6.09e-19	L-EPI	CTSC		MA1467.1	ATOH1(var.2)	1.92e-48	0.745166	0.671	0.455	1.43e-45	MESO
DYNC1I1	1.17e-11	0.478403	0.511	0.41	3.93e-07	MESO		chr20-46583320-46584091	2.03e-24	2.21043	0.147	0.034	6.13e-19	L-EPI	SLC13A3		MA0461.2	Atoh1	8.65e-48	0.850457	0.653	0.433	6.45e-45	MESO
NRP1	2.24e-11	0.324656	0.619	0.532	7.55e-07	MESO		chr19-17841240-17843047	2.06e-24	1.08828	0.48	0.235	6.23e-19	L-EPI	JAK3		MA1570.1	TFAP4(var.2)	4.47e-42	0.678179	0.654	0.437	3.33e-39	MESO
MYDGF	5.21e-11	0.280625	0.761	0.671	1.75e-06	MESO		chr5-59892017-59894321	2.08e-24	1.54712	0.264	0.093	6.3e-19	L-EPI	PDE4D		MA1472.1	BHLHA15(var.2)	1.76e-40	0.613406	0.678	0.457	1.32e-37	MESO
KLF12	5.38e-11	0.259135	0.778	0.673	1.81e-06	MESO		chr13-21325919-21327119	2.12e-24	1.76647	0.216	0.066	6.42e-19	L-EPI	LINC00539		MA1641.1	MYF5	2.45e-39	0.633956	0.664	0.453	1.83e-36	MESO
PSMB5	7.2e-11	0.254096	0.89	0.847	2.42e-06	MESO		chrX-150566382-150567139	2.15e-24	2.42027	0.121	0.024	6.49e-19	L-EPI	MTM1		MA0623.2	NEUROG1	8.31e-39	0.697664	0.648	0.446	6.2e-36	MESO
MANF	1.61e-10	0.256751	0.734	0.623	5.43e-06	MESO		chr3-128432020-128433413	2.15e-24	1.60399	0.261	0.092	6.5e-19	L-EPI	EEFSEC		MA0612.2	EMX1	2.12e-38	0.629888	0.644	0.419	1.58e-35	MESO
CA12	5.08e-10	0.35246	0.179	0.103	1.71e-05	MESO		chrX-412886-414192	2.17e-24	2.19295	0.144	0.033	6.54e-19	L-EPI	RP13-465B17.5		MA0468.1	DUX4	2.75e-38	0.69293	0.608	0.386	2.05e-35	MESO
COMMD10	5.34e-10	0.264962	0.805	0.708	1.8e-05	MESO		chr2-190407341-190409063	2.19e-24	1.57823	0.259	0.089	6.63e-19	L-EPI	MFSD6		MA0804.1	TBX19	1.87e-37	1.04254	0.61	0.409	1.4e-34	MESO
PKIB	2.64e-09	0.272002	0.709	0.61	8.88e-05	MESO		chr17-75720646-75721948	2.2e-24	1.70305	0.227	0.072	6.65e-19	L-EPI	ITGB4		MA1619.1	Ptf1a(var.2)	5.53e-37	0.608144	0.647	0.462	4.13e-34	MESO
GOLIM4	5.27e-09	0.268636	0.831	0.721	0.000177059	MESO		chr5-172942950-172943677	2.24e-24	1.96303	0.181	0.05	6.77e-19	L-EPI	ERGIC1		MA0634.1	ALX3	2.64e-36	0.663115	0.603	0.387	1.97e-33	MESO
VIM	1.15e-08	0.70716	0.792	0.8	0.000387366	MESO		chr16-22947983-22948569	2.25e-24	2.96207	0.083	0.012	6.8e-19	L-EPI	HS3ST2		MA0662.1	MIXL1	1.64e-35	0.61873	0.627	0.389	1.22e-32	MESO
FBXW7	1.32e-08	0.30269	0.875	0.803	0.000444932	MESO		chr21-32604174-32604934	2.43e-24	2.53466	0.109	0.02	7.34e-19	L-EPI	AP000275.65		MA0009.2	TBXT	2.2e-35	0.854574	0.609	0.417	1.64e-32	MESO
RBFOX1	1.71e-08	0.522626	0.309	0.223	0.000574551	MESO		chr7-96992740-96993475	2.44e-24	2.021	0.164	0.041	7.36e-19	L-EPI	DLX6		MA1593.1	ZNF317	1.66e-34	0.632376	0.654	0.471	1.23e-31	MESO
ATRNL1	4.12e-08	0.485276	0.667	0.53	0.00138674	MESO		chr10-13349454-13350259	2.51e-24	1.71594	0.23	0.075	7.59e-19	L-EPI	SEPHS1		MA0713.1	PHOX2A	2.84e-34	0.659185	0.609	0.407	2.12e-31	MESO
RGS13	1.53e-07	0.428063	0.418	0.327	0.00514598	MESO		chrX-54415454-54416078	2.53e-24	3.1822	0.069	0.008	7.63e-19	L-EPI	TSR2		MA1568.1	TCF21(var.2)	7.21e-34	0.660148	0.62	0.431	5.38e-31	MESO
MCC	1.6e-07	0.320441	0.865	0.75	0.00537386	MESO		chr1-226404783-226405180	2.54e-24	2.23407	0.135	0.029	7.68e-19	L-EPI	PARP1		MA0668.1	NEUROD2	2.42e-33	0.619547	0.643	0.452	1.81e-30	MESO
MYO10	2.24e-07	0.27205	0.892	0.86	0.0075482	MESO		chr1-7550313-7551013	2.55e-24	2.06183	0.152	0.036	7.7e-19	L-EPI	CAMTA1		MA0902.2	HOXB2	8e-33	0.585977	0.639	0.412	5.97e-30	MESO
AC005062.1	2.32e-07	0.472623	0.425	0.328	0.00781742	MESO		chr1-183403085-183404946	2.56e-24	2.76481	0.089	0.013	7.72e-19	L-EPI	NMNAT2		MA0725.1	VSX1	2.69e-32	0.578808	0.626	0.404	2e-29	MESO
ROR1	3.15e-07	0.383951	0.864	0.802	0.0105798	MESO		chr7-121937275-121937641	2.57e-24	2.88977	0.086	0.013	7.76e-19	L-EPI	PTPRZ1		MA0726.1	VSX2	2.69e-32	0.578808	0.626	0.404	2e-29	MESO
AC012494.1	1.05e-06	0.293263	0.132	0.079	0.0354732	MESO		chr12-129770915-129772175	2.58e-24	2.77175	0.095	0.015	7.8e-19	L-EPI	TMEM132D		MA0826.1	OLIG1	1.54e-30	0.626106	0.61	0.444	1.15e-27	MESO
SH3RF1	1.42e-05	0.286529	0.696	0.622	0.477021	MESO		chr2-24174781-24175407	2.61e-24	3.15382	0.069	0.008	7.9e-19	L-EPI	FAM228A		MA0737.1	GLIS3	2.61e-30	0.530208	0.623	0.419	1.95e-27	MESO
BBS9	2.92e-05	0.368094	0.841	0.757	0.980778	MESO		chr11-133509964-133510701	2.66e-24	2.98005	0.078	0.01	8.03e-19	L-EPI	OPCML		MA0705.1	Lhx8	4.98e-30	0.580512	0.61	0.415	3.71e-27	MESO
AP003066.1	0.000287558	0.260292	0.117	0.077	1	MESO		chr7-84277327-84278272	2.68e-24	2.55395	0.106	0.019	8.09e-19	L-EPI	SEMA3A		MA0075.3	PRRX2	4.98e-30	0.580512	0.61	0.415	3.71e-27	MESO
PTPRK	0.00032431	0.367765	0.889	0.814	1	MESO		chr6-141459990-141460624	2.74e-24	3.12279	0.069	0.008	8.29e-19	L-EPI	RP11-63E9.1		MA0720.1	Shox2	7.41e-30	0.560697	0.605	0.403	5.53e-27	MESO
RALYL	0.00472476	0.333428	0.421	0.372	1	MESO		chr3-95926795-95927462	2.81e-24	2.64474	0.109	0.02	8.48e-19	L-EPI	MTRNR2L12		MA0654.1	ISX	2.19e-29	0.558242	0.601	0.414	1.63e-26	MESO
PTPRZ1	0	2.81664	0.977	0.18	0	L-EPI		chrX-130280646-130281480	2.83e-24	2.96437	0.078	0.01	8.54e-19	L-EPI	ZNF280C		MA0716.1	PRRX1	2.19e-29	0.558242	0.601	0.414	1.63e-26	MESO
RMST	0	2.68235	0.888	0.096	0	L-EPI		chr7-4707825-4708419	2.87e-24	2.21684	0.144	0.033	8.68e-19	L-EPI	FOXK1		MA0701.2	LHX9	2.19e-29	0.558242	0.601	0.414	1.63e-26	MESO
AC018680.1	0	2.65135	0.928	0.088	0	L-EPI		chr12-116880705-116881636	2.9e-24	1.54708	0.279	0.102	8.76e-19	L-EPI	HRK		MA1577.1	TLX2	4.03e-29	0.57466	0.606	0.396	3.01e-26	MESO
GABRB3	0	2.59719	0.983	0.189	0	L-EPI		chr11-43547062-43548318	2.92e-24	1.97385	0.167	0.043	8.81e-19	L-EPI	RP11-472I20.3		MA0027.2	EN1	4.87e-29	0.554721	0.591	0.395	3.64e-26	MESO
AL354821.1	0	2.59351	0.98	0.169	0	L-EPI		chr13-113376743-113377276	2.94e-24	2.93939	0.083	0.012	8.87e-19	L-EPI	GRTP1		MA0769.2	TCF7	8.77e-29	0.673942	0.619	0.44	6.55e-26	MESO
AC009446.1	0	2.59301	0.977	0.168	0	L-EPI		chr19-13207105-13207827	2.95e-24	2.77469	0.095	0.015	8.92e-19	L-EPI	CACNA1A		MA1652.1	ZKSCAN5	4.35e-28	0.477674	0.584	0.385	3.25e-25	MESO
KCND2	0	2.57541	0.922	0.096	0	L-EPI		chr11-92311607-92312283	2.97e-24	2.49409	0.112	0.021	8.96e-19	L-EPI	FAT3		MA0710.1	NOTO	4.82e-27	0.588068	0.577	0.393	3.59e-24	MESO
ESRG	0	2.49253	0.98	0.125	0	L-EPI		chr4-153206506-153207065	3.14e-24	2.63046	0.103	0.018	9.5e-19	L-EPI	TRIM2		MA1643.1	NFIB	5.16e-27	0.468	0.633	0.449	3.85e-24	MESO
TDGF1	0	2.05593	0.951	0.167	0	L-EPI		chr1-63329365-63330878	3.31e-24	2.16411	0.158	0.04	9.99e-19	L-EPI	FOXD3		MA0479.1	FOXH1	7.07e-27	0.584063	0.599	0.437	5.28e-24	MESO
SOX2	0	2.03618	0.836	0.053	0	L-EPI		chrX-16186402-16187254	3.31e-24	2.45904	0.112	0.021	1e-18	L-EPI	MAGEB17		MA0699.1	LBX2	1.11e-25	0.528476	0.578	0.391	8.24e-23	MESO
AL353747.4	0	1.97323	0.943	0.08	0	L-EPI		chr13-99702747-99703579	3.37e-24	2.74688	0.089	0.013	1.02e-18	L-EPI	CLYBL		MA0900.2	HOXA2	1.3e-25	0.508485	0.608	0.421	9.73e-23	MESO
MGAT4C	0	1.96696	0.805	0.068	0	L-EPI		chrX-1924840-1925568	3.43e-24	2.35728	0.121	0.024	1.04e-18	L-EPI	RP13-297E16.5		MA1463.1	ARGFX	2.2e-25	0.495352	0.582	0.403	1.64e-22	MESO
AL138720.1	0	1.9606	0.911	0.111	0	L-EPI		chr14-101457229-101459550	3.47e-24	1.38727	0.319	0.127	1.05e-18	L-EPI	RP11-1029J19.2		MA0797.1	TGIF2	2.87e-25	0.559544	0.61	0.445	2.14e-22	MESO
AC064802.1	0	1.84013	0.891	0.067	0	L-EPI		chr20-45097875-45098829	3.59e-24	2.10216	0.158	0.039	1.08e-18	L-EPI	KCNS1		MA0783.1	PKNOX2	8.66e-25	0.565184	0.603	0.443	6.46e-22	MESO
SNTG2	0	1.75364	0.868	0.097	0	L-EPI		chr20-32017705-32019599	3.59e-24	0.925886	0.589	0.331	1.08e-18	L-EPI	CCM2L		MA1594.1	ZNF382	2.93e-24	0.445181	0.623	0.441	2.18e-21	MESO
USP44	0	1.5931	0.793	0.074	0	L-EPI		chr3-66797919-66798572	3.88e-24	2.58165	0.103	0.018	1.17e-18	L-EPI	KBTBD8		MA0893.2	GSX2	3.79e-24	0.498756	0.61	0.429	2.83e-21	MESO
AL392023.1	0	1.52604	0.874	0.085	0	L-EPI		chr1-47208088-47209491	3.9e-24	2.33496	0.135	0.03	1.18e-18	L-EPI	TAL1		MA0912.2	HOXD3	3.79e-24	0.498756	0.61	0.429	2.83e-21	MESO
CNMD	0	1.48551	0.851	0.099	0	L-EPI		chr1-154501382-154503153	3.94e-24	1.60644	0.256	0.089	1.19e-18	L-EPI	SHE		MA0796.1	TGIF1	1.06e-21	0.50802	0.605	0.452	7.87e-19	MESO
UTF1	0	1.33416	0.747	0.051	0	L-EPI		chr6-40330163-40330704	3.99e-24	3.1125	0.072	0.009	1.2e-18	L-EPI	LINC00951		MA0817.1	BHLHE23	1.59e-21	0.527981	0.595	0.445	1.18e-18	MESO
HTR2C	0	1.3328	0.727	0.059	0	L-EPI		chr1-16115424-16116369	3.99e-24	1.91334	0.193	0.055	1.21e-18	L-EPI	EPHA2		MA0892.1	GSX1	4.06e-21	0.4649	0.595	0.412	3.03e-18	MESO
IDO1	0	0.96503	0.583	0.023	0	L-EPI		chr6-131294900-131295412	4e-24	2.19161	0.141	0.032	1.21e-18	L-EPI	AKAP7		MA0642.1	EN2	2.37e-20	0.482472	0.571	0.408	1.77e-17	MESO
LNCPRESS2	0	0.956266	0.698	0.049	0	L-EPI		chr10-24552223-24552737	4.01e-24	1.63311	0.239	0.078	1.21e-18	L-EPI	KIAA1217		MA0888.1	EVX2	3.49e-20	0.473725	0.567	0.404	2.6e-17	MESO
AC068616.3	0	0.882052	0.578	0.026	0	L-EPI		chr17-72150731-72152047	4.01e-24	1.66558	0.239	0.079	1.21e-18	L-EPI	SOX9-AS1		MA0698.1	ZBTB18	3.82e-20	0.434489	0.626	0.483	2.85e-17	MESO
AC068616.2	0	0.819379	0.555	0.03	0	L-EPI		chr10-22335915-22336977	4.22e-24	1.73006	0.224	0.071	1.28e-18	L-EPI	RP11-573G6.9		MA0818.1	BHLHE22	5.97e-20	0.492255	0.586	0.443	4.46e-17	MESO
NANOG	0	0.808304	0.621	0.036	0	L-EPI		chr5-10637268-10638120	4.27e-24	2.20186	0.141	0.032	1.29e-18	L-EPI	ANKRD33B		MA0718.1	RAX	1.14e-19	0.48485	0.563	0.401	8.53e-17	MESO
AP002856.2	0	0.76791	0.566	0.03	0	L-EPI		chr12-108316128-108316874	4.3e-24	2.38892	0.121	0.024	1.3e-18	L-EPI	CMKLR1		MA1114.1	PBX3	1.25e-19	0.428391	0.585	0.437	9.31e-17	MESO
LNCPRESS1	0	0.704211	0.468	0.018	0	L-EPI		chr1-200047849-200048746	4.3e-24	2.40139	0.124	0.025	1.3e-18	L-EPI	NR5A2		MA0886.1	EMX2	6.88e-19	0.449186	0.572	0.408	5.13e-16	MESO
AC007218.1	0	0.702033	0.532	0.023	0	L-EPI		chr2-70084980-70085506	4.32e-24	1.93293	0.175	0.047	1.3e-18	L-EPI	PCBP1-AS1		MA0521.1	Tcf12	9.65e-19	0.362248	0.598	0.448	7.2e-16	MESO
SFRP2	2.21e-302	1.62574	0.888	0.133	7.42e-298	L-EPI		chr18-57352223-57354433	4.37e-24	1.42355	0.316	0.125	1.32e-18	L-EPI	ST8SIA3		MA0068.2	PAX4	1.06e-18	0.447044	0.558	0.421	7.87e-16	MESO
AL365259.11	2.62e-298	1.67867	0.911	0.152	8.8e-294	L-EPI		chr19-49129293-49129589	4.46e-24	2.04424	0.155	0.038	1.35e-18	L-EPI	PPFIA3		MA0764.2	ETV4	5.72e-18	0.448446	0.605	0.424	4.27e-15	MESO
NRG3	5.48e-295	1.91584	0.911	0.142	1.84e-290	L-EPI		chr16-56281193-56281878	4.48e-24	1.84077	0.195	0.057	1.35e-18	L-EPI	GNAO1		MA0092.1	Hand1::Tcf3	7.43e-18	0.656484	0.65	0.523	5.54e-15	MESO
C9orf129	2.81e-286	0.580652	0.506	0.029	9.44e-282	L-EPI		chr6-34005664-34006553	4.62e-24	2.23154	0.135	0.03	1.39e-18	L-EPI	GRM4		MA0596.1	SREBF2	4.2e-17	0.354764	0.592	0.446	3.13e-14	MESO
XACT	7.86e-286	3.45182	0.98	0.226	2.64e-281	L-EPI		chrX-94704327-94704690	4.63e-24	2.93061	0.086	0.013	1.4e-18	L-EPI	RNA5SP510		MA0678.1	OLIG2	4.47e-17	0.444406	0.574	0.454	3.34e-14	MESO
TMEM132D	1.03e-280	1.65157	0.868	0.138	3.47e-276	L-EPI		chr6-147447045-147449712	4.7e-24	1.68091	0.224	0.071	1.42e-18	L-EPI	STXBP5		MA0782.2	PKNOX1	4.47e-17	0.43742	0.591	0.453	3.34e-14	MESO
PRDM14	4.11e-279	0.72841	0.431	0.019	1.38e-274	L-EPI		chr3-86990109-86991601	4.82e-24	1.35227	0.316	0.122	1.46e-18	L-EPI	VGLL3		MA1571.1	TGIF2LX	5.72e-17	0.391324	0.609	0.466	4.27e-14	MESO
PMAIP1	3.24e-276	1.42534	0.882	0.146	1.09e-271	L-EPI		chr19-18961429-18962088	4.91e-24	2.03241	0.164	0.042	1.48e-18	L-EPI	HOMER3		MA0853.1	Alx4	2.97e-16	0.381927	0.571	0.415	2.22e-13	MESO
DCLK1	1.66e-272	1.00792	0.672	0.068	5.59e-268	L-EPI		chr14-94998753-94999071	4.97e-24	3.39415	0.063	0.007	1.5e-18	L-EPI	RP11-991C1.1		MA0709.1	Msx3	3.28e-16	0.374308	0.574	0.421	2.45e-13	MESO
GAP43	2.89e-272	0.916565	0.693	0.078	9.73e-268	L-EPI		chr1-38489688-38490222	5.09e-24	2.20385	0.144	0.033	1.54e-18	L-EPI	RP11-329N22.1		MA0874.1	Arx	5.59e-16	0.410346	0.544	0.415	4.17e-13	MESO
KIAA0825	9.41e-272	3.36	0.905	0.194	3.16e-267	L-EPI		chr13-94967428-94969013	5.14e-24	1.66991	0.247	0.085	1.55e-18	L-EPI	LINC00557		MA1635.1	BHLHE22(var.2)	7.51e-16	0.336602	0.595	0.44	5.6e-13	MESO
VASH2	1.98e-270	1.3211	0.859	0.146	6.67e-266	L-EPI		chr17-61245347-61246113	5.28e-24	2.74712	0.095	0.015	1.6e-18	L-EPI	BCAS3		MA1572.1	TGIF2LY	9.36e-16	0.381592	0.598	0.463	6.98e-13	MESO
CACNA2D3	2.99e-269	1.50524	0.899	0.16	1e-264	L-EPI		chr7-2524723-2525070	5.28e-24	2.68998	0.103	0.018	1.6e-18	L-EPI	LFNG		MA0793.1	POU6F2	1.84e-15	0.38984	0.54	0.406	1.37e-12	MESO
AL117378.1	1.73e-267	1.158	0.603	0.054	5.8e-263	L-EPI		chr19-10070907-10071564	5.37e-24	2.79796	0.089	0.014	1.62e-18	L-EPI	C19orf66		MA0832.1	Tcf21	2.11e-15	0.367991	0.592	0.46	1.58e-12	MESO
FOXD3-AS1	5.64e-266	0.545361	0.434	0.021	1.9e-261	L-EPI		chr9-129179007-129179328	5.45e-24	1.94885	0.175	0.047	1.65e-18	L-EPI	IER5L		MA0523.1	TCF7L2	3.57e-15	0.495888	0.56	0.446	2.66e-12	MESO
FRMD5	3.5e-259	1.52513	0.845	0.144	1.18e-254	L-EPI		chr2-64823418-64824239	5.51e-24	2.37477	0.121	0.024	1.66e-18	L-EPI	AC007880.1		MA0723.1	VAX2	3.71e-15	0.365909	0.558	0.414	2.77e-12	MESO
KCNG3	1.6e-258	1.45772	0.836	0.126	5.36e-254	L-EPI		chr7-94881119-94881841	5.57e-24	3.69317	0.052	0.004	1.68e-18	L-EPI	PPP1R9A		MA1585.1	ZKSCAN1	5.28e-15	0.365628	0.572	0.439	3.94e-12	MESO
AL591742.2	2.23e-253	0.968321	0.69	0.082	7.5e-249	L-EPI		chrX-30246490-30247293	5.86e-24	2.47897	0.106	0.019	1.77e-18	L-EPI	MAGEB1		MA0768.1	LEF1	6.26e-15	0.43066	0.556	0.439	4.67e-12	MESO
AL121885.2	1.82e-252	0.440386	0.371	0.014	6.13e-248	L-EPI		chr12-14665255-14666453	5.89e-24	2.61828	0.101	0.017	1.78e-18	L-EPI	GUCY2C		MA0644.1	ESX1	6.85e-15	0.362951	0.551	0.399	5.11e-12	MESO
AC019155.21	1.91e-251	1.55923	0.764	0.111	6.41e-247	L-EPI		chr3-46599325-46600123	5.91e-24	3.05114	0.075	0.009	1.78e-18	L-EPI	AC104304.4		MA0775.1	MEIS3	6.9e-15	0.35939	0.591	0.452	5.15e-12	MESO
PREX2	9.23e-251	1.60545	0.922	0.2	3.1e-246	L-EPI		chr4-183182910-183183747	5.95e-24	1.87932	0.19	0.054	1.8e-18	L-EPI	WWC2		MA0882.1	DLX6	2.6e-14	0.367794	0.564	0.432	1.94e-11	MESO
CRABP1	3.87e-250	1.34703	0.845	0.147	1.3e-245	L-EPI		chr11-16402468-16403679	6.24e-24	3.02263	0.078	0.01	1.89e-18	L-EPI	SOX6		MA0500.2	MYOG	6.97e-14	0.314485	0.588	0.459	5.2e-11	MESO
FGF2	2.5e-247	1.53213	0.865	0.162	8.4e-243	L-EPI		chr2-207674229-207674639	6.35e-24	3.51043	0.06	0.006	1.92e-18	L-EPI	AC079767.4		MA0630.1	SHOX	8.33e-14	0.349999	0.554	0.411	6.21e-11	MESO
PIM2	9.8e-247	0.815434	0.615	0.065	3.3e-242	L-EPI		chr6-125707345-125708192	6.55e-24	3.45825	0.06	0.006	1.98e-18	L-EPI	RP1-293L8.2		MA0717.1	RAX2	8.33e-14	0.349999	0.554	0.411	6.21e-11	MESO
NRXN1	2.99e-245	1.66049	0.899	0.162	1e-240	L-EPI		chr17-81481115-81481709	6.68e-24	2.39571	0.115	0.022	2.02e-18	L-EPI	RP13-766D20.4		MA1654.1	ZNF16	8.7e-14	0.30422	0.54	0.409	6.49e-11	MESO
FAM124A	9.19e-242	0.876048	0.67	0.083	3.09e-237	L-EPI		chr16-82643966-82644703	6.76e-24	2.88991	0.083	0.012	2.04e-18	L-EPI	CDH13		MA0827.1	OLIG3	1.12e-13	0.388324	0.572	0.458	8.35e-11	MESO
ADD2	1.03e-241	0.953755	0.764	0.114	3.48e-237	L-EPI		chr4-61387030-61387635	6.86e-24	3.44419	0.06	0.006	2.07e-18	L-EPI	ADGRL3		MA0894.1	HESX1	1.29e-13	0.373812	0.537	0.41	9.6e-11	MESO
HHLA1	1.28e-238	0.610244	0.437	0.026	4.3e-234	L-EPI		chrX-34560114-34560702	6.94e-24	2.99423	0.078	0.01	2.1e-18	L-EPI	TMEM47		MA0618.1	LBX1	1.93e-13	0.332256	0.558	0.428	1.44e-10	MESO
ADCY2	1.37e-238	1.73263	0.836	0.154	4.6e-234	L-EPI		chr2-122999680-123000308	7.12e-24	3.17604	0.069	0.008	2.15e-18	L-EPI	AC062020.2		MA1491.1	GLI3	2.33e-13	0.293887	0.551	0.43	1.74e-10	MESO
AC108721.2	9.9e-238	0.801483	0.598	0.061	3.33e-233	L-EPI		chr19-3932821-3934105	7.12e-24	1.72246	0.227	0.074	2.15e-18	L-EPI	NMRK2		MA1615.1	Plagl1	2.34e-13	0.277668	0.551	0.422	1.74e-10	MESO
AL157944.1	4.88e-232	1.33529	0.776	0.116	1.64e-227	L-EPI		chr9-113160616-113160865	7.17e-24	3.65302	0.055	0.005	2.17e-18	L-EPI	SLC31A2		MA0658.1	LHX6	2.37e-13	0.338511	0.57	0.432	1.77e-10	MESO
C13orf42	8.07e-231	0.984685	0.741	0.109	2.71e-226	L-EPI		chr3-170037422-170039127	7.3e-24	1.19314	0.397	0.176	2.2e-18	L-EPI	GPR160		MA0666.1	MSX1	3.23e-13	0.337901	0.563	0.421	2.41e-10	MESO
SYT14	9.61e-231	1.36815	0.856	0.166	3.23e-226	L-EPI		chrX-148426428-148427095	7.38e-24	3.62883	0.055	0.005	2.23e-18	L-EPI	AFF2		MA0708.1	MSX2	3.23e-13	0.337901	0.563	0.421	2.41e-10	MESO
VWDE	1.68e-225	1.26328	0.825	0.158	5.66e-221	L-EPI		chr20-23473119-23473666	7.4e-24	3.62538	0.055	0.005	2.24e-18	L-EPI	RP3-333B15.4		MA0876.1	BSX	3.23e-13	0.337901	0.563	0.421	2.41e-10	MESO
AL691420.1	4.14e-225	1.77909	0.874	0.176	1.39e-220	L-EPI		chr3-16663717-16665042	7.42e-24	2.42193	0.112	0.021	2.24e-18	L-EPI	DAZL		MA0132.2	PDX1	3.58e-13	0.339792	0.563	0.429	2.67e-10	MESO
MIR302CHG	4.17e-222	1.6064	0.948	0.24	1.4e-217	L-EPI		chr8-144331634-144332205	7.46e-24	1.44811	0.284	0.105	2.25e-18	L-EPI	SCRT1		MA1481.1	DRGX	3.58e-13	0.339792	0.563	0.429	2.67e-10	MESO
AC003975.1	4.16e-221	0.935797	0.316	0.011	1.4e-216	L-EPI		chr19-17332559-17332939	7.72e-24	1.86262	0.187	0.053	2.33e-18	L-EPI	ANO8		MA0887.1	EVX1	5.52e-13	0.368807	0.56	0.424	4.12e-10	MESO
POU5F1	1.48e-220	2.51988	0.986	0.36	4.98e-216	L-EPI		chr12-53965797-53966881	7.85e-24	2.23854	0.138	0.031	2.37e-18	L-EPI	HOXC11		MA1599.1	ZNF682	5.57e-13	0.252201	0.553	0.407	4.16e-10	MESO
ARFGEF3	2.48e-219	0.567103	0.457	0.035	8.35e-215	L-EPI		chr19-35816207-35816635	8.23e-24	3.38497	0.06	0.006	2.49e-18	L-EPI	PRODH2		MA1119.1	SIX2	1.64e-12	0.340081	0.574	0.448	1.23e-09	MESO
GLB1L3	3.55e-218	0.423327	0.391	0.022	1.19e-213	L-EPI		chr12-95551304-95551656	8.33e-24	2.75204	0.092	0.015	2.52e-18	L-EPI	USP44		MA0715.1	PROP1	1.63e-11	0.298429	0.556	0.409	1.22e-08	MESO
AC073050.1	5.08e-216	2.56776	0.922	0.27	1.71e-211	L-EPI		chr6-125644275-125644837	8.39e-24	3.54616	0.055	0.005	2.54e-18	L-EPI	RP1-293L8.2		MA0691.1	TFAP4	3.99e-11	0.318907	0.577	0.476	2.97e-08	MESO
AC084375.1	2.46e-214	0.621249	0.534	0.055	8.29e-210	L-EPI		chr18-77249335-77251876	8.61e-24	1.65196	0.244	0.084	2.6e-18	L-EPI	GALR1		MA1549.1	POU6F1(var.2)	4.82e-11	0.291565	0.543	0.429	3.6e-08	MESO
POLR3G	4.15e-214	1.22507	0.816	0.17	1.4e-209	L-EPI		chr3-147409149-147409435	8.73e-24	2.04638	0.167	0.044	2.64e-18	L-EPI	ZIC1		MA0889.1	GBX1	4.84e-11	0.307253	0.523	0.404	3.61e-08	MESO
UNC5D	4.84e-213	1.98885	0.968	0.284	1.63e-208	L-EPI		chr10-118204238-118204911	8.81e-24	3.46501	0.057	0.005	2.66e-18	L-EPI	RP11-245J24.1		MA0002.2	RUNX1	4.99e-11	0.293474	0.575	0.468	3.72e-08	MESO
AC097520.2	2.97e-212	0.529513	0.471	0.039	9.97e-208	L-EPI		chr10-128201802-128202138	8.85e-24	3.84685	0.046	0.003	2.67e-18	L-EPI	LINC01163		MA1527.1	NFIC(var.2)	6.37e-11	0.270629	0.575	0.456	4.75e-08	MESO
ADAMTS16	1.12e-211	0.761666	0.557	0.062	3.77e-207	L-EPI		chr7-31335846-31337024	9.36e-24	1.94304	0.167	0.044	2.83e-18	L-EPI	NEUROD6		MA0721.1	UNCX	6.96e-11	0.285502	0.537	0.413	5.19e-08	MESO
CTNNA2	3.09e-210	1.55424	0.836	0.163	1.04e-205	L-EPI		chr2-44928616-44929952	9.43e-24	1.75619	0.227	0.075	2.85e-18	L-EPI	RP11-89K21.1		MA0700.2	LHX2	7.34e-11	0.306824	0.55	0.421	5.48e-08	MESO
TOX	1.05e-209	1.59136	0.851	0.189	3.52e-205	L-EPI		chr14-88322921-88324221	9.57e-24	1.68169	0.224	0.072	2.89e-18	L-EPI	KCNK10		MA0854.1	Alx1	9.66e-11	0.320963	0.525	0.418	7.2e-08	MESO
CNTN1	7.86e-209	1.00612	0.632	0.084	2.64e-204	L-EPI		chr20-36305705-36307147	9.8e-24	1.91845	0.178	0.049	2.96e-18	L-EPI	DLGAP4		MA0879.1	Dlx1	1.68e-10	0.322726	0.533	0.427	1.26e-07	MESO
FGF4	3.84e-207	0.487553	0.44	0.033	1.29e-202	L-EPI		chr8-132479800-132481558	9.83e-24	1.64091	0.244	0.084	2.97e-18	L-EPI	KCNQ3		MA0774.1	MEIS2	2.59e-10	0.282871	0.558	0.461	1.93e-07	MESO
AC003044.1	5.02e-207	0.887813	0.672	0.092	1.69e-202	L-EPI		chr12-54683338-54684588	9.95e-24	2.4487	0.112	0.021	3e-18	L-EPI	RP11-850F7.7		MA0736.1	GLIS2	5.1e-10	0.255636	0.525	0.415	3.8e-07	MESO
AC010967.1	5.49e-205	0.796655	0.42	0.03	1.85e-200	L-EPI		chr8-24912658-24915151	1e-23	1.29163	0.374	0.163	3.03e-18	L-EPI	NEFM		MA0083.3	SRF	4.16e-09	0.338611	0.512	0.437	3.11e-06	MESO
CALN1	2.74e-204	0.777232	0.618	0.081	9.21e-200	L-EPI		chr1-220747522-220748945	1.03e-23	1.43525	0.284	0.105	3.11e-18	L-EPI	2022-03-02		MA0062.3	GABPA	4.95e-08	0.304847	0.561	0.459	3.7e-05	MESO
GPC41	1.91e-202	1.78124	0.963	0.326	6.41e-198	L-EPI		chr8-61823290-61823988	1.04e-23	3.11667	0.072	0.009	3.14e-18	L-EPI	RP11-705O24.1		MA0761.2	ETV1	2.78e-07	0.310506	0.556	0.453	0.000207467	MESO
CSMD2	3.48e-202	0.670738	0.557	0.063	1.17e-197	L-EPI		chrX-107995707-107996494	1.04e-23	2.49033	0.106	0.019	3.15e-18	L-EPI	TEX13B		MA0153.2	HNF1B	0	8.002	0.992	0.153	0	HYPO/VE
DNMT3B	4.8e-201	2.37218	0.989	0.571	1.61e-196	L-EPI		chr1-6127370-6128186	1.06e-23	1.79052	0.198	0.059	3.19e-18	L-EPI	CHD5		MA0046.2	HNF1A	0	6.99475	0.992	0.183	0	HYPO/VE
DPPA4	2.59e-200	2.07183	0.989	0.595	8.7e-196	L-EPI		chr2-2787342-2788704	1.08e-23	1.82017	0.207	0.063	3.26e-18	L-EPI	AC011995.1		MA1487.1	FOXE1	1.96e-306	3.86355	0.981	0.324	1.46e-303	HYPO/VE
GALNT3	5.07e-199	1.02731	0.741	0.137	1.71e-194	L-EPI		chr19-53837353-53837600	1.13e-23	3.27766	0.066	0.007	3.43e-18	L-EPI	NLRP12		MA1494.1	HNF4A(var.2)	2.08e-304	4.65696	0.961	0.311	1.55e-301	HYPO/VE
ZNF483	4.13e-198	1.3038	0.813	0.193	1.39e-193	L-EPI		chr19-8050049-8051110	1.15e-23	1.21765	0.374	0.162	3.47e-18	L-EPI	CCL25		MA0847.2	FOXD2	2.85e-301	3.86056	0.982	0.328	2.13e-298	HYPO/VE
AC009055.21	7.95e-198	1.26809	0.925	0.24	2.67e-193	L-EPI		chr21-36099777-36100198	1.17e-23	2.39515	0.121	0.025	3.52e-18	L-EPI	AP000688.29		MA0512.2	Rxra	1.12e-291	4.04148	0.964	0.321	8.33e-289	HYPO/VE
AC020551.1	1.98e-197	0.395191	0.253	0.006	6.65e-193	L-EPI		chr4-3862315-3863227	1.21e-23	2.14607	0.144	0.034	3.64e-18	L-EPI	AC226119.5		MA0856.1	RXRG	2.18e-285	3.72572	0.955	0.341	1.63e-282	HYPO/VE
SCGB3A2	4.29e-197	0.864819	0.701	0.113	1.44e-192	L-EPI		chr1-160981284-160982686	1.28e-23	1.77601	0.218	0.07	3.87e-18	L-EPI	F11R		MA0114.4	HNF4A	5.38e-285	3.84478	0.945	0.322	4.01e-282	HYPO/VE
GRID21	9.19e-197	3.16935	0.997	0.511	3.09e-192	L-EPI		chr1-219833358-219833812	1.3e-23	3.18994	0.066	0.007	3.93e-18	L-EPI	SLC30A10		MA0484.2	HNF4G	3.19e-284	3.87578	0.94	0.323	2.38e-281	HYPO/VE
TERF1	1.52e-191	2.87087	0.986	0.623	5.12e-187	L-EPI		chr11-45298605-45299162	1.36e-23	2.82502	0.086	0.013	4.11e-18	L-EPI	SYT13		MA0677.1	Nr2f6	1.08e-282	4.06385	0.945	0.321	8.05e-280	HYPO/VE
ETV1	5.93e-190	1.04039	0.81	0.178	1.99e-185	L-EPI		chr12-8911651-8912128	1.39e-23	3.05344	0.078	0.01	4.2e-18	L-EPI	PHC1		MA0115.1	NR1H2::RXRA	1.94e-281	3.60391	0.956	0.334	1.44e-278	HYPO/VE
AC005062.11	6.68e-190	2.00021	0.945	0.298	2.25e-185	L-EPI		chr3-147393241-147393927	1.5e-23	1.61212	0.247	0.085	4.53e-18	L-EPI	ZIC1		MA1550.1	PPARD	1.22e-275	3.46263	0.955	0.353	9.12e-273	HYPO/VE
NELL2	7.34e-189	0.716765	0.566	0.071	2.47e-184	L-EPI		chr11-31891199-31891691	1.56e-23	5.98583	0.026	0	4.7e-18	L-EPI	RCN1		MA0855.1	RXRB	1.74e-273	3.4306	0.958	0.354	1.3e-270	HYPO/VE
LAMA21	9.59e-185	1.60894	0.862	0.234	3.22e-180	L-EPI		chr8-132140357-132141177	1.59e-23	2.20039	0.141	0.033	4.81e-18	L-EPI	KCNQ3		MA1537.1	NR2F1(var.2)	2.95e-271	3.45256	0.946	0.348	2.2e-268	HYPO/VE
BEND4	2.46e-184	0.554974	0.555	0.07	8.27e-180	L-EPI		chr16-11501365-11502079	1.65e-23	2.42867	0.115	0.023	4.98e-18	L-EPI	CTD-3088G3.8		MA0846.1	FOXC2	7.37e-265	3.01039	0.974	0.345	5.5e-262	HYPO/VE
SALL3	2.6e-183	1.10047	0.876	0.226	8.75e-179	L-EPI		chr19-38387405-38388892	1.67e-23	1.01731	0.509	0.263	5.03e-18	L-EPI	SPRED3		MA1489.1	FOXN3	6.55e-264	2.90585	0.951	0.342	4.88e-261	HYPO/VE
PLAAT3	6.34e-183	1.15087	0.784	0.181	2.13e-178	L-EPI		chr5-32500163-32500613	1.7e-23	2.49956	0.106	0.02	5.14e-18	L-EPI	SUB1		MA1574.1	THRB	7.95e-260	2.97103	0.95	0.368	5.93e-257	HYPO/VE
ADGRV1	3.28e-182	2.10981	0.963	0.435	1.1e-177	L-EPI		chr11-99422949-99423905	1.75e-23	2.35408	0.118	0.024	5.3e-18	L-EPI	CNTN5		MA1148.1	PPARA::RXRA	1.42e-248	2.73567	0.942	0.368	1.06e-245	HYPO/VE
C4orf51	4.04e-182	1.066	0.609	0.093	1.36e-177	L-EPI		chr11-67996525-67997654	1.79e-23	1.37734	0.305	0.118	5.41e-18	L-EPI	UNC93B1		MA0065.2	Pparg::Rxra	2.2e-248	2.53519	0.929	0.348	1.64e-245	HYPO/VE
U91319.1	6.96e-182	0.999897	0.621	0.096	2.34e-177	L-EPI		chrX-69149462-69150975	1.8e-23	1.41017	0.296	0.111	5.44e-18	L-EPI	PJA1		MA0032.2	FOXC1	2.85e-241	2.56418	0.951	0.357	2.13e-238	HYPO/VE
AC073114.1	1.4e-179	1.92828	0.532	0.069	4.72e-175	L-EPI		chr1-218163879-218165780	1.8e-23	1.36346	0.328	0.134	5.45e-18	L-EPI	RP11-152L7.2		MA0047.3	FOXA2	2.94e-232	2.73249	0.935	0.366	2.19e-229	HYPO/VE
CNTNAP3	1.85e-179	0.380633	0.33	0.02	6.23e-175	L-EPI		chr4-185018863-185020673	1.85e-23	1.72663	0.221	0.071	5.6e-18	L-EPI	HELT		MA0017.2	NR2F1	3.71e-224	2.24565	0.914	0.391	2.77e-221	HYPO/VE
CHST8	5.12e-177	0.470884	0.399	0.034	1.72e-172	L-EPI		chr19-10352317-10354497	1.89e-23	0.998705	0.534	0.287	5.71e-18	L-EPI	TYK2		MA0845.1	FOXB1	3.7e-219	2.38751	0.937	0.353	2.76e-216	HYPO/VE
DLGAP2	5.44e-176	1.2849	0.698	0.13	1.83e-171	L-EPI		chr16-9677146-9677576	1.9e-23	3.28077	0.063	0.007	5.74e-18	L-EPI	RP11-297M9.1		MA0868.2	SOX8	1.03e-217	4.16812	0.929	0.329	7.67e-215	HYPO/VE
AC092546.1	2.24e-175	0.641436	0.299	0.015	7.53e-171	L-EPI		chr6-40983768-40984081	1.94e-23	4.04299	0.043	0.003	5.87e-18	L-EPI	UNC5CL		MA1683.1	FOXA3	5.42e-217	2.53877	0.912	0.389	4.04e-214	HYPO/VE
VRTN1	3.63e-174	0.821352	0.753	0.154	1.22e-169	L-EPI		chr19-10292259-10292747	1.95e-23	1.58059	0.25	0.087	5.89e-18	L-EPI	ICAM5		MA1111.1	NR2F2	3.48e-213	2.42	0.903	0.389	2.6e-210	HYPO/VE
GAL1	2.32e-173	1.9434	0.836	0.205	7.82e-169	L-EPI		chr14-99174207-99175193	2.05e-23	2.85906	0.08	0.011	6.2e-18	L-EPI	BCL11B		MA0160.1	NR4A2	6.07e-212	2.16129	0.904	0.375	4.53e-209	HYPO/VE
SYT11	3.35e-173	2.27795	0.974	0.505	1.13e-168	L-EPI		chr7-105689021-105689879	2.21e-23	1.89914	0.175	0.048	6.67e-18	L-EPI	ATXN7L1		MA0728.1	Nr2f6(var.2)	2.35e-210	2.2858	0.927	0.368	1.75e-207	HYPO/VE
RGS7	1.18e-172	0.680088	0.382	0.031	3.97e-168	L-EPI		chr16-164678-166526	2.28e-23	1.58537	0.247	0.085	6.88e-18	L-EPI	HBM		MA0515.1	Sox6	8.21e-207	3.71735	0.929	0.341	6.13e-204	HYPO/VE
SHISA9	1.4e-172	1.0885	0.773	0.159	4.7e-168	L-EPI		chr6-137487959-137489879	2.29e-23	1.56318	0.239	0.079	6.92e-18	L-EPI	OLIG3		MA0148.4	FOXA1	2.99e-205	2.36726	0.92	0.392	2.23e-202	HYPO/VE
JAKMIP2-AS1	3.12e-171	0.973661	0.342	0.024	1.05e-166	L-EPI		chr12-45049953-45051735	2.38e-23	1.66987	0.23	0.077	7.18e-18	L-EPI	DBX2		MA0442.2	SOX10	6.49e-205	2.86154	0.95	0.345	4.84e-202	HYPO/VE
NTNG1	7.94e-171	0.989034	0.589	0.089	2.67e-166	L-EPI		chrX-499468-500562	2.38e-23	2.4384	0.106	0.02	7.19e-18	L-EPI	RP13-465B17.5		MA0867.2	SOX4	1.09e-203	3.28664	0.929	0.333	8.14e-201	HYPO/VE
ACOXL	2.07e-170	0.864917	0.532	0.072	6.98e-166	L-EPI		chr1-94259425-94260171	2.4e-23	3.46032	0.06	0.006	7.25e-18	L-EPI	ARHGAP29		MA0851.1	Foxj3	2.79e-203	2.24667	0.922	0.38	2.08e-200	HYPO/VE
FGD4	2.34e-170	1.86525	0.96	0.422	7.87e-166	L-EPI		chr19-13095458-13095721	2.41e-23	2.51983	0.106	0.02	7.27e-18	L-EPI	NFIX		MA0042.2	FOXI1	8.06e-203	2.38965	0.919	0.393	6.01e-200	HYPO/VE
GDF3	3.02e-170	0.788422	0.555	0.078	1.02e-165	L-EPI		chr11-31825766-31826345	2.48e-23	2.44368	0.115	0.023	7.48e-18	L-EPI	RCN1		MA0033.2	FOXL1	8.06e-203	2.38965	0.919	0.393	6.01e-200	HYPO/VE
GPM6B	3.08e-170	1.70376	0.934	0.36	1.04e-165	L-EPI		chr7-71465616-71466362	2.48e-23	2.68354	0.095	0.016	7.49e-18	L-EPI	WBSCR17		MA0848.1	FOXO4	8.06e-203	2.38965	0.919	0.393	6.01e-200	HYPO/VE
TSPEAR	6.54e-169	0.817903	0.652	0.106	2.2e-164	L-EPI		chr21-44349884-44350342	2.5e-23	3.16526	0.063	0.007	7.54e-18	L-EPI	TRPM2		MA0849.1	FOXO6	8.06e-203	2.38965	0.919	0.393	6.01e-200	HYPO/VE
AASS	8.92e-168	2.35146	0.963	0.544	3e-163	L-EPI		chr16-3187850-3189812	2.6e-23	1.18228	0.391	0.175	7.84e-18	L-EPI	AJ003147.8		MA0850.1	FOXP3	8.06e-203	2.38965	0.919	0.393	6.01e-200	HYPO/VE
ANOS11	8.81e-166	1.44618	0.796	0.196	2.96e-161	L-EPI		chr6-137043984-137045166	2.63e-23	1.71829	0.218	0.07	7.93e-18	L-EPI	IL20RA		MA1112.2	NR4A1	3.66e-201	2.17657	0.893	0.377	2.73e-198	HYPO/VE
CHST9	4.38e-164	1.73255	0.957	0.357	1.47e-159	L-EPI		chr3-98326534-98326823	2.65e-23	3.4435	0.06	0.006	7.99e-18	L-EPI	RP11-325B23.2		MA0481.3	FOXP1	1.92e-198	2.37568	0.907	0.391	1.43e-195	HYPO/VE
OLFM2	8.96e-164	0.657096	0.644	0.113	3.01e-159	L-EPI		chr2-74513841-74516588	2.66e-23	1.23872	0.359	0.152	8.04e-18	L-EPI	TLX2		MA1103.2	FOXK2	2.5e-196	2.32556	0.917	0.403	1.87e-193	HYPO/VE
TRIM71	2.47e-160	1.75438	0.986	0.651	8.3e-156	L-EPI		chr3-109187301-109187752	2.66e-23	3.3929	0.06	0.006	8.04e-18	L-EPI	LINC00488		MA0857.1	Rarb	2.59e-192	2.04427	0.912	0.381	1.94e-189	HYPO/VE
MDN11	2.73e-160	1.61225	0.974	0.642	9.17e-156	L-EPI		chr19-6475204-6476991	2.78e-23	1.05939	0.471	0.237	8.39e-18	L-EPI	DENND1C		MA1120.1	SOX13	5.69e-191	3.46123	0.898	0.324	4.25e-188	HYPO/VE
AC010168.1	1.62e-159	0.622324	0.566	0.087	5.43e-155	L-EPI		chr1-63322219-63324116	2.79e-23	1.4256	0.305	0.12	8.43e-18	L-EPI	FOXD3		MA0030.1	FOXF2	1.86e-190	2.12625	0.898	0.387	1.39e-187	HYPO/VE
NR5A2	2.44e-159	0.558809	0.454	0.052	8.19e-155	L-EPI		chr9-113462950-113464219	2.9e-23	1.73243	0.213	0.067	8.76e-18	L-EPI	RGS3		MA1562.1	SOX14	6.65e-189	2.56153	0.886	0.358	4.96e-186	HYPO/VE
CACNA1B	3.25e-159	0.547994	0.483	0.061	1.09e-154	L-EPI		chr11-15034566-15035617	2.9e-23	2.33248	0.118	0.024	8.77e-18	L-EPI	CALCB		MA0031.1	FOXD1	1.97e-188	2.1698	0.89	0.398	1.47e-185	HYPO/VE
PHC1	3.46e-158	1.07065	0.842	0.258	1.16e-153	L-EPI		chr2-208906052-208907120	2.92e-23	2.39855	0.121	0.025	8.82e-18	L-EPI	RNA5SP117		MA0157.2	FOXO3	1.97e-188	2.1698	0.89	0.398	1.47e-185	HYPO/VE
CDH41	1.16e-156	0.858377	0.684	0.133	3.89e-152	L-EPI		chr12-19003923-19004552	2.96e-23	2.76962	0.092	0.015	8.95e-18	L-EPI	PLEKHA5		MA0504.1	NR2C2	2.65e-188	1.80454	0.898	0.381	1.98e-185	HYPO/VE
PSIP1	4.04e-156	1.56822	0.986	0.779	1.36e-151	L-EPI		chr19-1071027-1071753	2.99e-23	1.87222	0.195	0.059	9.02e-18	L-EPI	ARHGAP45		MA1620.1	Ptf1a(var.3)	4.14e-188	3.38661	0.976	0.381	3.09e-185	HYPO/VE
L1TD1	6.86e-156	1.87442	0.991	0.543	2.31e-151	L-EPI		chr18-58847193-58848288	3.02e-23	1.50799	0.267	0.097	9.12e-18	L-EPI	RP11-108P20.4		MA0143.4	SOX2	2.68e-187	3.38431	0.885	0.326	2e-184	HYPO/VE
BRINP1	1.22e-155	0.670604	0.557	0.086	4.11e-151	L-EPI		chr9-137013123-137013629	3.06e-23	2.50496	0.101	0.018	9.23e-18	L-EPI	ABCA2		MA0077.1	SOX9	4.41e-185	3.33191	0.89	0.338	3.29e-182	HYPO/VE
TIMP4	3.14e-154	0.390149	0.336	0.027	1.06e-149	L-EPI		chr6-148347458-148347666	3.08e-23	3.70138	0.052	0.004	9.3e-18	L-EPI	SASH1		MA0676.1	Nr2e1	2.73e-182	1.80337	0.899	0.374	2.04e-179	HYPO/VE
FAM155A1	6.21e-154	1.77066	0.96	0.347	2.09e-149	L-EPI		chr5-99009912-99010711	3.11e-23	3.37036	0.06	0.006	9.38e-18	L-EPI	CTD-2007H13.3		MA1152.1	SOX15	4.47e-182	3.45885	0.914	0.334	3.33e-179	HYPO/VE
DRAXIN	2.92e-153	0.636282	0.647	0.119	9.81e-149	L-EPI		chr5-132813149-132815009	3.11e-23	1.4268	0.299	0.116	9.4e-18	L-EPI	SOWAHA		MA0859.1	Rarg	2.94e-181	1.95591	0.898	0.38	2.19e-178	HYPO/VE
JARID2	2.61e-152	1.723	0.991	0.872	8.77e-148	L-EPI		chr7-7793288-7793551	3.14e-23	3.6411	0.052	0.004	9.49e-18	L-EPI	UMAD1		MA1621.1	Rbpjl	2.51e-177	3.43838	0.976	0.376	1.87e-174	HYPO/VE
SLC52A3	3.78e-152	0.521502	0.437	0.053	1.27e-147	L-EPI		chr1-96715354-96715923	3.18e-23	2.36315	0.115	0.023	9.61e-18	L-EPI	PTBP2		MA0852.2	FOXK1	5.74e-177	2.06986	0.901	0.403	4.28e-174	HYPO/VE
USP28	4.17e-152	1.32245	0.954	0.441	1.4e-147	L-EPI		chr8-66961088-66963337	3.25e-23	1.19137	0.394	0.18	9.82e-18	L-EPI	TCF24		MA0035.4	GATA1	5.28e-176	2.81631	0.906	0.375	3.94e-173	HYPO/VE
GALNT17	5.32e-151	1.55702	0.948	0.33	1.79e-146	L-EPI		chr2-119126344-119127046	3.27e-23	1.91008	0.175	0.048	9.89e-18	L-EPI	C1QL2		MA0883.1	Dmbx1	6.14e-173	1.99194	0.898	0.437	4.58e-170	HYPO/VE
AC078993.1	1.25e-150	0.922675	0.647	0.128	4.2e-146	L-EPI		chr4-1566103-1566573	3.32e-23	2.22286	0.126	0.027	1e-17	L-EPI	RP11-1398P2.1		MA0592.3	ESRRA	3.12e-170	1.71101	0.87	0.383	2.33e-167	HYPO/VE
SMPDL3B	3.12e-150	0.436997	0.466	0.06	1.05e-145	L-EPI		chr5-172617762-172618127	3.34e-23	3.28681	0.066	0.008	1.01e-17	L-EPI	NEURL1B		MA0743.2	SCRT1	7.65e-169	2.37715	0.924	0.386	5.7e-166	HYPO/VE
TMEM132B	9.23e-150	0.758905	0.793	0.177	3.1e-145	L-EPI		chr1-18637665-18637938	3.36e-23	2.57683	0.095	0.016	1.01e-17	L-EPI	PAX7		MA0514.1	Sox3	1.59e-168	2.7574	0.911	0.358	1.19e-165	HYPO/VE
UCHL1	1.05e-149	1.36314	0.931	0.374	3.52e-145	L-EPI		chr2-88764296-88766207	3.41e-23	1.65787	0.239	0.082	1.03e-17	L-EPI	RPIA		MA0029.1	Mecom	1.05e-165	2.34697	0.869	0.349	7.84e-163	HYPO/VE
CACNA1A	2.73e-149	0.453354	0.402	0.043	9.17e-145	L-EPI		chr6-136956462-136957585	3.46e-23	1.98654	0.158	0.04	1.05e-17	L-EPI	NHEG1		MA0084.1	SRY	5.79e-165	1.97776	0.877	0.372	4.32e-162	HYPO/VE
CRYBG1	6.75e-149	0.64956	0.566	0.096	2.27e-144	L-EPI		chr20-36435993-36436579	3.46e-23	2.1059	0.152	0.038	1.05e-17	L-EPI	DLGAP4		MA0729.1	RARA	1.72e-164	1.70771	0.877	0.386	1.29e-161	HYPO/VE
UNC13A	2.33e-148	0.348745	0.33	0.027	7.84e-144	L-EPI		chr2-74548365-74549747	3.5e-23	1.49111	0.259	0.091	1.06e-17	L-EPI	LOXL3		MA1563.1	SOX18	5.82e-164	1.86231	0.885	0.393	4.34e-161	HYPO/VE
GSAP	4.34e-148	0.471768	0.448	0.054	1.46e-143	L-EPI		chr2-75057050-75057381	3.59e-23	3.25123	0.066	0.008	1.08e-17	L-EPI	TACR1		MA1499.1	HOXB4	6.5e-164	1.66257	0.864	0.392	4.85e-161	HYPO/VE
ATCAY	4.85e-148	0.325162	0.296	0.02	1.63e-143	L-EPI		chr3-156831062-156831396	3.64e-23	4.21377	0.04	0.002	1.1e-17	L-EPI	LEKR1		MA0820.1	FIGLA	4e-158	2.65621	0.933	0.378	2.99e-155	HYPO/VE
ZIC31	6.84e-148	0.798371	0.744	0.169	2.3e-143	L-EPI		chr4-136395195-136396061	3.74e-23	3.24129	0.066	0.008	1.13e-17	L-EPI	RP11-775H9.2		MA0745.2	SNAI2	3.1e-157	3.38908	0.961	0.371	2.32e-154	HYPO/VE
FAT3	1.03e-147	1.1688	0.784	0.196	3.46e-143	L-EPI		chr1-203307701-203308079	3.8e-23	2.34025	0.118	0.024	1.15e-17	L-EPI	BTG2		MA0614.1	Foxj2	2.08e-155	1.69731	0.885	0.418	1.55e-152	HYPO/VE
IL15	1.29e-147	0.508395	0.385	0.04	4.34e-143	L-EPI		chr2-206083575-206084046	3.81e-23	2.28037	0.129	0.029	1.15e-17	L-EPI	INO80D		MA0103.3	ZEB1	5.86e-155	3.01769	0.961	0.38	4.37e-152	HYPO/VE
PVT11	2.78e-147	1.36036	0.879	0.286	9.35e-143	L-EPI		chr8-80211276-80212519	4.26e-23	2.03552	0.149	0.037	1.29e-17	L-EPI	TPD52		MA0830.2	TCF4	1.03e-154	3.04467	0.958	0.363	7.68e-152	HYPO/VE
PPM1E1	4.9e-147	0.653651	0.532	0.081	1.65e-142	L-EPI		chr6-157552190-157552858	4.28e-23	2.52873	0.109	0.021	1.29e-17	L-EPI	ZDHHC14		MA1471.1	BARX2	6.25e-151	1.65919	0.891	0.381	4.66e-148	HYPO/VE
AL590705.1	9.73e-147	1.04611	0.805	0.232	3.27e-142	L-EPI		chr12-59317220-59317966	4.33e-23	2.80584	0.083	0.012	1.31e-17	L-EPI	RP11-272B17.1		MA0522.3	TCF3	4.14e-150	3.38924	0.961	0.367	3.09e-147	HYPO/VE
SKIL	2.48e-146	1.54613	0.991	0.767	8.33e-142	L-EPI		chr6-14280748-14281178	4.34e-23	2.70149	0.095	0.016	1.31e-17	L-EPI	LINC01108		MA1587.1	ZNF135	4.84e-150	1.44881	0.881	0.36	3.61e-147	HYPO/VE
RCC2	7.92e-145	1.26264	0.986	0.651	2.66e-140	L-EPI		chr4-128802408-128803697	4.46e-23	2.28833	0.109	0.021	1.35e-17	L-EPI	JADE1		MA0078.1	Sox17	4.47e-149	2.28522	0.826	0.353	3.34e-146	HYPO/VE
ZYG11A	1.13e-144	0.833413	0.672	0.149	3.81e-140	L-EPI		chr6-2935669-2936315	4.51e-23	2.67178	0.086	0.013	1.36e-17	L-EPI	SERPINB6		MA0258.2	ESR2	1.49e-147	1.40201	0.862	0.4	1.11e-144	HYPO/VE
UGT8	1.8e-144	0.68171	0.638	0.122	6.04e-140	L-EPI		chr2-224433201-224433916	4.53e-23	2.70792	0.095	0.016	1.37e-17	L-EPI	FAM124B		MA1648.1	TCF12(var.2)	8.51e-147	3.4064	0.951	0.369	6.35e-144	HYPO/VE
PRKCB	2.72e-143	0.508305	0.443	0.056	9.14e-139	L-EPI		chr9-15512915-15513313	4.55e-23	2.90945	0.078	0.011	1.38e-17	L-EPI	PSIP1		MA1558.1	SNAI1	4.42e-146	3.36857	0.951	0.368	3.3e-143	HYPO/VE
MCTP1	5.44e-143	0.844258	0.575	0.105	1.83e-138	L-EPI		chr14-56894463-56895420	4.74e-23	2.36272	0.115	0.023	1.43e-17	L-EPI	OTX2-AS1		MA1536.1	NR2C2(var.2)	7.21e-145	1.54067	0.847	0.409	5.38e-142	HYPO/VE
OPCML	1.72e-142	0.796531	0.658	0.127	5.78e-138	L-EPI		chr19-38227833-38228814	4.83e-23	1.93039	0.175	0.049	1.46e-17	L-EPI	DPF1		MA1631.1	ASCL1(var.2)	3.26e-144	2.89782	0.938	0.372	2.43e-141	HYPO/VE
B3GALT1	2.16e-142	0.350997	0.339	0.031	7.28e-138	L-EPI		chr19-18870239-18870577	5.07e-23	2.50942	0.101	0.018	1.53e-17	L-EPI	CERS1		MA0860.1	Rarg(var.2)	5.64e-143	1.42059	0.852	0.405	4.21e-140	HYPO/VE
DDAH1	2.63e-142	0.633285	0.534	0.087	8.83e-138	L-EPI		chr7-100965108-100966889	5.12e-23	1.01342	0.526	0.279	1.55e-17	L-EPI	MUC3A		MA0041.1	Foxd3	1.93e-142	1.57464	0.878	0.352	1.44e-139	HYPO/VE
ZSCAN10	7.15e-141	0.577569	0.557	0.099	2.4e-136	L-EPI		chr11-35418117-35420560	5.39e-23	1.48696	0.264	0.095	1.63e-17	L-EPI	SLC1A2		MA1421.1	TCF7L1	2.03e-140	1.52937	0.841	0.402	1.52e-137	HYPO/VE
FRMPD4	2.46e-140	1.0245	0.759	0.177	8.28e-136	L-EPI		chr6-20466737-20467239	5.61e-23	3.19834	0.069	0.008	1.7e-17	L-EPI	E2F3		MA1559.1	SNAI3	6.67e-140	3.2169	0.959	0.371	4.97e-137	HYPO/VE
HELLS1	3.49e-140	1.45323	0.977	0.645	1.17e-135	L-EPI		chr11-33375680-33377054	5.71e-23	1.46064	0.273	0.1	1.73e-17	L-EPI	HIPK3		MA1104.2	GATA6	2.78e-138	3.73469	0.898	0.414	2.08e-135	HYPO/VE
CADPS2	2.12e-134	0.781697	0.695	0.161	7.13e-130	L-EPI		chr5-118951974-118952672	5.8e-23	2.41556	0.118	0.024	1.75e-17	L-EPI	DTWD2		MA0467.1	Crx	1.05e-137	1.91078	0.847	0.433	7.85e-135	HYPO/VE
NFE2L3	7.01e-134	0.745297	0.79	0.223	2.36e-129	L-EPI		chr18-59863603-59864601	6.09e-23	2.25964	0.124	0.026	1.84e-17	L-EPI	PMAIP1		MA0744.2	SCRT2	7.42e-135	1.94955	0.888	0.39	5.53e-132	HYPO/VE
ZNF589	1.53e-133	0.897954	0.802	0.243	5.13e-129	L-EPI		chr11-69703157-69704908	6.09e-23	1.21576	0.362	0.156	1.84e-17	L-EPI	FGF19		MA0109.1	HLTF	1.58e-134	1.55679	0.831	0.374	1.18e-131	HYPO/VE
LPAR3	6.98e-133	0.415021	0.425	0.055	2.35e-128	L-EPI		chr11-69773783-69775852	6.25e-23	1.64922	0.247	0.088	1.89e-17	L-EPI	FGF4		MA0754.1	CUX1	1.51e-133	1.43977	0.834	0.394	1.13e-130	HYPO/VE
RAP1GAP2	9.47e-133	0.654165	0.618	0.128	3.19e-128	L-EPI		chr15-89370093-89370350	6.39e-23	2.97196	0.08	0.012	1.93e-17	L-EPI	MIR9-3HG		MA0141.3	ESRRB	1.19e-131	1.3804	0.821	0.403	8.86e-129	HYPO/VE
SLC35F11	4.05e-132	1.02175	0.793	0.222	1.36e-127	L-EPI		chrX-73446611-73448117	6.55e-23	2.33463	0.121	0.025	1.98e-17	L-EPI	CDX4		MA0829.2	SREBF1(var.2)	2.14e-129	1.51735	0.862	0.423	1.6e-126	HYPO/VE
TUBB2B	4.95e-132	1.50267	0.966	0.481	1.66e-127	L-EPI		chr5-16740912-16741210	6.64e-23	3.31879	0.063	0.007	2e-17	L-EPI	MYO10		MA0755.1	CUX2	2.82e-127	1.38321	0.825	0.394	2.1e-124	HYPO/VE
AC012368.1	8.99e-132	0.393674	0.353	0.037	3.02e-127	L-EPI		chr3-10707332-10708623	6.83e-23	1.92369	0.17	0.046	2.06e-17	L-EPI	ATP2B2		MA0482.2	GATA4	5.02e-127	3.57539	0.899	0.419	3.74e-124	HYPO/VE
GRPR	1.21e-131	1.02213	0.759	0.204	4.07e-127	L-EPI		chr3-9703608-9705521	6.92e-23	1.39707	0.319	0.131	2.09e-17	L-EPI	CPNE9		MA0593.1	FOXP2	2.53e-125	1.60493	0.852	0.413	1.89e-122	HYPO/VE
FKBP51	1.06e-130	0.756324	0.707	0.172	3.55e-126	L-EPI		chr20-21521039-21522834	6.98e-23	1.62691	0.236	0.08	2.11e-17	L-EPI	NKX2-2		MA0712.2	OTX2	5.56e-124	1.82301	0.875	0.448	4.15e-121	HYPO/VE
PARP1	1.24e-130	1.26621	0.986	0.871	4.18e-126	L-EPI		chr2-74436218-74437049	7e-23	2.45858	0.103	0.019	2.11e-17	L-EPI	RTKN		MA0643.1	Esrrg	3.97e-122	1.33715	0.797	0.401	2.96e-119	HYPO/VE
MT1H	1.92e-129	0.696721	0.42	0.056	6.46e-125	L-EPI		chr15-26243423-26243722	7.06e-23	3.77913	0.046	0.003	2.13e-17	L-EPI	LINC00929		MA0679.2	ONECUT1	1.94e-121	1.43929	0.82	0.362	1.45e-118	HYPO/VE
SCG3	1.55e-128	0.674368	0.733	0.178	5.21e-124	L-EPI		chr10-132162894-132163888	7.21e-23	1.84003	0.19	0.056	2.18e-17	L-EPI	JAKMIP3		MA1607.1	Foxl2	2.65e-121	1.56486	0.849	0.424	1.97e-118	HYPO/VE
ZNF770	1.62e-128	1.24	0.925	0.484	5.46e-124	L-EPI		chr8-38440443-38440973	7.38e-23	1.74227	0.201	0.061	2.23e-17	L-EPI	FGFR1		MA0037.3	GATA3	8.43e-119	3.32573	0.893	0.428	6.29e-116	HYPO/VE
TEX15	3.22e-128	0.631304	0.592	0.121	1.08e-123	L-EPI		chr3-128568210-128569123	7.39e-23	2.59499	0.101	0.018	2.23e-17	L-EPI	LINC01565		MA0613.1	FOXG1	9.27e-119	1.47706	0.849	0.431	6.92e-116	HYPO/VE
NLGN4X	1.53e-127	1.43377	0.966	0.476	5.13e-123	L-EPI		chr16-67000127-67001468	7.42e-23	1.56899	0.236	0.079	2.24e-17	L-EPI	CES4A		MA0087.1	Sox5	6.69e-118	1.54407	0.838	0.375	4.99e-115	HYPO/VE
EBF3	2.38e-127	0.470694	0.345	0.037	7.99e-123	L-EPI		chr7-78577565-78577859	7.43e-23	3.21116	0.063	0.007	2.24e-17	L-EPI	MAGI2		MA1603.1	Dmrt1	7.67e-118	1.28783	0.849	0.411	5.72e-115	HYPO/VE
DPPA2	4.87e-127	0.345568	0.345	0.037	1.64e-122	L-EPI		chr5-55484493-55485387	7.5e-23	2.75029	0.086	0.013	2.26e-17	L-EPI	PLPP1		MA0858.1	Rarb(var.2)	1.79e-117	1.22593	0.821	0.417	1.34e-114	HYPO/VE
AL392023.2	7.07e-127	0.647376	0.563	0.103	2.38e-122	L-EPI		chr12-84804800-84805952	7.65e-23	2.30106	0.124	0.026	2.31e-17	L-EPI	SLC6A15		MA1596.1	ZNF460	2.36e-116	0.853813	0.82	0.33	1.76e-113	HYPO/VE
KCNT21	2.75e-126	1.41456	0.934	0.435	9.24e-122	L-EPI		chr6-41427428-41428481	7.78e-23	1.65311	0.213	0.067	2.35e-17	L-EPI	LINC01276		MA0036.3	GATA2	1.84e-112	3.29414	0.898	0.441	1.37e-109	HYPO/VE
FOXN3	1.23e-125	1.43782	0.983	0.818	4.13e-121	L-EPI		chr18-4119091-4119721	7.91e-23	2.38138	0.115	0.023	2.39e-17	L-EPI	DLGAP1		MA1561.1	SOX12	8.08e-112	1.29547	0.833	0.414	6.03e-109	HYPO/VE
ANK2	1.89e-125	1.78407	0.96	0.528	6.37e-121	L-EPI		chr4-77193298-77193925	8.48e-23	2.32606	0.124	0.027	2.56e-17	L-EPI	CCNG2		MA0730.1	RARA(var.2)	8.83e-111	1.1603	0.815	0.416	6.59e-108	HYPO/VE
MIR222HG1	3.35e-125	0.698109	0.678	0.157	1.12e-120	L-EPI		chr3-54641024-54641901	8.69e-23	2.67229	0.092	0.015	2.62e-17	L-EPI	CACNA2D3		MA0891.1	GSC2	2.57e-110	1.57882	0.849	0.446	1.92e-107	HYPO/VE
NKX1-2	5.59e-125	0.379029	0.388	0.048	1.88e-120	L-EPI		chr10-16195490-16196232	8.83e-23	3.40312	0.06	0.006	2.67e-17	L-EPI	RP11-461K13.1		MA0648.1	GSC	1.31e-108	1.63591	0.846	0.454	9.74e-106	HYPO/VE
TMEM59L	6.23e-125	0.307064	0.345	0.037	2.09e-120	L-EPI		chr15-77739410-77740000	8.96e-23	3.02524	0.075	0.01	2.71e-17	L-EPI	LINGO1		MA1534.1	NR1I3	1.32e-107	1.22781	0.8	0.426	9.83e-105	HYPO/VE
CBR11	1.31e-124	1.33911	0.868	0.335	4.4e-120	L-EPI		chrX-104288237-104288948	9.01e-23	2.46167	0.106	0.02	2.72e-17	L-EPI	ESX1		MA1606.1	Foxf1	3.54e-105	1.52583	0.82	0.431	2.64e-102	HYPO/VE
AC022893.1	1.38e-124	0.677413	0.58	0.122	4.65e-120	L-EPI		chr8-108286897-108287958	9.09e-23	2.50776	0.098	0.017	2.75e-17	L-EPI	EIF3E		MA0071.1	RORA	5.36e-103	1.17974	0.797	0.428	4e-100	HYPO/VE
AL353052.1	3.22e-124	0.415873	0.333	0.035	1.08e-119	L-EPI		chr1-81547114-81547865	9.16e-23	2.91056	0.08	0.012	2.77e-17	L-EPI	ADGRL2		MA0494.1	Nr1h3::Rxra	1.86e-100	1.13079	0.802	0.423	1.39e-97	HYPO/VE
UGP2	7.04e-124	1.24299	0.986	0.764	2.37e-119	L-EPI		chr19-35557429-35558690	9.19e-23	1.23325	0.374	0.169	2.78e-17	L-EPI	ATP4A		MA1539.1	NR2F6(var.3)	7.98e-100	1.02457	0.817	0.428	5.95e-97	HYPO/VE
WNK2	3.57e-123	0.597477	0.583	0.121	1.2e-118	L-EPI		chr11-65646761-65647684	9.35e-23	1.72504	0.204	0.063	2.82e-17	L-EPI	SIPA1		MA0806.1	TBX4	1.42e-96	1.46404	0.787	0.366	1.06e-93	HYPO/VE
TRHDE	3.73e-123	0.457867	0.379	0.048	1.25e-118	L-EPI		chr20-48384101-48385321	9.5e-23	2.02746	0.158	0.041	2.87e-17	L-EPI	RP1-66N13.1		MA1576.1	THRB(var.3)	6.14e-95	1.04981	0.776	0.423	4.58e-92	HYPO/VE
HECW1	8.8e-123	0.333685	0.261	0.02	2.96e-118	L-EPI		chr1-111270704-111271755	9.56e-23	2.73899	0.089	0.014	2.89e-17	L-EPI	CHIA		MA0159.1	RARA::RXRA	9.88e-94	1.08791	0.779	0.416	7.37e-91	HYPO/VE
HS3ST5	1.76e-122	0.695694	0.575	0.116	5.91e-118	L-EPI		chr10-103276451-103278279	1.01e-22	1.63864	0.236	0.081	3.07e-17	L-EPI	INA		MA1124.1	ZNF24	2.03e-93	1.14391	0.766	0.409	1.51e-90	HYPO/VE
PTMA1	4.2e-122	1.28141	0.997	0.994	1.41e-117	L-EPI		chr1-34884705-34886291	1.02e-22	1.67485	0.224	0.075	3.08e-17	L-EPI	DLGAP3		MA0766.2	GATA5	3.01e-93	2.66327	0.859	0.428	2.25e-90	HYPO/VE
NECAB1	1.62e-121	0.564146	0.563	0.112	5.46e-117	L-EPI		chr12-18499953-18500670	1.02e-22	2.75566	0.083	0.013	3.09e-17	L-EPI	PIK3C2G		MA1538.1	NR2F1(var.3)	4.29e-93	0.994486	0.805	0.43	3.2e-90	HYPO/VE
SAMHD1	5.1e-121	0.694413	0.641	0.155	1.71e-116	L-EPI		chr3-70614820-70615915	1.03e-22	2.68714	0.095	0.016	3.12e-17	L-EPI	RP11-231I13.2		MA0130.1	ZNF354C	4.86e-93	1.0074	0.792	0.386	3.62e-90	HYPO/VE
MTHFD11	1.02e-120	0.891432	0.856	0.321	3.44e-116	L-EPI		chr1-34166832-34167176	1.2e-22	2.69857	0.089	0.014	3.63e-17	L-EPI	C1orf94		MA0499.2	MYOD1	1.02e-91	1.61808	0.841	0.391	7.58e-89	HYPO/VE
SYT6	1.58e-120	0.601643	0.58	0.121	5.33e-116	L-EPI		chr19-46303265-46304463	1.22e-22	1.28606	0.348	0.151	3.67e-17	L-EPI	HIF3A		MA0112.3	ESR1	2.73e-91	1.04588	0.804	0.412	2.03e-88	HYPO/VE
MIAT	1.33e-119	0.30576	0.302	0.029	4.47e-115	L-EPI		chr13-36297332-36299099	1.24e-22	1.23604	0.376	0.169	3.73e-17	L-EPI	CCDC169		MA0150.2	Nfe2l2	3.31e-89	1.60935	0.776	0.439	2.47e-86	HYPO/VE
STXBP5L	1.78e-119	0.560904	0.434	0.066	5.97e-115	L-EPI		chr6-47358461-47359277	1.24e-22	3.1678	0.066	0.008	3.74e-17	L-EPI	TNFRSF21		MA1114.1	PBX3	4.59e-89	1.05313	0.782	0.413	3.43e-86	HYPO/VE
DNAJB6	8.85e-119	1.11821	0.974	0.695	2.97e-114	L-EPI		chr8-71671858-71672704	1.27e-22	2.40004	0.112	0.022	3.83e-17	L-EPI	RP11-1144P22.1		MA1540.1	NR5A1	5.99e-85	1.0136	0.752	0.408	4.47e-82	HYPO/VE
PAWR	9.1e-119	1.16234	0.983	0.735	3.06e-114	L-EPI		chr5-135534675-135536452	1.28e-22	1.51548	0.253	0.09	3.88e-17	L-EPI	NEUROG1		MA0714.1	PITX3	1.16e-84	1.2854	0.81	0.454	8.68e-82	HYPO/VE
GPR160	2.98e-118	0.443655	0.448	0.072	1e-113	L-EPI		chr1-209630329-209630659	1.29e-22	3.46027	0.057	0.006	3.9e-17	L-EPI	LAMB3		MA0680.1	PAX7	1.87e-84	1.09999	0.761	0.409	1.4e-81	HYPO/VE
PCDH11X	3.07e-118	1.14627	0.948	0.356	1.03e-113	L-EPI		chr19-10010120-10010719	1.33e-22	2.23522	0.126	0.028	4.02e-17	L-EPI	COL5A3		MA1147.1	NR4A2::RXRA	3.96e-83	0.942948	0.795	0.431	2.95e-80	HYPO/VE
AL139340.1	3.9e-117	0.40649	0.201	0.01	1.31e-112	L-EPI		chr22-30079837-30080572	1.34e-22	1.89555	0.172	0.048	4.04e-17	L-EPI	HORMAD2		MA0505.1	Nr5a2	2.37e-81	1.03508	0.748	0.419	1.76e-78	HYPO/VE
PCSK9	9.53e-117	0.284663	0.267	0.022	3.21e-112	L-EPI		chr7-103445175-103446442	1.35e-22	1.54332	0.244	0.085	4.08e-17	L-EPI	SLC26A5		MA0782.2	PKNOX1	2.89e-81	1.0764	0.779	0.431	2.15e-78	HYPO/VE
MT1G	4.25e-116	0.733387	0.46	0.078	1.43e-111	L-EPI		chr20-32089682-32090780	1.39e-22	1.96409	0.155	0.04	4.2e-17	L-EPI	HCK		MA0756.1	ONECUT2	9.3e-81	1.04657	0.778	0.413	6.94e-78	HYPO/VE
AC006329.1	4.38e-116	0.652826	0.632	0.152	1.47e-111	L-EPI		chr4-25215147-25215943	1.41e-22	2.66621	0.089	0.014	4.27e-17	L-EPI	RP11-717K11.2		MA1628.1	Zic1::Zic2	1.31e-79	1.43074	0.651	0.311	9.79e-77	HYPO/VE
DOCK3	5.47e-116	1.14129	0.874	0.328	1.84e-111	L-EPI		chr6-90676441-90676916	1.42e-22	2.29405	0.124	0.027	4.29e-17	L-EPI	MAP3K7		MA0807.1	TBX5	9.26e-79	1.2035	0.744	0.359	6.9e-76	HYPO/VE
TXLNG	1.74e-115	0.936364	0.888	0.394	5.85e-111	L-EPI		chr1-56535254-56536164	1.44e-22	2.76016	0.086	0.014	4.35e-17	L-EPI	PLPP3		MA1480.1	DPRX	1.01e-78	1.16431	0.768	0.444	7.56e-76	HYPO/VE
VSIG10	2.79e-115	0.777411	0.733	0.219	9.37e-111	L-EPI		chr2-219308053-219309645	1.44e-22	1.50528	0.256	0.091	4.35e-17	L-EPI	PTPRN		MA0089.2	NFE2L1	2.94e-78	1.71595	0.76	0.426	2.2e-75	HYPO/VE
RBFOX11	5.57e-115	0.809457	0.724	0.199	1.87e-110	L-EPI		chr10-23198806-23199863	1.44e-22	2.01919	0.167	0.046	4.35e-17	L-EPI	C10orf67		MA0884.1	DUXA	6.1e-78	1.16648	0.711	0.37	4.55e-75	HYPO/VE
TMEM178B	1.28e-114	0.461655	0.454	0.074	4.29e-110	L-EPI		chr1-205456339-205457640	1.47e-22	1.56991	0.253	0.092	4.44e-17	L-EPI	LEMD1		MA0501.1	MAF::NFE2	8.55e-77	1.57579	0.752	0.436	6.38e-74	HYPO/VE
CECR2	1.45e-114	1.23285	0.98	0.73	4.86e-110	L-EPI		chr22-35539857-35541533	1.49e-22	1.40791	0.305	0.122	4.49e-17	L-EPI	RASD2		MA1532.1	NR1D2	1.83e-76	0.883131	0.776	0.424	1.37e-73	HYPO/VE
PLPPR1	1.46e-114	0.353844	0.279	0.025	4.92e-110	L-EPI		chr19-50162440-50163321	1.5e-22	2.37269	0.118	0.025	4.54e-17	L-EPI	IZUMO2		MA1601.1	ZNF75D	2.32e-76	0.975429	0.734	0.395	1.73e-73	HYPO/VE
RIMS2	2.12e-114	1.42587	0.98	0.499	7.13e-110	L-EPI		chr2-206462330-206462791	1.53e-22	3.55127	0.055	0.005	4.63e-17	L-EPI	ADAM23		MA1110.1	NR1H4	3.46e-75	0.956698	0.752	0.437	2.58e-72	HYPO/VE
SEMA6A	4.2e-114	1.41743	0.991	0.72	1.41e-109	L-EPI		chrX-131477284-131478281	1.53e-22	3.54498	0.055	0.005	4.63e-17	L-EPI	IGSF1		MA1149.1	RARA::RXRG	3.69e-75	0.858972	0.761	0.413	2.75e-72	HYPO/VE
AC114971.1	7.88e-114	1.22249	0.724	0.217	2.65e-109	L-EPI		chr2-233138772-233140117	1.53e-22	2.39244	0.112	0.022	4.63e-17	L-EPI	INPP5D		MA0746.2	SP3	4.01e-75	0.738025	0.724	0.328	2.99e-72	HYPO/VE
BMPR1A	1.23e-113	1.29478	0.986	0.82	4.13e-109	L-EPI		chr11-65184123-65184558	1.58e-22	2.03456	0.158	0.042	4.76e-17	L-EPI	CAPN1		MA0757.1	ONECUT3	5.64e-72	0.957478	0.744	0.401	4.21e-69	HYPO/VE
GNG4	1.63e-113	0.453898	0.48	0.085	5.49e-109	L-EPI		chr20-31595594-31596501	1.62e-22	1.1504	0.376	0.162	4.9e-17	L-EPI	ID1		MA1629.1	Zic2	8.63e-72	1.48972	0.631	0.293	6.44e-69	HYPO/VE
CNKSR2	1.83e-113	0.891161	0.716	0.19	6.14e-109	L-EPI		chr10-112831962-112832963	1.62e-22	2.23549	0.129	0.029	4.9e-17	L-EPI	VTI1A		MA0602.1	Arid5a	8.93e-72	0.939953	0.768	0.423	6.66e-69	HYPO/VE
IL34	5.57e-113	0.28468	0.284	0.027	1.87e-108	L-EPI		chr12-12684248-12685607	1.66e-22	1.69966	0.224	0.076	5.02e-17	L-EPI	GPR19		MA1531.1	NR1D1	1.86e-70	0.854465	0.747	0.424	1.39e-67	HYPO/VE
ALPL	7.15e-113	0.657565	0.701	0.192	2.4e-108	L-EPI		chr19-35868138-35870507	1.67e-22	1.13292	0.422	0.206	5.06e-17	L-EPI	APLP1		MA1575.1	THRB(var.2)	2.06e-70	0.916897	0.756	0.416	1.54e-67	HYPO/VE
ENPP11	4.28e-112	0.915349	0.871	0.323	1.44e-107	L-EPI		chr4-128678010-128678598	1.71e-22	3.98897	0.043	0.003	5.15e-17	L-EPI	RP11-184M15.2		MA1513.1	KLF15	8.2e-70	0.522948	0.709	0.326	6.12e-67	HYPO/VE
SLC7A11	5.18e-112	0.714895	0.721	0.197	1.74e-107	L-EPI		chr12-95114818-95115399	1.71e-22	3.56631	0.052	0.005	5.17e-17	L-EPI	FGD6		MA0628.1	POU6F1	1.12e-69	0.920555	0.763	0.416	8.34e-67	HYPO/VE
FUT9	7.37e-112	0.391386	0.348	0.044	2.48e-107	L-EPI		chr6-6762512-6762876	1.75e-22	3.45556	0.055	0.005	5.28e-17	L-EPI	RP3-470L22.1		MA1653.1	ZNF148	2.5e-69	0.617837	0.636	0.316	1.86e-66	HYPO/VE
APELA	2.46e-111	1.091	0.796	0.248	8.26e-107	L-EPI		chr17-68198895-68199656	1.75e-22	1.79948	0.178	0.05	5.29e-17	L-EPI	RP11-147L13.15		MA1515.1	KLF2	5.51e-69	0.679045	0.698	0.327	4.11e-66	HYPO/VE
SLAIN1	2.65e-111	0.555228	0.537	0.109	8.9e-107	L-EPI		chr6-30126914-30128137	1.83e-22	1.95607	0.161	0.043	5.52e-17	L-EPI	TRIM40		MA0895.1	HMBOX1	4.91e-68	0.907077	0.735	0.431	3.66e-65	HYPO/VE
AC109492.1	6.24e-111	0.445403	0.195	0.01	2.1e-106	L-EPI		chr11-17475878-17477061	1.94e-22	2.03766	0.152	0.039	5.85e-17	L-EPI	ABCC8		MA0801.1	MGA	2.38e-66	1.01097	0.708	0.366	1.77e-63	HYPO/VE
MAD2L2	6.34e-111	0.930794	0.833	0.323	2.13e-106	L-EPI		chr16-1989391-1991015	1.94e-22	1.48571	0.279	0.107	5.87e-17	L-EPI	SYNGR3		MA1565.1	TBX18	1.06e-65	0.995201	0.682	0.357	7.9e-63	HYPO/VE
TTYH1	1.92e-110	0.421134	0.382	0.055	6.46e-106	L-EPI		chr11-123742308-123743154	1.97e-22	2.09991	0.138	0.033	5.97e-17	L-EPI	ZNF202		MA0803.1	TBX15	1.76e-65	1.04838	0.722	0.369	1.31e-62	HYPO/VE
MTA3	3.78e-110	1.16863	0.977	0.827	1.27e-105	L-EPI		chrX-110964423-110965457	2e-22	2.82688	0.083	0.013	6.04e-17	L-EPI	PAK3		MA0870.1	Sox1	2.43e-65	0.945034	0.732	0.42	1.81e-62	HYPO/VE
CPT1A	5.58e-110	0.279448	0.29	0.029	1.88e-105	L-EPI		chr10-21281732-21282491	2e-22	2.05286	0.161	0.043	6.04e-17	L-EPI	RP11-275N1.1		MA0140.2	GATA1::TAL1	3.58e-65	1.30955	0.732	0.41	2.67e-62	HYPO/VE
ESRP1	6.01e-108	0.933575	0.922	0.355	2.02e-103	L-EPI		chr19-55172866-55174391	2.01e-22	1.69064	0.233	0.08	6.08e-17	L-EPI	SYT5		MA1567.1	TBX6	3.91e-65	1.01395	0.692	0.353	2.92e-62	HYPO/VE
LRAT	1.03e-107	0.604388	0.42	0.069	3.45e-103	L-EPI		chr10-97179549-97180213	2.07e-22	2.12029	0.141	0.034	6.25e-17	L-EPI	ARHGAP19-SLIT1		MA1146.1	NR1H4::RXRA	4.31e-65	0.807763	0.765	0.441	3.22e-62	HYPO/VE
COCH	1.82e-107	0.687942	0.632	0.164	6.13e-103	L-EPI		chr20-9572568-9573072	2.17e-22	3.04066	0.072	0.009	6.57e-17	L-EPI	PAK5		MA1535.1	NR2C1	2.55e-63	0.85007	0.724	0.436	1.9e-60	HYPO/VE
CUX2	1.83e-107	0.571223	0.54	0.113	6.17e-103	L-EPI		chr7-83467018-83467328	2.18e-22	3.23343	0.063	0.007	6.59e-17	L-EPI	SEMA3E		MA0528.2	ZNF263	2.73e-63	0.750753	0.682	0.362	2.04e-60	HYPO/VE
VLDLR-AS1	1.87e-107	0.399341	0.336	0.042	6.3e-103	L-EPI		chr4-153788609-153789346	2.23e-22	1.7314	0.204	0.064	6.73e-17	L-EPI	SFRP2		MA0066.1	PPARG	6.1e-62	0.790646	0.731	0.428	4.55e-59	HYPO/VE
JAZF1	3.42e-107	1.28955	0.908	0.479	1.15e-102	L-EPI		chr20-34010227-34010889	2.25e-22	2.25595	0.121	0.026	6.8e-17	L-EPI	RALY		MA0696.1	ZIC1	6.91e-62	1.1074	0.638	0.313	5.16e-59	HYPO/VE
SERBP11	5.14e-107	0.893138	0.991	0.977	1.73e-102	L-EPI		chr1-182952627-182953507	2.27e-22	3.04184	0.069	0.009	6.85e-17	L-EPI	SHCBP1L		MA1566.1	TBX3	3.17e-61	0.921248	0.692	0.364	2.37e-58	HYPO/VE
CRMP1	5.16e-107	0.55687	0.572	0.131	1.73e-102	L-EPI		chr11-17719171-17721095	2.29e-22	1.41781	0.284	0.109	6.91e-17	L-EPI	MYOD1		MA0747.1	SP8	2.84e-60	0.63698	0.654	0.326	2.12e-57	HYPO/VE
BEND3	1.9e-106	0.537287	0.595	0.142	6.38e-102	L-EPI		chr3-110598541-110599384	2.3e-22	3.32789	0.063	0.007	6.94e-17	L-EPI	RP11-119D18.1		MA0493.1	Klf1	3.75e-60	0.922129	0.708	0.356	2.8e-57	HYPO/VE
B3GNT7	2.37e-105	0.579066	0.555	0.12	7.98e-101	L-EPI		chr21-34834915-34835925	2.3e-22	2.57922	0.098	0.017	6.96e-17	L-EPI	RUNX1		MA0741.1	KLF16	4.88e-60	0.591325	0.623	0.317	3.64e-57	HYPO/VE
AC027288.1	7.02e-105	0.399757	0.21	0.014	2.36e-100	L-EPI		chr18-27227601-27228035	2.31e-22	3.17632	0.063	0.007	6.97e-17	L-EPI	RP11-57J16.1		MA0468.1	DUX4	5.33e-59	0.905198	0.693	0.379	3.97e-56	HYPO/VE
KCNB2	1.35e-104	0.608331	0.359	0.051	4.55e-100	L-EPI		chr3-150806133-150806835	2.35e-22	3.2076	0.063	0.007	7.1e-17	L-EPI	AC016142.1		MA1584.1	ZIC5	2.6e-58	0.887597	0.623	0.327	1.94e-55	HYPO/VE
AL157778.1	6.74e-104	1.6235	0.974	0.841	2.27e-99	L-EPI		chrX-69221201-69222943	2.36e-22	1.42822	0.267	0.098	7.14e-17	L-EPI	LINC00269		MA0751.1	ZIC4	4.72e-58	0.987164	0.631	0.316	3.52e-55	HYPO/VE
KCNS3	8.21e-104	0.382936	0.42	0.07	2.76e-99	L-EPI		chr6-89411101-89412807	2.38e-22	1.39586	0.29	0.112	7.19e-17	L-EPI	RRAGD		MA0697.1	ZIC3	1.5e-57	0.985092	0.619	0.319	1.12e-54	HYPO/VE
MAL2	9.66e-104	0.574397	0.589	0.144	3.25e-99	L-EPI		chr8-139702621-139704416	2.4e-22	1.61625	0.233	0.08	7.24e-17	L-EPI	KCNK9		MA0039.4	KLF4	2.06e-57	0.539923	0.623	0.309	1.54e-54	HYPO/VE
KLKB1	2.4e-103	0.357245	0.33	0.042	8.06e-99	L-EPI		chr1-155080609-155081173	2.52e-22	1.48469	0.256	0.091	7.6e-17	L-EPI	RP11-540D14.8		MA0599.1	KLF5	2.59e-57	0.581763	0.612	0.311	1.93e-54	HYPO/VE
NEB	3.9e-103	0.432639	0.443	0.079	1.31e-98	L-EPI		chr20-58150386-58151213	2.52e-22	2.56771	0.098	0.017	7.62e-17	L-EPI	C20orf85		MA1529.1	NHLH2	6.59e-57	0.799112	0.709	0.411	4.92e-54	HYPO/VE
CADM2	6.35e-103	1.28228	0.802	0.303	2.13e-98	L-EPI		chr5-160237292-160238216	2.53e-22	2.56276	0.095	0.016	7.64e-17	L-EPI	FABP6		MA1541.1	NR6A1	7.02e-57	0.891346	0.714	0.425	5.23e-54	HYPO/VE
PLCH11	9.22e-103	0.863349	0.802	0.278	3.1e-98	L-EPI		chr10-63973259-63973838	2.59e-22	3.13337	0.063	0.007	7.81e-17	L-EPI	RP11-170M17.1		MA1547.1	PITX2	8.07e-57	1.02018	0.744	0.466	6.02e-54	HYPO/VE
CASC15	1.91e-102	1.09615	0.989	0.464	6.41e-98	L-EPI		chr11-63613434-63614704	2.66e-22	1.36115	0.29	0.112	8.04e-17	L-EPI	PLA2G16		MA1516.1	KLF3	3.35e-56	0.706876	0.709	0.364	2.5e-53	HYPO/VE
RIF11	2.59e-102	0.994911	0.974	0.768	8.69e-98	L-EPI		chr19-40223129-40223530	2.77e-22	2.34109	0.118	0.025	8.36e-17	L-EPI	CNTD2		MA0162.4	EGR1	1.38e-55	0.491827	0.654	0.353	1.03e-52	HYPO/VE
CACHD11	3.16e-101	1.19505	0.983	0.636	1.06e-96	L-EPI		chr22-25619833-25620531	2.81e-22	2.69789	0.092	0.016	8.5e-17	L-EPI	GRK3		MA1107.2	KLF9	1.41e-55	0.570272	0.667	0.349	1.06e-52	HYPO/VE
CACNB2	8.1e-101	0.898483	0.744	0.253	2.72e-96	L-EPI		chr7-116498985-116500860	2.83e-22	1.277	0.322	0.13	8.56e-17	L-EPI	CAV2		MA0496.3	MAFK	2.37e-54	1.19241	0.711	0.457	1.77e-51	HYPO/VE
NUP210	9.77e-101	0.418107	0.48	0.096	3.29e-96	L-EPI		chr1-90835344-90836419	2.84e-22	1.91607	0.17	0.047	8.58e-17	L-EPI	RP4-665J23.1		MA1564.1	SP9	4.85e-54	0.496892	0.646	0.326	3.62e-51	HYPO/VE
FOXH11	9.5e-100	0.647732	0.716	0.215	3.2e-95	L-EPI		chr14-92206854-92207921	2.87e-22	2.51664	0.098	0.017	8.66e-17	L-EPI	CPSF2		MA1116.1	RBPJ	4.9e-54	0.759762	0.667	0.402	3.66e-51	HYPO/VE
WDHD11	1.16e-99	0.880067	0.876	0.382	3.89e-95	L-EPI		chr19-2719812-2721718	2.9e-22	1.42019	0.296	0.119	8.77e-17	L-EPI	DIRAS1		MA0480.1	Foxo1	1.2e-53	0.810943	0.709	0.456	8.93e-51	HYPO/VE
CYP2S1	1.71e-98	0.420497	0.5	0.105	5.75e-94	L-EPI		chr4-186081109-186081901	2.91e-22	2.49984	0.103	0.02	8.78e-17	L-EPI	TLR3		MA0682.2	PITX1	1.89e-53	0.958504	0.744	0.467	1.41e-50	HYPO/VE
PCDH1	1.9e-98	0.3319	0.359	0.053	6.4e-94	L-EPI		chr19-52946061-52946811	2.94e-22	1.59249	0.221	0.072	8.87e-17	L-EPI	CTD-2331H12.8		MA0596.1	SREBF2	2.1e-53	0.721609	0.705	0.434	1.57e-50	HYPO/VE
ARNTL2	6.08e-98	0.375163	0.411	0.071	2.05e-93	L-EPI		chr10-57222143-57222994	2.96e-22	2.3187	0.118	0.025	8.96e-17	L-EPI	ZWINT		MA0597.1	THAP1	1.5e-52	0.708558	0.713	0.434	1.12e-49	HYPO/VE
AP1S2	6.9e-98	1.15672	0.968	0.735	2.32e-93	L-EPI		chr11-14340605-14341108	3.05e-22	2.83056	0.083	0.013	9.22e-17	L-EPI	RRAS2		MA0828.1	SREBF2(var.2)	2.07e-52	0.747636	0.721	0.464	1.55e-49	HYPO/VE
AC008269.1	6.93e-98	0.566689	0.463	0.092	2.33e-93	L-EPI		chr10-69867655-69868175	3.11e-22	2.68466	0.095	0.017	9.39e-17	L-EPI	COL13A1		MA0516.2	SP2	7.48e-51	0.532456	0.593	0.319	5.58e-48	HYPO/VE
FXYD5	7.95e-98	0.727455	0.741	0.243	2.67e-93	L-EPI		chr12-54997945-54998406	3.22e-22	3.36787	0.06	0.007	9.72e-17	L-EPI	RP11-616L12.1		MA0805.1	TBX1	1.88e-50	0.785978	0.657	0.369	1.4e-47	HYPO/VE
AC020718.1	2.13e-97	0.29544	0.17	0.009	7.15e-93	L-EPI		chr2-241035326-241035850	3.23e-22	2.76198	0.089	0.015	9.77e-17	L-EPI	SNED1		MA0591.1	Bach1::Mafk	2e-50	1.15659	0.696	0.452	1.49e-47	HYPO/VE
SLC24A2	3.69e-97	0.617026	0.44	0.081	1.24e-92	L-EPI		chr7-44962009-44963348	3.52e-22	2.10542	0.129	0.029	1.06e-16	L-EPI	MYO1G		MA0074.1	RXRA::VDR	4.7e-50	0.715841	0.714	0.431	3.5e-47	HYPO/VE
ZNF398	7.82e-97	0.771827	0.73	0.252	2.63e-92	L-EPI		chr3-66572733-66573695	3.53e-22	1.77506	0.19	0.057	1.07e-16	L-EPI	LRIG1		MA0595.1	SREBF1	6.91e-49	0.695398	0.682	0.427	5.16e-46	HYPO/VE
SEPHS1	1.32e-96	0.965892	0.897	0.489	4.46e-92	L-EPI		chr20-31911203-31911921	3.54e-22	2.01028	0.144	0.035	1.07e-16	L-EPI	TTLL9		MA0866.1	SOX21	2.69e-48	0.761752	0.674	0.422	2.01e-45	HYPO/VE
SH3GL2	1.6e-96	0.330948	0.319	0.042	5.37e-92	L-EPI		chr2-176188092-176189610	3.57e-22	1.56979	0.241	0.085	1.08e-16	L-EPI	HOXD1		MA0070.1	PBX1	6.08e-48	0.866801	0.661	0.422	4.53e-45	HYPO/VE
CAMK1D	4.93e-96	0.654504	0.624	0.165	1.66e-91	L-EPI		chrX-131067118-131067671	3.75e-22	2.31222	0.121	0.026	1.13e-16	L-EPI	ARHGAP36		MA1650.1	ZBTB14	8.77e-48	0.582152	0.685	0.39	6.54e-45	HYPO/VE
DDX211	6.42e-96	0.997506	0.974	0.667	2.16e-91	L-EPI		chr7-55299142-55299669	3.81e-22	3.91318	0.046	0.003	1.15e-16	L-EPI	ELDR		MA0479.1	FOXH1	3.33e-47	0.717514	0.682	0.429	2.49e-44	HYPO/VE
PRKAR2B	7.07e-96	0.606401	0.658	0.187	2.38e-91	L-EPI		chr11-31797826-31799390	3.82e-22	1.74454	0.193	0.058	1.15e-16	L-EPI	PAX6		MA0869.1	Sox11	5.46e-47	0.720678	0.695	0.421	4.07e-44	HYPO/VE
PLPP2	8.72e-96	0.465917	0.511	0.111	2.93e-91	L-EPI		chr4-164799190-164799787	3.99e-22	3.19636	0.069	0.009	1.21e-16	L-EPI	LINC01207		MA1632.1	ATF2	1.24e-46	0.98586	0.674	0.454	9.28e-44	HYPO/VE
QSER1	1.18e-95	1.03057	0.966	0.7	3.95e-91	L-EPI		chr7-151439605-151440933	4e-22	1.78715	0.193	0.059	1.21e-16	L-EPI	CRYGN		MA0151.1	Arid3a	9.86e-46	0.618854	0.653	0.364	7.35e-43	HYPO/VE
TERT	1.23e-95	0.256826	0.236	0.022	4.13e-91	L-EPI		chr9-74091025-74092567	4.19e-22	2.2397	0.126	0.028	1.26e-16	L-EPI	RP11-171A24.2		MA1512.1	KLF11	1.32e-45	0.483204	0.596	0.333	9.85e-43	HYPO/VE
AC022140.1	2.27e-95	1.43067	0.871	0.393	7.64e-91	L-EPI		chr11-20156059-20157212	4.2e-22	1.82933	0.178	0.051	1.27e-16	L-EPI	DBX1		MA0079.4	SP1	1.58e-44	0.613249	0.631	0.351	1.18e-41	HYPO/VE
MGST11	3.32e-95	1.02056	0.945	0.538	1.12e-90	L-EPI		chr11-9674801-9676158	4.23e-22	2.35492	0.109	0.022	1.28e-16	L-EPI	SWAP70		MA1627.1	Wt1	1.67e-44	0.481347	0.604	0.336	1.25e-41	HYPO/VE
PPP4R4	5.01e-95	0.348756	0.365	0.058	1.68e-90	L-EPI		chr14-60508573-60510200	4.28e-22	1.65448	0.227	0.077	1.29e-16	L-EPI	SIX6		MA0138.2	REST	2.97e-44	0.681574	0.675	0.403	2.21e-41	HYPO/VE
SLC39A10	3.28e-94	0.990143	0.963	0.68	1.1e-89	L-EPI		chr13-28099837-28101167	4.45e-22	1.65947	0.224	0.076	1.34e-16	L-EPI	FLT3		MA0135.1	Lhx3	9.86e-44	0.713737	0.664	0.401	7.35e-41	HYPO/VE
RHBDL3	6.02e-94	0.423105	0.376	0.061	2.02e-89	L-EPI		chr2-101893522-101893995	4.49e-22	3.03073	0.066	0.008	1.36e-16	L-EPI	MAP4K4		MA1517.1	KLF6	2.2e-43	0.585791	0.64	0.366	1.64e-40	HYPO/VE
GJA1	1.14e-93	1.09041	0.986	0.823	3.85e-89	L-EPI		chr6-116764501-116766002	4.57e-22	1.38787	0.276	0.104	1.38e-16	L-EPI	FAM162B		MA0685.1	SP4	4.09e-43	0.536846	0.615	0.346	3.05e-40	HYPO/VE
CCL26	1.17e-93	0.281266	0.259	0.028	3.93e-89	L-EPI		chr4-57191542-57192021	4.59e-22	2.46662	0.098	0.017	1.39e-16	L-EPI	RP11-300M6.1		MA1523.1	MSANTD3	1.41e-42	0.636803	0.701	0.456	1.05e-39	HYPO/VE
SAMD12	1.61e-93	0.837329	0.784	0.284	5.43e-89	L-EPI		chr7-128168039-128169028	4.8e-22	1.64085	0.224	0.075	1.45e-16	L-EPI	LEP		MA1493.1	HES6	1.5e-42	0.667382	0.716	0.448	1.12e-39	HYPO/VE
MEGF10	1.62e-93	0.581763	0.595	0.154	5.44e-89	L-EPI		chr22-31127156-31127810	4.81e-22	2.13303	0.132	0.031	1.45e-16	L-EPI	INPP5J		MA0887.1	EVX1	5.13e-42	0.735453	0.669	0.412	3.83e-39	HYPO/VE
ETV4	1.66e-93	0.424734	0.44	0.086	5.6e-89	L-EPI		chr17-46821478-46822278	4.81e-22	1.86178	0.19	0.059	1.45e-16	L-EPI	WNT3		MA0492.1	JUND(var.2)	1.2e-41	0.874549	0.682	0.463	8.93e-39	HYPO/VE
AQP4-AS1	1.89e-93	0.790116	0.716	0.23	6.34e-89	L-EPI		chr10-77709935-77710563	4.88e-22	2.45142	0.106	0.021	1.47e-16	L-EPI	KCNMA1		MA1553.1	RARG(var.3)	1.85e-41	0.644145	0.69	0.444	1.38e-38	HYPO/VE
USP9X	2.11e-93	1.20291	0.971	0.867	7.09e-89	L-EPI		chr11-65787432-65788614	4.95e-22	1.6531	0.218	0.073	1.5e-16	L-EPI	OVOL1		MA0072.1	RORA(var.2)	3.17e-41	0.680169	0.68	0.45	2.36e-38	HYPO/VE
NASP1	9.23e-93	0.946195	0.989	0.914	3.1e-88	L-EPI		chr16-11315413-11316174	4.96e-22	1.73243	0.204	0.065	1.5e-16	L-EPI	RMI2		MA1652.1	ZKSCAN5	4.96e-41	0.618869	0.631	0.383	3.7e-38	HYPO/VE
CDA	1.16e-92	0.409406	0.414	0.077	3.9e-88	L-EPI		chr4-42396780-42399014	4.99e-22	1.2887	0.313	0.127	1.51e-16	L-EPI	SHISA3		MA1522.1	MAZ	6.4e-41	0.504992	0.565	0.329	4.77e-38	HYPO/VE
CD200	3.28e-92	0.539	0.549	0.138	1.1e-87	L-EPI		chr5-120706753-120707349	5.27e-22	2.12707	0.138	0.033	1.59e-16	L-EPI	PRR16		MA0693.2	VDR	5.7e-40	0.623869	0.669	0.42	4.25e-37	HYPO/VE
KSR2	3.37e-91	0.3699	0.339	0.052	1.13e-86	L-EPI		chr5-139745209-139747664	5.3e-22	1.128	0.399	0.184	1.6e-16	L-EPI	CTB-35F21.2		MA0621.1	mix-a	2.93e-39	0.698406	0.635	0.403	2.19e-36	HYPO/VE
DLGAP1	6.01e-91	1.35506	0.928	0.573	2.02e-86	L-EPI		chr1-6961796-6963893	5.32e-22	0.8608	0.575	0.324	1.61e-16	L-EPI	CAMTA1		MA1511.1	KLF10	5.58e-39	0.514791	0.609	0.357	4.16e-36	HYPO/VE
MACC1	8.25e-91	0.460218	0.497	0.109	2.77e-86	L-EPI		chr7-130381543-130382037	5.47e-22	2.28393	0.118	0.025	1.65e-16	L-EPI	CPA1		MA0822.1	HES7	4.98e-38	0.587617	0.698	0.44	3.71e-35	HYPO/VE
PPM1B	9.08e-91	1.14861	0.928	0.561	3.05e-86	L-EPI		chr1-50699803-50700575	5.52e-22	2.7903	0.08	0.012	1.67e-16	L-EPI	FAF1		MA1656.1	ZNF449	7.4e-38	0.585159	0.635	0.409	5.52e-35	HYPO/VE
IQGAP2	1.14e-90	1.00652	0.905	0.427	3.83e-86	L-EPI		chr6-31172915-31173262	5.67e-22	2.19683	0.135	0.032	1.71e-16	L-EPI	POU5F1		MA1533.1	NR1I2	7.71e-38	0.594389	0.675	0.45	5.75e-35	HYPO/VE
ABHD12B	1.16e-90	0.38699	0.287	0.037	3.92e-86	L-EPI		chr10-117346521-117347364	5.77e-22	2.15924	0.129	0.03	1.74e-16	L-EPI	PDZD8		MA1102.2	CTCFL	1.99e-37	0.436461	0.58	0.334	1.48e-34	HYPO/VE
ID1	1.37e-90	1.25229	0.989	0.581	4.59e-86	L-EPI		chr11-116234882-116235591	5.86e-22	2.26609	0.126	0.029	1.77e-16	L-EPI	AP001891.1		MA0738.1	HIC2	2.03e-37	0.595329	0.657	0.424	1.51e-34	HYPO/VE
FIRRE1	1.49e-90	1.07037	0.951	0.605	5e-86	L-EPI		chrX-16042148-16043378	5.93e-22	2.72971	0.08	0.012	1.79e-16	L-EPI	GRPR		MA0093.3	USF1	6.15e-37	0.634552	0.675	0.454	4.59e-34	HYPO/VE
LRP8	1.64e-90	0.454095	0.494	0.113	5.5e-86	L-EPI		chr1-96003241-96003846	6.01e-22	3.54078	0.055	0.005	1.81e-16	L-EPI	RP11-147C23.1		MA0740.1	KLF14	2.79e-36	0.506741	0.604	0.358	2.08e-33	HYPO/VE
PAK11	3.07e-90	0.929322	0.968	0.662	1.03e-85	L-EPI		chr12-113478384-113478888	6.09e-22	2.97706	0.072	0.01	1.84e-16	L-EPI	LHX5		MA0707.1	MNX1	3.74e-35	0.677278	0.643	0.406	2.79e-32	HYPO/VE
HSD17B4	3.91e-90	0.946172	0.96	0.685	1.32e-85	L-EPI		chr1-155071786-155072088	6.12e-22	2.21619	0.124	0.027	1.85e-16	L-EPI	RP11-540D14.8		MA0719.1	RHOXF1	4.91e-35	0.642843	0.669	0.466	3.67e-32	HYPO/VE
NAV3	8.26e-90	0.375981	0.293	0.037	2.78e-85	L-EPI		chr7-128270836-128271206	6.29e-22	2.94984	0.072	0.01	1.9e-16	L-EPI	RP11-62J1.4		MA0703.2	LMX1B	5.6e-35	0.658123	0.653	0.406	4.18e-32	HYPO/VE
JAKMIP21	1.14e-89	0.732669	0.695	0.227	3.82e-85	L-EPI		chr2-66243845-66244094	6.34e-22	3.65622	0.049	0.004	1.92e-16	L-EPI	AC118345.1		MA0646.1	GCM1	1.02e-33	0.57718	0.646	0.439	7.61e-31	HYPO/VE
ADAM23	2.45e-89	0.630964	0.687	0.216	8.22e-85	L-EPI		chr6-121618695-121619430	6.39e-22	2.98716	0.072	0.01	1.93e-16	L-EPI	GJA1		MA0742.1	Klf12	1.66e-33	0.625091	0.615	0.376	1.24e-30	HYPO/VE
SET1	2.75e-89	0.921734	0.986	0.971	9.26e-85	L-EPI		chr15-78830605-78831868	6.39e-22	2.65637	0.083	0.013	1.93e-16	L-EPI	MORF4L1		MA1592.1	ZNF274	1.05e-31	0.580157	0.625	0.437	7.82e-29	HYPO/VE
SP4	5.21e-89	0.725484	0.761	0.28	1.75e-84	L-EPI		chrX-122245131-122245713	6.45e-22	3.22156	0.063	0.007	1.95e-16	L-EPI	RP13-192B19.2		MA1585.1	ZKSCAN1	6.62e-31	0.580892	0.631	0.434	4.94e-28	HYPO/VE
MYO1E	6.01e-89	0.929774	0.862	0.412	2.02e-84	L-EPI		chr11-128784196-128784826	6.49e-22	3.24918	0.057	0.006	1.96e-16	L-EPI	FLI1		MA0111.1	Spz1	7.58e-31	0.536415	0.64	0.427	5.65e-28	HYPO/VE
ITGA6	7.01e-89	0.651287	0.885	0.372	2.36e-84	L-EPI		chr4-68405675-68406230	6.55e-22	1.72124	0.213	0.071	1.98e-16	L-EPI	TMPRSS11E		MA0009.2	TBXT	8.38e-31	0.531037	0.631	0.418	6.25e-28	HYPO/VE
TARS1	7.82e-89	0.93481	0.94	0.632	2.63e-84	L-EPI		chr15-89360245-89360799	6.57e-22	2.58629	0.092	0.016	1.98e-16	L-EPI	MIR9-3HG		MA0802.1	TBR1	1.69e-30	0.556774	0.568	0.371	1.26e-27	HYPO/VE
FAM111B	1.13e-88	0.480706	0.552	0.137	3.79e-84	L-EPI		chr5-5520709-5521267	6.6e-22	3.69432	0.049	0.004	1.99e-16	L-EPI	ICE1		MA0727.1	NR3C2	3.35e-30	0.559452	0.661	0.465	2.5e-27	HYPO/VE
RNASET2	2.29e-88	0.454042	0.578	0.147	7.69e-84	L-EPI		chr13-22369818-22370205	6.64e-22	3.49374	0.055	0.005	2.01e-16	L-EPI	LINC00540		MA1633.1	BACH1	3.78e-30	1.22836	0.664	0.458	2.82e-27	HYPO/VE
SKA3	2.55e-88	0.573911	0.601	0.176	8.59e-84	L-EPI		chr6-14381202-14381625	6.67e-22	2.82597	0.078	0.011	2.02e-16	L-EPI	RP3-448I9.2		MA0768.1	LEF1	3.9e-30	0.690781	0.609	0.434	2.91e-27	HYPO/VE
ADGRG2	3.11e-88	0.309143	0.256	0.029	1.04e-83	L-EPI		chr19-17829967-17831651	6.78e-22	0.983824	0.497	0.265	2.05e-16	L-EPI	JAK3		MA0622.1	Mlxip	4.57e-30	0.526822	0.656	0.446	3.41e-27	HYPO/VE
LRIG1	4.13e-88	0.692938	0.649	0.203	1.39e-83	L-EPI		chr19-46777294-46777930	6.87e-22	2.08745	0.135	0.032	2.07e-16	L-EPI	SLC1A5		MA0783.1	PKNOX2	1.09e-29	0.572175	0.661	0.438	8.16e-27	HYPO/VE
DSEL	1.02e-87	0.862919	0.73	0.258	3.42e-83	L-EPI		chr1-184673259-184673703	7.03e-22	2.91745	0.072	0.01	2.12e-16	L-EPI	EDEM3		MA1150.1	RORB	1.58e-29	0.554621	0.648	0.429	1.18e-26	HYPO/VE
CRLF1	6.06e-87	0.484216	0.514	0.124	2.04e-82	L-EPI		chr13-27820964-27821475	7.08e-22	3.17237	0.063	0.007	2.14e-16	L-EPI	GSX1		MA0472.2	EGR2	4.29e-29	0.449762	0.646	0.429	3.2e-26	HYPO/VE
KAZN1	6.08e-87	1.19813	0.966	0.697	2.04e-82	L-EPI		chr10-90086413-90086851	7.19e-22	4.43782	0.037	0.002	2.17e-16	L-EPI	LINC01375		MA1589.1	ZNF140	7.83e-29	0.491534	0.641	0.436	5.84e-26	HYPO/VE
NAP1L11	9.27e-87	0.695072	0.991	0.991	3.12e-82	L-EPI		chr13-94996330-94996884	7.33e-22	3.55373	0.052	0.005	2.21e-16	L-EPI	ABCC4		MA0690.1	TBX21	1.44e-28	0.493335	0.57	0.361	1.08e-25	HYPO/VE
RALYL1	1.14e-86	1.2027	0.839	0.345	3.83e-82	L-EPI		chr9-112945375-112945993	7.36e-22	2.45661	0.106	0.021	2.22e-16	L-EPI	ZNF883		MA1581.1	ZBTB6	1.86e-28	0.476545	0.623	0.427	1.39e-25	HYPO/VE
TPD52	4.83e-86	0.887047	0.925	0.442	1.62e-81	L-EPI		chr1-161427064-161428542	7.39e-22	1.91785	0.17	0.048	2.23e-16	L-EPI	RP11-122G18.10		MA0513.1	SMAD2::SMAD3::SMAD4	6.54e-28	0.523876	0.593	0.393	4.88e-25	HYPO/VE
TBC1D8	6.53e-86	0.527979	0.632	0.185	2.2e-81	L-EPI		chr10-64086063-64086855	7.46e-22	2.431	0.095	0.017	2.25e-16	L-EPI	RP11-174J11.1		MA1556.1	RXRG(var.2)	1.95e-27	0.494005	0.653	0.454	1.45e-24	HYPO/VE
AC011447.31	7.04e-86	1.12858	0.882	0.47	2.37e-81	L-EPI		chr4-75704894-75705697	7.54e-22	2.00881	0.158	0.043	2.28e-16	L-EPI	G3BP2		MA1549.1	POU6F1(var.2)	4.17e-27	0.541242	0.617	0.422	3.11e-24	HYPO/VE
TUNAR	7.58e-86	0.354691	0.391	0.073	2.55e-81	L-EPI		chr19-55082270-55082798	7.55e-22	2.24117	0.132	0.031	2.28e-16	L-EPI	EPS8L1		MA0067.1	Pax2	1.79e-26	0.49502	0.656	0.461	1.33e-23	HYPO/VE
CHML	9.85e-86	0.73529	0.799	0.321	3.31e-81	L-EPI		chr4-6562780-6564173	7.71e-22	1.80997	0.181	0.053	2.33e-16	L-EPI	PPP2R2C		MA0113.3	NR3C1	3.55e-26	0.485773	0.669	0.467	2.65e-23	HYPO/VE
GPR176	1.01e-85	0.63675	0.463	0.105	3.41e-81	L-EPI		chr12-57215930-57217064	7.76e-22	1.45638	0.261	0.096	2.34e-16	L-EPI	NXPH4		MA0800.1	EOMES	4.29e-26	0.463178	0.575	0.362	3.2e-23	HYPO/VE
MYEF2	1.22e-85	0.834021	0.833	0.384	4.09e-81	L-EPI		chrX-16612246-16613043	7.93e-22	3.39755	0.055	0.005	2.39e-16	L-EPI	CTPS2		MA1552.1	RARB(var.3)	1.12e-25	0.488089	0.635	0.458	8.33e-23	HYPO/VE
RBPJ	1.77e-85	0.995357	0.968	0.792	5.95e-81	L-EPI		chr1-40802106-40802826	7.98e-22	1.39821	0.29	0.115	2.41e-16	L-EPI	KCNQ4		MA0732.1	EGR3	1.95e-25	0.343227	0.589	0.389	1.46e-22	HYPO/VE
RASAL2	2e-85	1.12047	0.96	0.738	6.71e-81	L-EPI		chr19-9966243-9966879	8.17e-22	2.27968	0.115	0.024	2.47e-16	L-EPI	COL5A3		MA0014.3	PAX5	1.15e-24	0.450768	0.657	0.467	8.58e-22	HYPO/VE
NPM11	1.06e-84	0.955966	0.994	0.987	3.57e-80	L-EPI		chr19-6752248-6754263	8.27e-22	0.980608	0.491	0.254	2.5e-16	L-EPI	SH2D3A		MA0139.1	CTCF	4.84e-24	0.781772	0.57	0.358	3.61e-21	HYPO/VE
NLN1	1.47e-84	0.892675	0.951	0.59	4.94e-80	L-EPI		chr1-202213107-202214566	8.29e-22	1.63804	0.221	0.074	2.5e-16	L-EPI	LGR6		MA0658.1	LHX6	5.07e-24	0.499616	0.633	0.427	3.78e-21	HYPO/VE
BPTF	1.67e-84	0.846773	0.983	0.877	5.63e-80	L-EPI		chr5-94361857-94363188	8.31e-22	2.21572	0.121	0.026	2.51e-16	L-EPI	KIAA0825		MA1478.1	DMRTA2	1.01e-23	0.461966	0.641	0.44	7.56e-21	HYPO/VE
FGF13	2.42e-84	1.03796	0.885	0.357	8.12e-80	L-EPI		chr20-52047699-52048779	8.37e-22	2.36498	0.115	0.024	2.53e-16	L-EPI	ZFP64		MA0526.3	USF2	1.05e-23	0.493018	0.635	0.461	7.86e-21	HYPO/VE
RTN3	1.22e-83	0.917968	0.963	0.671	4.11e-79	L-EPI		chr4-154490139-154492456	8.42e-22	1.52415	0.261	0.099	2.54e-16	L-EPI	DCHS2		MA0007.3	Ar	1.4e-23	0.475509	0.651	0.464	1.04e-20	HYPO/VE
CACNB4	1.37e-83	0.460867	0.417	0.085	4.62e-79	L-EPI		chr3-163498758-163499458	8.64e-22	3.09818	0.063	0.007	2.61e-16	L-EPI	RP11-418B12.1		MA1470.1	BACH2(var.2)	4.55e-23	0.46781	0.625	0.461	3.39e-20	HYPO/VE
BDNF-AS	8.11e-83	0.42468	0.486	0.112	2.73e-78	L-EPI		chr3-26622347-26624796	8.8e-22	1.44019	0.273	0.104	2.66e-16	L-EPI	LRRC3B		MA0611.1	Dux	6.89e-23	0.474636	0.62	0.439	5.14e-20	HYPO/VE
FAM169A	1.8e-82	0.946137	0.931	0.507	6.05e-78	L-EPI		chr19-17488462-17489520	8.91e-22	1.10917	0.385	0.173	2.69e-16	L-EPI	SLC27A1		MA0778.1	NFKB2	1.5e-22	0.428422	0.614	0.426	1.12e-19	HYPO/VE
AL162411.1	2.79e-82	0.59315	0.609	0.178	9.39e-78	L-EPI		chr7-49580020-49580639	9e-22	2.67233	0.089	0.015	2.72e-16	L-EPI	VWC2		MA1555.1	RXRB(var.2)	4.63e-22	0.433911	0.636	0.461	3.45e-19	HYPO/VE
TESMIN	6.82e-82	0.398849	0.411	0.084	2.29e-77	L-EPI		chr17-33192892-33193849	9.1e-22	2.79143	0.083	0.013	2.75e-16	L-EPI	ASIC2		MA0105.4	NFKB1	7.5e-22	0.417908	0.604	0.414	5.6e-19	HYPO/VE
SORBS1	8.66e-82	0.59867	0.721	0.237	2.91e-77	L-EPI		chr9-137161200-137161973	9.24e-22	2.13246	0.135	0.032	2.79e-16	L-EPI	GRIN1		MA1479.1	DMRTC2	7.81e-22	0.452987	0.602	0.443	5.82e-19	HYPO/VE
ADCY1	1.19e-81	0.319719	0.351	0.061	4.01e-77	L-EPI		chr7-156942460-156943877	9.27e-22	1.89485	0.164	0.045	2.8e-16	L-EPI	RP5-1121A15.3		MA1630.1	Znf281	7.9e-22	0.317213	0.541	0.362	5.89e-19	HYPO/VE
MCM51	1.23e-81	0.599398	0.747	0.265	4.12e-77	L-EPI		chr2-232485564-232486895	9.32e-22	1.8015	0.181	0.054	2.82e-16	L-EPI	ECEL1		MA0048.2	NHLH1	1.59e-21	0.432307	0.617	0.431	1.19e-18	HYPO/VE
SATB1-AS1	2.17e-81	0.485184	0.48	0.114	7.3e-77	L-EPI		chr7-44145415-44146833	9.4e-22	1.33688	0.313	0.13	2.84e-16	L-EPI	GCK		MA0488.1	JUN	1.7e-21	0.632911	0.606	0.465	1.27e-18	HYPO/VE
NCL1	3.6e-81	0.946919	0.994	0.975	1.21e-76	L-EPI		chr8-107444129-107445151	9.79e-22	2.4397	0.101	0.019	2.96e-16	L-EPI	ANGPT1		MA0879.1	Dlx1	1.85e-21	0.493524	0.62	0.418	1.38e-18	HYPO/VE
VAV3	7.4e-81	0.311021	0.466	0.104	2.49e-76	L-EPI		chr8-127855059-127855710	1.01e-21	2.16653	0.126	0.029	3.06e-16	L-EPI	PVT1		MA0903.1	HOXB3	3.8e-21	0.483935	0.583	0.416	2.84e-18	HYPO/VE
TENT5B	9.45e-81	0.393818	0.477	0.113	3.18e-76	L-EPI		chrX-140438929-140440084	1.04e-21	1.50671	0.25	0.091	3.14e-16	L-EPI	SOX3		MA0088.2	ZNF143	4.62e-21	0.440174	0.612	0.454	3.45e-18	HYPO/VE
AP000688.2	1.01e-80	0.380687	0.42	0.087	3.41e-76	L-EPI		chr3-76038512-76039744	1.07e-21	3.12665	0.069	0.009	3.24e-16	L-EPI	ROBO2		MA0056.2	MZF1	6.3e-21	0.46452	0.599	0.43	4.7e-18	HYPO/VE
BCL11B	1.7e-80	0.50983	0.586	0.167	5.73e-76	L-EPI		chr9-127825008-127826014	1.14e-21	1.43405	0.276	0.106	3.44e-16	L-EPI	ENG		MA0683.1	POU4F2	1.96e-20	0.307263	0.532	0.359	1.46e-17	HYPO/VE
MCM31	2.22e-80	0.825286	0.925	0.525	7.46e-76	L-EPI		chr9-107674010-107675134	1.15e-21	2.72001	0.086	0.014	3.46e-16	L-EPI	KLF4		MA0888.1	EVX2	2.01e-20	0.455134	0.604	0.403	1.5e-17	HYPO/VE
SYN31	4.15e-80	0.91415	0.842	0.347	1.4e-75	L-EPI		chr20-63552540-63554655	1.15e-21	0.961545	0.486	0.253	3.48e-16	L-EPI	FNDC11		MA0736.1	GLIS2	2.47e-20	0.366859	0.594	0.408	1.85e-17	HYPO/VE
ZNF7241	4.73e-80	0.687441	0.813	0.342	1.59e-75	L-EPI		chr14-95979565-95980755	1.18e-21	2.14705	0.126	0.029	3.57e-16	L-EPI	TUNAR		MA1657.1	ZNF652	3.55e-20	0.451003	0.622	0.453	2.65e-17	HYPO/VE
SLC7A12	5.31e-80	0.611955	0.601	0.182	1.79e-75	L-EPI		chr4-182416502-182417093	1.19e-21	3.25104	0.06	0.007	3.6e-16	L-EPI	TENM3		MA1602.1	ZSCAN29	4.7e-20	0.436978	0.614	0.465	3.51e-17	HYPO/VE
FRAT2	5.44e-80	0.519752	0.58	0.168	1.83e-75	L-EPI		chr2-160054967-160055984	1.21e-21	2.75424	0.086	0.014	3.65e-16	L-EPI	PLA2R1		MA0791.1	POU4F3	5.79e-20	0.353054	0.576	0.385	4.32e-17	HYPO/VE
HDAC2-AS2	7.36e-80	0.775909	0.894	0.452	2.48e-75	L-EPI		chr1-233730485-233731154	1.21e-21	2.58309	0.098	0.018	3.66e-16	L-EPI	KCNK1		MA1583.1	ZFP57	5.69e-19	0.409101	0.599	0.435	4.24e-16	HYPO/VE
GALNT131	1.03e-79	0.962581	0.92	0.457	3.47e-75	L-EPI		chr7-92763574-92764454	1.21e-21	2.14025	0.141	0.035	3.66e-16	L-EPI	CDK6		MA1600.1	ZNF684	1.14e-18	0.406623	0.576	0.416	8.54e-16	HYPO/VE
SEMA3E1	1.77e-79	0.473431	0.661	0.201	5.96e-75	L-EPI		chr19-50909036-50910199	1.27e-21	1.2057	0.365	0.163	3.84e-16	L-EPI	KLK4		MA1126.1	FOS::JUN(var.2)	2.55e-18	0.546887	0.602	0.486	1.9e-15	HYPO/VE
PUM31	2.64e-79	0.845333	0.931	0.578	8.87e-75	L-EPI		chr19-12571408-12572166	1.28e-21	2.07548	0.149	0.039	3.88e-16	L-EPI	CTD-2192J16.20		MA0779.1	PAX1	2.99e-18	0.400017	0.62	0.473	2.23e-15	HYPO/VE
SAPCD2	3.62e-79	0.321141	0.411	0.087	1.22e-74	L-EPI		chr7-3194486-3195204	1.28e-21	2.78229	0.08	0.012	3.88e-16	L-EPI	AC073316.2		MA0100.3	MYB	4.41e-18	0.409558	0.601	0.455	3.29e-15	HYPO/VE
KHDRBS2	4.06e-79	0.621815	0.793	0.29	1.37e-74	L-EPI		chr22-19149441-19150936	1.29e-21	1.71275	0.201	0.064	3.89e-16	L-EPI	GSC2		MA0018.4	CREB1	4.79e-18	0.546976	0.609	0.462	3.58e-15	HYPO/VE
MYSM1	4.99e-79	0.935672	0.92	0.563	1.68e-74	L-EPI		chr6-115414894-115415965	1.32e-21	2.85571	0.078	0.012	3.98e-16	L-EPI	RP11-282C5.1		MA0781.1	PAX9	1.87e-17	0.37248	0.604	0.461	1.39e-14	HYPO/VE
PYGL	5.85e-79	0.482731	0.517	0.137	1.97e-74	L-EPI		chr5-96083298-96083934	1.35e-21	2.85918	0.078	0.012	4.08e-16	L-EPI	RP11-254I22.1		MA1151.1	RORC	1.97e-17	0.399943	0.61	0.458	1.47e-14	HYPO/VE
ZNF121	6.5e-79	0.795609	0.856	0.43	2.18e-74	L-EPI		chr1-90808592-90809828	1.37e-21	2.56186	0.095	0.017	4.13e-16	L-EPI	RP4-665J23.1		MA0821.1	HES5	2.26e-17	0.404228	0.594	0.439	1.69e-14	HYPO/VE
ZNF649	7.55e-79	0.508078	0.595	0.178	2.54e-74	L-EPI		chr2-77087910-77088834	1.41e-21	2.22681	0.124	0.028	4.27e-16	L-EPI	LRRTM4		MA0780.1	PAX3	5.08e-17	0.417673	0.575	0.433	3.79e-14	HYPO/VE
SLCO5A1	7.85e-79	0.370998	0.31	0.05	2.64e-74	L-EPI		chr1-90717530-90718284	1.42e-21	1.66807	0.207	0.067	4.28e-16	L-EPI	BARHL2		MA0131.2	HINFP	1.21e-16	0.367772	0.609	0.477	9.03e-14	HYPO/VE
HSPA91	9.77e-79	0.81283	0.963	0.726	3.29e-74	L-EPI		chr13-36431341-36433222	1.44e-21	1.42423	0.27	0.103	4.35e-16	L-EPI	CCNA1		MA0711.1	OTX1	1.44e-16	0.385407	0.619	0.467	1.07e-13	HYPO/VE
LIN28A	1.42e-78	0.898681	0.957	0.709	4.77e-74	L-EPI		chr6-57518926-57519554	1.45e-21	2.903	0.075	0.011	4.38e-16	L-EPI	PRIM2		MA0631.1	Six3	1.57e-16	0.405545	0.575	0.433	1.17e-13	HYPO/VE
G3BP11	2.51e-78	0.778731	0.977	0.834	8.44e-74	L-EPI		chr19-49889817-49891220	1.47e-21	1.23127	0.351	0.154	4.45e-16	L-EPI	IL4I1		MA0684.2	RUNX3	2.59e-16	0.380474	0.625	0.452	1.93e-13	HYPO/VE
LARGE2	8.57e-78	0.263962	0.244	0.031	2.88e-73	L-EPI		chr19-7868728-7869726	1.51e-21	1.02218	0.448	0.219	4.56e-16	L-EPI	PRR36		MA0608.1	Creb3l2	5.12e-16	0.361837	0.602	0.464	3.82e-13	HYPO/VE
PHF21B	1.32e-77	0.878178	0.79	0.336	4.43e-73	L-EPI		chrX-114906567-114907439	1.52e-21	3.12635	0.06	0.007	4.58e-16	L-EPI	HTR2C		MA0004.1	Arnt	5.69e-16	0.352264	0.612	0.446	4.24e-13	HYPO/VE
GPRC5B	1.75e-77	0.456825	0.583	0.17	5.88e-73	L-EPI		chr20-49482291-49483088	1.52e-21	1.4431	0.256	0.093	4.58e-16	L-EPI	KCNB1		MA0006.1	Ahr::Arnt	1.14e-15	0.357106	0.602	0.468	8.54e-13	HYPO/VE
LDB2	2.12e-77	1.06016	0.98	0.646	7.14e-73	L-EPI		chr7-30699822-30700502	1.52e-21	2.07765	0.141	0.035	4.59e-16	L-EPI	CRHR2		MA1131.1	FOSL2::JUN(var.2)	1.68e-15	0.521366	0.609	0.48	1.25e-12	HYPO/VE
ADGRL1	2.24e-77	0.588454	0.721	0.269	7.54e-73	L-EPI		chr19-35224725-35225517	1.52e-21	2.24651	0.126	0.029	4.6e-16	L-EPI	FAM187B		MA1106.1	HIF1A	2.64e-15	0.329233	0.62	0.448	1.97e-12	HYPO/VE
MAP7	3.66e-77	0.785019	0.882	0.403	1.23e-72	L-EPI		chr10-100485462-100486399	1.53e-21	2.30778	0.115	0.024	4.61e-16	L-EPI	SEC31B		MA1594.1	ZNF382	3.78e-15	0.368769	0.581	0.45	2.82e-12	HYPO/VE
BCOR	5.17e-77	0.632979	0.704	0.251	1.74e-72	L-EPI		chr1-110673953-110675673	1.54e-21	1.33261	0.305	0.122	4.64e-16	L-EPI	KCNA3		MA0733.1	EGR4	5.48e-15	0.250853	0.539	0.388	4.09e-12	HYPO/VE
JPH11	7.66e-77	0.436726	0.509	0.131	2.57e-72	L-EPI		chr6-92847355-92848334	1.55e-21	2.97696	0.072	0.01	4.68e-16	L-EPI	RP11-127B16.1		MA0069.1	PAX6	9.78e-15	0.336629	0.627	0.468	7.29e-12	HYPO/VE
AMD11	9.98e-77	0.785476	0.957	0.666	3.35e-72	L-EPI		chr6-123768993-123769919	1.56e-21	2.91889	0.072	0.01	4.71e-16	L-EPI	NKAIN2		MA0863.1	MTF1	9.9e-15	0.333881	0.61	0.467	7.38e-12	HYPO/VE
ADK	1.56e-76	0.986129	0.977	0.817	5.24e-72	L-EPI		chr2-161427530-161428375	1.58e-21	1.91396	0.158	0.043	4.76e-16	L-EPI	SLC4A10		MA0465.2	CDX2	1.6e-14	0.508973	0.588	0.478	1.19e-11	HYPO/VE
CTBP2	1.97e-76	0.783928	0.98	0.909	6.61e-72	L-EPI		chr2-61582086-61582576	1.61e-21	2.92228	0.072	0.01	4.87e-16	L-EPI	XPO1		MA0083.3	SRF	7.71e-14	0.379889	0.571	0.431	5.75e-11	HYPO/VE
N4BP3	2.93e-76	0.262599	0.33	0.058	9.87e-72	L-EPI		chr2-170711762-170712308	1.65e-21	2.02218	0.149	0.039	5e-16	L-EPI	LINC01124		MA1108.2	MXI1	1.06e-13	0.333923	0.568	0.437	7.94e-11	HYPO/VE
ANO5	3.82e-76	0.471546	0.54	0.15	1.29e-71	L-EPI		chr19-14758450-14759291	1.67e-21	2.06486	0.135	0.032	5.03e-16	L-EPI	ADGRE2		MA0804.1	TBX19	1.43e-13	0.276367	0.567	0.419	1.07e-10	HYPO/VE
LRPPRC1	3.9e-76	0.787687	0.977	0.782	1.31e-71	L-EPI		chr3-186193036-186194748	1.76e-21	1.66539	0.218	0.074	5.31e-16	L-EPI	DGKG		MA1634.1	BATF	1.6e-13	1.18424	0.614	0.476	1.2e-10	HYPO/VE
NTN11	6.59e-76	0.294953	0.273	0.039	2.22e-71	L-EPI		chr12-98894359-98895645	1.8e-21	1.73605	0.216	0.073	5.43e-16	L-EPI	ANKS1B		MA1101.2	BACH2	1.97e-13	1.08138	0.619	0.48	1.47e-10	HYPO/VE
AR	7.37e-76	0.404785	0.503	0.125	2.48e-71	L-EPI		chr20-62227641-62228567	1.8e-21	2.14605	0.126	0.029	5.45e-16	L-EPI	OSBPL2		MA0835.2	BATF3	2.35e-13	1.15084	0.601	0.477	1.75e-10	HYPO/VE
NKAIN21	9.84e-76	1.01974	0.445	0.107	3.31e-71	L-EPI		chr14-54362040-54362529	1.81e-21	3.27322	0.063	0.008	5.48e-16	L-EPI	CDKN3		MA0796.1	TGIF1	2.76e-13	0.345215	0.593	0.457	2.06e-10	HYPO/VE
RBPMS2	1.31e-75	0.664615	0.799	0.357	4.4e-71	L-EPI		chr16-51181200-51182155	1.84e-21	2.89146	0.08	0.013	5.54e-16	L-EPI	SALL1		MA1654.1	ZNF16	3.89e-13	0.331063	0.545	0.411	2.9e-10	HYPO/VE
IGSF8	1.49e-75	0.414342	0.532	0.144	5.03e-71	L-EPI		chr1-207644654-207645946	1.86e-21	2.505	0.095	0.017	5.62e-16	L-EPI	CR1L		MA1530.1	NKX6-3	4.23e-13	0.338478	0.575	0.438	3.16e-10	HYPO/VE
DSCC11	2.42e-75	0.480006	0.629	0.201	8.15e-71	L-EPI		chr4-112516327-112516913	1.94e-21	2.05659	0.138	0.034	5.87e-16	L-EPI	NEUROG2		MA0107.1	RELA	6.6e-13	0.335366	0.557	0.436	4.92e-10	HYPO/VE
DLGAP1-AS2	3.08e-75	0.264031	0.27	0.039	1.03e-70	L-EPI		chr11-111976521-111977961	1.98e-21	1.39574	0.273	0.104	5.99e-16	L-EPI	DIXDC1		MA0462.2	BATF::JUN	7.84e-13	1.14756	0.617	0.478	5.85e-10	HYPO/VE
CHEK2	4.58e-75	0.596835	0.661	0.235	1.54e-70	L-EPI		chrX-42948838-42949152	2.01e-21	3.28816	0.057	0.006	6.08e-16	L-EPI	PPP1R2P9		MA0259.1	ARNT::HIF1A	1.01e-12	0.301314	0.593	0.456	7.52e-10	HYPO/VE
OSBPL61	8.2e-75	0.538933	0.609	0.19	2.76e-70	L-EPI		chr3-10234431-10235278	2.02e-21	1.98102	0.155	0.042	6.09e-16	L-EPI	IRAK2		MA1154.1	ZNF282	1.41e-12	0.294712	0.544	0.434	1.05e-09	HYPO/VE
DEK1	9.9e-75	0.857322	0.98	0.796	3.33e-70	L-EPI		chr17-66963983-66966244	2.04e-21	1.2565	0.325	0.136	6.17e-16	L-EPI	CACNG4		MA0905.1	HOXC10	2.47e-12	0.367028	0.597	0.485	1.85e-09	HYPO/VE
MIR924HG1	2.26e-74	1.0253	0.833	0.364	7.61e-70	L-EPI		chrX-40459487-40459972	2.14e-21	3.25651	0.057	0.006	6.46e-16	L-EPI	ATP6AP2		MA0839.1	CREB3L1	4.88e-12	0.312353	0.599	0.473	3.64e-09	HYPO/VE
SYNE2	3.58e-74	0.862256	0.986	0.715	1.2e-69	L-EPI		chr2-56159967-56160170	2.14e-21	5.43487	0.026	0.001	6.47e-16	L-EPI	RP11-482H16.1		MA0610.1	DMRT3	7.6e-12	0.30037	0.586	0.456	5.67e-09	HYPO/VE
DTNA	4.14e-74	0.583057	0.638	0.197	1.39e-69	L-EPI		chr10-42932193-42934227	2.14e-21	1.37475	0.279	0.108	6.47e-16	L-EPI	LINC01264		MA0898.1	Hmx3	3.18e-11	0.275699	0.567	0.429	2.37e-08	HYPO/VE
AIG1	6.92e-74	0.833097	0.77	0.343	2.33e-69	L-EPI		chr12-111418007-111418907	2.2e-21	2.59233	0.089	0.015	6.65e-16	L-EPI	SH2B3		MA0749.1	ZBED1	3.91e-11	0.280748	0.596	0.474	2.91e-08	HYPO/VE
HSP90AB11	7.15e-74	0.838131	0.991	0.991	2.4e-69	L-EPI		chr22-29313075-29313512	2.2e-21	1.87087	0.181	0.055	6.65e-16	L-EPI	RASL10A		MA0483.1	Gfi1b	8.34e-11	0.279337	0.596	0.448	6.22e-08	HYPO/VE
MCM61	7.64e-74	0.719273	0.787	0.344	2.57e-69	L-EPI		chr1-220338506-220339256	2.21e-21	2.18572	0.124	0.028	6.69e-16	L-EPI	RP11-302I18.3		MA0147.3	MYC	1.04e-10	0.266975	0.588	0.447	7.75e-08	HYPO/VE
AC104461.1	1.2e-73	0.640658	0.718	0.27	4.03e-69	L-EPI		chr1-37033788-37035048	2.22e-21	1.60968	0.218	0.073	6.69e-16	L-EPI	GRIK3		MA0767.1	GCM2	1.06e-10	0.276968	0.562	0.44	7.94e-08	HYPO/VE
DAB11	1.79e-73	0.862783	0.77	0.315	6.04e-69	L-EPI		chr1-65330604-65331132	2.36e-21	3.10549	0.063	0.008	7.14e-16	L-EPI	DNAJC6		MA0739.1	Hic1	1.24e-10	0.281449	0.583	0.438	9.24e-08	HYPO/VE
KCNH8	4.12e-73	0.583765	0.606	0.192	1.38e-68	L-EPI		chr9-84708202-84708823	2.4e-21	3.81558	0.046	0.004	7.26e-16	L-EPI	NTRK2		MA1100.2	ASCL1	1.35e-10	0.311435	0.56	0.448	1.01e-07	HYPO/VE
DNAH11	5.54e-73	0.338651	0.503	0.126	1.86e-68	L-EPI		chr10-23173199-23175066	2.41e-21	1.87525	0.172	0.05	7.28e-16	L-EPI	PTF1A		MA0797.1	TGIF2	2.28e-10	0.308577	0.573	0.453	1.7e-07	HYPO/VE
BCL11A	5.74e-73	0.728686	0.828	0.358	1.93e-68	L-EPI		chr2-85430695-85431568	2.44e-21	1.89039	0.158	0.043	7.37e-16	L-EPI	SH2D6		MA0101.1	REL	2.46e-10	0.291101	0.565	0.455	1.83e-07	HYPO/VE
AC024022.1	6.5e-73	0.387871	0.264	0.04	2.19e-68	L-EPI		chr1-1780092-1780395	2.46e-21	2.38395	0.112	0.024	7.44e-16	L-EPI	NADK		MA0715.1	PROP1	3.57e-10	0.255399	0.515	0.418	2.66e-07	HYPO/VE
AC026341.1	9.97e-73	0.750908	0.603	0.195	3.35e-68	L-EPI		chr1-224340585-224341359	2.46e-21	2.08912	0.129	0.03	7.44e-16	L-EPI	NVL		MA1145.1	FOSL2::JUND(var.2)	5.09e-10	0.41149	0.58	0.498	3.79e-07	HYPO/VE
AC017050.1	1.21e-72	0.439736	0.445	0.109	4.08e-68	L-EPI		chr3-181756001-181757144	2.49e-21	2.69529	0.086	0.014	7.52e-16	L-EPI	SOX2		MA1560.1	SOHLH2	1.08e-09	0.254164	0.565	0.463	8.06e-07	HYPO/VE
ELOVL7	2.14e-72	0.374399	0.414	0.094	7.19e-68	L-EPI		chr1-173448430-173449280	2.52e-21	3.14902	0.057	0.006	7.61e-16	L-EPI	PRDX6		MA0854.1	Alx1	1.29e-09	0.277522	0.539	0.419	9.61e-07	HYPO/VE
AC007326.5	4.57e-72	0.304618	0.333	0.061	1.54e-67	L-EPI		chr13-112078924-112079513	2.52e-21	2.70316	0.086	0.014	7.62e-16	L-EPI	RP11-450H6.3		MA0626.1	Npas2	1.54e-09	0.25934	0.562	0.448	1.15e-06	HYPO/VE
REST	7.12e-72	0.791865	0.963	0.797	2.4e-67	L-EPI		chr6-143746442-143747038	2.53e-21	2.22108	0.118	0.026	7.66e-16	L-EPI	PHACTR2		MA0527.1	ZBTB33	2.05e-09	0.275784	0.609	0.491	1.53e-06	HYPO/VE
PRUNE2	9.44e-72	0.333253	0.293	0.049	3.17e-67	L-EPI		chr15-90583373-90584240	2.73e-21	2.18381	0.124	0.028	8.25e-16	L-EPI	CRTC3		MA0476.1	FOS	5.18e-09	0.930351	0.578	0.482	3.86e-06	HYPO/VE
PRKDC1	1.95e-71	0.682901	0.983	0.941	6.55e-67	L-EPI		chr14-70293262-70293928	2.75e-21	2.84753	0.078	0.012	8.31e-16	L-EPI	RP11-718G2.5		MA1645.1	NKX2-2	5.29e-09	0.252824	0.573	0.461	3.95e-06	HYPO/VE
TICRR	2e-71	0.414623	0.569	0.169	6.72e-67	L-EPI		chr8-37317761-37318825	2.75e-21	2.74084	0.08	0.013	8.31e-16	L-EPI	RP11-527N22.1		MA1113.2	PBX2	8.95e-09	0.282897	0.583	0.474	6.68e-06	HYPO/VE
RRAS2	2.57e-71	0.846389	0.92	0.619	8.64e-67	L-EPI		chr5-5522120-5522657	2.77e-21	3.06019	0.063	0.008	8.36e-16	L-EPI	ICE1		MA0477.2	FOSL1	9.32e-09	0.966416	0.591	0.476	6.95e-06	HYPO/VE
CEBPZ1	3e-71	0.804648	0.908	0.565	1.01e-66	L-EPI		chr19-49209873-49211266	2.8e-21	1.17611	0.374	0.173	8.44e-16	L-EPI	TRPM4		MA0823.1	HEY1	1.34e-08	0.258992	0.56	0.468	1e-05	HYPO/VE
HES6	7.71e-71	0.319039	0.359	0.072	2.59e-66	L-EPI		chr6-127483253-127483918	2.81e-21	3.36023	0.055	0.006	8.48e-16	L-EPI	SOGA3		MA0871.2	TFEC	1.53e-08	0.263693	0.583	0.494	1.14e-05	HYPO/VE
IPO51	8.26e-71	0.740399	0.951	0.663	2.78e-66	L-EPI		chr14-23161006-23161567	2.84e-21	2.04206	0.141	0.035	8.57e-16	L-EPI	SLC7A8		MA1636.1	CEBPG(var.2)	1.58e-08	0.3811	0.537	0.46	1.18e-05	HYPO/VE
MYO5C	1.17e-70	0.370615	0.471	0.122	3.94e-66	L-EPI		chr9-126722075-126724087	2.9e-21	1.22836	0.333	0.142	8.76e-16	L-EPI	LMX1B		MA1622.1	Smad2::Smad3	2.82e-08	0.912236	0.58	0.484	2.11e-05	HYPO/VE
NMRK2	1.22e-70	0.331325	0.365	0.077	4.1e-66	L-EPI		chr20-62707764-62709360	3.02e-21	1.62207	0.216	0.072	9.13e-16	L-EPI	NTSR1		MA0908.1	HOXD11	3.43e-08	0.302145	0.597	0.494	2.56e-05	HYPO/VE
PEBP1	1.71e-70	0.917194	0.974	0.862	5.76e-66	L-EPI		chr16-23754463-23755659	3.06e-21	2.63613	0.086	0.014	9.25e-16	L-EPI	CHP2		MA0040.1	Foxq1	4.13e-08	0.262217	0.578	0.478	3.08e-05	HYPO/VE
SEL1L3	2.65e-70	0.378694	0.454	0.112	8.9e-66	L-EPI		chr5-14577106-14577678	3.12e-21	2.49611	0.098	0.018	9.42e-16	L-EPI	FAM105A		MA0164.1	Nr2e3	5.38e-08	0.252593	0.554	0.461	4.01e-05	HYPO/VE
IL17RD	3.9e-70	0.607964	0.543	0.165	1.31e-65	L-EPI		chr3-16671361-16672047	3.12e-21	3.66663	0.049	0.004	9.42e-16	L-EPI	DAZL		MA1496.1	HOXA4	1.81e-07	0.252393	0.55	0.467	0.000135386	HYPO/VE
PDK3	5.08e-70	0.707388	0.845	0.435	1.71e-65	L-EPI		chr15-86236402-86237390	3.15e-21	2.1186	0.138	0.034	9.53e-16	L-EPI	AGBL1		MA1504.1	HOXC4	1.81e-07	0.252393	0.55	0.467	0.000135386	HYPO/VE
RYR1	5.21e-70	0.252039	0.31	0.054	1.75e-65	L-EPI		chr6-46490467-46492214	3.18e-21	1.11845	0.388	0.178	9.59e-16	L-EPI	RCAN2		MA1507.1	HOXD4	1.81e-07	0.252393	0.55	0.467	0.000135386	HYPO/VE
CHEK11	6.09e-70	0.72103	0.879	0.433	2.05e-65	L-EPI		chr11-6800713-6801637	3.26e-21	3.64303	0.049	0.004	9.84e-16	L-EPI	OR6A2		MA0490.2	JUNB	7.95e-07	0.775979	0.586	0.483	0.00059299	HYPO/VE
PPARGC1B	6.5e-70	0.39455	0.451	0.114	2.18e-65	L-EPI		chr21-42959681-42960088	3.26e-21	2.42128	0.101	0.019	9.84e-16	L-EPI	PKNOX1		MA1142.1	FOSL1::JUND	8.72e-07	0.790407	0.571	0.482	0.00065049	HYPO/VE
PIF1	6.8e-70	0.424694	0.483	0.13	2.29e-65	L-EPI		chrX-140504876-140505183	3.26e-21	2.07419	0.132	0.031	9.85e-16	L-EPI	SOX3		MA1134.1	FOS::JUNB	1.4e-06	0.82934	0.57	0.481	0.00104661	HYPO/VE
PCNX2	7.9e-70	0.86162	0.885	0.506	2.65e-65	L-EPI		chr7-51949767-51950531	3.27e-21	2.65575	0.089	0.015	9.87e-16	L-EPI	RP11-153N17.1		MA0466.2	CEBPB	1.58e-06	0.290437	0.563	0.478	0.00118145	HYPO/VE
IFI30	9.15e-70	0.31423	0.391	0.087	3.08e-65	L-EPI		chr18-37553670-37554770	3.34e-21	2.08842	0.138	0.034	1.01e-15	L-EPI	CELF4		MA1137.1	FOSL1::JUNB	1.75e-06	0.804942	0.575	0.483	0.00130434	HYPO/VE
AP002954.2	9.72e-70	0.50475	0.402	0.091	3.27e-65	L-EPI		chr3-106830213-106830668	3.34e-21	3.62087	0.049	0.004	1.01e-15	L-EPI	LINC00882		MA0799.1	RFX4	3.27e-06	0.349465	0.536	0.459	0.00244196	HYPO/VE
PTCHD1-AS	9.78e-70	0.687966	0.836	0.348	3.29e-65	L-EPI		chr9-34809471-34810323	3.41e-21	3.05647	0.066	0.008	1.03e-15	L-EPI	FAM205C		MA1141.1	FOS::JUND	3.31e-06	0.796652	0.568	0.483	0.0024708	HYPO/VE
PUS71	1.32e-69	0.620605	0.805	0.363	4.45e-65	L-EPI		chr5-18797860-18798451	3.44e-21	1.91724	0.164	0.046	1.04e-15	L-EPI	CTD-2023M8.1		MA0841.1	NFE2	4.72e-06	0.677958	0.563	0.482	0.00351996	HYPO/VE
PAICS1	1.7e-69	0.784927	0.957	0.739	5.71e-65	L-EPI		chr5-157881502-157881790	3.5e-21	4.11466	0.04	0.003	1.06e-15	L-EPI	CLINT1		MA0478.1	FOSL2	5.26e-06	0.757377	0.558	0.483	0.00392604	HYPO/VE
CD9	3.23e-69	0.770455	0.902	0.479	1.09e-64	L-EPI		chr19-7550436-7551737	3.51e-21	1.08125	0.394	0.181	1.06e-15	L-EPI	PNPLA6		MA1128.1	FOSL1::JUN	5.27e-06	0.77415	0.565	0.483	0.00393349	HYPO/VE
PRIM11	4.44e-69	0.609986	0.733	0.299	1.49e-64	L-EPI		chr5-155019235-155020212	3.65e-21	2.85889	0.075	0.011	1.1e-15	L-EPI	KIF4B		MA1130.1	FOSL2::JUN	1.14e-05	0.751358	0.557	0.482	0.00850551	HYPO/VE
HSPD11	4.84e-69	0.803538	0.98	0.919	1.63e-64	L-EPI		chr19-42095571-42096532	3.81e-21	1.83271	0.17	0.049	1.15e-15	L-EPI	POU2F2		MA1144.1	FOSL2::JUND	1.36e-05	0.746048	0.565	0.487	0.0101603	HYPO/VE
AC093916.1	6.72e-69	0.312541	0.19	0.02	2.26e-64	L-EPI		chr12-113135229-113136353	3.93e-21	1.44782	0.264	0.1	1.19e-15	L-EPI	RASAL1		MA1138.1	FOSL2::JUNB	1.38e-05	0.70951	0.557	0.485	0.0102664	HYPO/VE
FABP51	7.47e-69	0.930221	0.983	0.69	2.51e-64	L-EPI		chr12-125192907-125193129	3.98e-21	3.20882	0.06	0.007	1.2e-15	L-EPI	TMEM132B		MA0491.2	JUND	2.55e-05	0.680405	0.56	0.485	0.0190569	HYPO/VE
PBX31	9.66e-69	0.926979	0.974	0.751	3.25e-64	L-EPI		chr11-63530087-63530398	4e-21	3.18448	0.06	0.007	1.21e-15	L-EPI	RARRES3		MA1135.1	FOSB::JUNB	3.68e-05	0.689568	0.563	0.487	0.0274236	HYPO/VE
SLTM	1.5e-68	0.794678	0.96	0.828	5.04e-64	L-EPI		chr7-129168238-129170743	4.02e-21	1.26383	0.339	0.15	1.22e-15	L-EPI	TSPAN33		MA0489.1	JUN(var.2)	4.67e-05	0.626525	0.56	0.48	0.0348102	HYPO/VE
ID31	1.53e-68	1.1063	0.871	0.473	5.15e-64	L-EPI		chr4-41745415-41746554	4.04e-21	1.84748	0.181	0.055	1.22e-15	L-EPI	PHOX2B		MA0655.1	JDP2	8.81e-05	0.556073	0.557	0.483	0.0657375	HYPO/VE
ADAM22	3.17e-68	0.564458	0.589	0.197	1.07e-63	L-EPI		chr1-214317270-214317688	4.17e-21	2.70007	0.078	0.012	1.26e-15	L-EPI	SMYD2		MA0099.3	FOS::JUN	0.000110961	0.654284	0.549	0.49	0.0827769	HYPO/VE
SSB	4.1e-68	0.875812	0.986	0.911	1.38e-63	L-EPI		chr2-176106439-176108080	4.24e-21	1.62526	0.204	0.066	1.28e-15	L-EPI	HOXD11		MA0836.2	CEBPD	0.000143112	0.283415	0.511	0.469	0.106761	HYPO/VE
EIF4E3	5.34e-68	0.296679	0.348	0.071	1.79e-63	L-EPI		chr17-9054072-9055331	4.26e-21	2.56287	0.092	0.016	1.29e-15	L-EPI	NTN1		MA1132.1	JUN::JUNB	0.000409503	0.550318	0.56	0.491	0.305489	HYPO/VE
FGF12	2.62e-67	0.554308	0.549	0.167	8.82e-63	L-EPI		chr13-100195411-100195991	4.31e-21	2.7978	0.075	0.011	1.3e-15	L-EPI	PCCA		MA1130.1	FOSL2::JUN	0	4.31729	0.833	0.22	0	EXMC
ENO2	3.5e-67	0.288311	0.353	0.075	1.18e-62	L-EPI		chr6-27505520-27506002	4.4e-21	2.01578	0.144	0.037	1.33e-15	L-EPI	ZNF184		MA1144.1	FOSL2::JUND	0	4.31318	0.835	0.227	0	EXMC
MAP3K21	4.07e-67	0.318849	0.385	0.087	1.37e-62	L-EPI		chr7-157684229-157686170	4.56e-21	1.61694	0.224	0.078	1.38e-15	L-EPI	PTPRN2		MA1141.1	FOS::JUND	0	4.25731	0.829	0.226	0	EXMC
LARGE1	6.49e-67	0.817515	0.899	0.529	2.18e-62	L-EPI		chr4-25862024-25864295	4.57e-21	1.32746	0.302	0.123	1.38e-15	L-EPI	SEL1L3		MA1128.1	FOSL1::JUN	0	4.24365	0.834	0.221	0	EXMC
PRKG1	6.93e-67	0.616508	0.882	0.41	2.33e-62	L-EPI		chr4-78721059-78722236	4.6e-21	2.17741	0.121	0.027	1.39e-15	L-EPI	LINC01094		MA0099.3	FOS::JUN	0	4.22775	0.837	0.228	0	EXMC
ELAVL2	1.08e-66	0.343318	0.325	0.063	3.65e-62	L-EPI		chr12-66496645-66497760	4.93e-21	2.53278	0.092	0.016	1.49e-15	L-EPI	GRIP1		MA1135.1	FOSB::JUNB	0	4.21557	0.834	0.228	0	EXMC
NOP561	1.51e-66	0.737466	0.954	0.649	5.09e-62	L-EPI		chr17-76968500-76970033	4.93e-21	1.22258	0.342	0.15	1.49e-15	L-EPI	RP11-87G24.3		MA1137.1	FOSL1::JUNB	0	4.19774	0.836	0.223	0	EXMC
RTKN2	2.28e-66	0.487751	0.635	0.224	7.68e-62	L-EPI		chr5-88671904-88672282	5.1e-21	2.37959	0.103	0.021	1.54e-15	L-EPI	LINC00461		MA1138.1	FOSL2::JUNB	0	4.14919	0.835	0.222	0	EXMC
GLDC	2.62e-66	0.580194	0.851	0.359	8.8e-62	L-EPI		chr7-143902513-143902730	5.11e-21	2.24944	0.109	0.023	1.54e-15	L-EPI	TCAF1		MA0478.1	FOSL2	0	4.147	0.828	0.225	0	EXMC
GLI2	3.15e-66	0.675047	0.784	0.336	1.06e-61	L-EPI		chr19-11226951-11227940	5.29e-21	1.74225	0.19	0.059	1.6e-15	L-EPI	DOCK6		MA1134.1	FOS::JUNB	0	4.14511	0.83	0.222	0	EXMC
AC004830.2	3.75e-66	0.382863	0.218	0.029	1.26e-61	L-EPI		chr3-186079488-186080548	5.32e-21	2.3878	0.103	0.021	1.61e-15	L-EPI	ETV5		MA0491.2	JUND	0	4.11364	0.83	0.227	0	EXMC
DNA21	4.1e-66	0.611527	0.825	0.372	1.38e-61	L-EPI		chr17-58531198-58532500	5.53e-21	1.47212	0.256	0.096	1.67e-15	L-EPI	2022-09-04		MA0476.1	FOS	0	4.11296	0.83	0.226	0	EXMC
PLS3	4.11e-66	0.784597	0.948	0.758	1.38e-61	L-EPI		chr18-66271832-66272405	5.62e-21	2.38807	0.103	0.021	1.7e-15	L-EPI	CDH19		MA0477.2	FOSL1	0	4.07334	0.818	0.229	0	EXMC
SEMA6B	4.43e-66	0.259527	0.336	0.067	1.49e-61	L-EPI		chr8-73448715-73449462	5.75e-21	1.86752	0.167	0.048	1.74e-15	L-EPI	STAU2		MA1142.1	FOSL1::JUND	0	4.01003	0.832	0.223	0	EXMC
MIR31HG	5.88e-66	0.413431	0.445	0.115	1.98e-61	L-EPI		chr12-12985877-12986331	5.78e-21	2.15929	0.126	0.03	1.74e-15	L-EPI	HEBP1		MA1622.1	Smad2::Smad3	0	3.96727	0.824	0.234	0	EXMC
UNC13B	7.36e-66	0.715263	0.825	0.412	2.48e-61	L-EPI		chr1-23394627-23395563	5.79e-21	2.15821	0.124	0.028	1.75e-15	L-EPI	TCEA3		MA0489.1	JUN(var.2)	0	3.96374	0.821	0.227	0	EXMC
SLC4A71	8.33e-66	0.806043	0.934	0.602	2.8e-61	L-EPI		chr10-116324263-116325555	5.9e-21	2.6466	0.092	0.017	1.78e-15	L-EPI	CCDC172		MA0490.2	JUNB	0	3.90487	0.828	0.232	0	EXMC
LARS1	9.3e-66	0.719846	0.968	0.747	3.13e-61	L-EPI		chr3-43994731-43995548	5.97e-21	1.85939	0.161	0.045	1.8e-15	L-EPI	RP4-555D20.3		MA0462.2	BATF::JUN	0	3.85139	0.819	0.236	0	EXMC
GRIK3	1.11e-65	0.321997	0.293	0.051	3.74e-61	L-EPI		chr1-35706951-35708884	6.03e-21	1.37057	0.284	0.113	1.82e-15	L-EPI	C1orf216		MA1634.1	BATF	0	3.82365	0.818	0.234	0	EXMC
EDA	1.6e-65	0.613133	0.833	0.355	5.36e-61	L-EPI		chr16-4987313-4988317	6.21e-21	2.20993	0.121	0.027	1.88e-15	L-EPI	SEC14L5		MA0655.1	JDP2	0	3.75972	0.832	0.221	0	EXMC
ZMAT4	1.77e-65	0.34474	0.486	0.129	5.96e-61	L-EPI		chr22-46070027-46072649	6.37e-21	1.25046	0.322	0.137	1.92e-15	L-EPI	MIRLET7BHG		MA1132.1	JUN::JUNB	0	3.74014	0.843	0.227	0	EXMC
RAB12	3.55e-65	0.70879	0.744	0.355	1.19e-60	L-EPI		chr6-44275685-44276581	6.39e-21	2.57392	0.098	0.019	1.93e-15	L-EPI	TMEM151B		MA0835.2	BATF3	0	3.72885	0.816	0.234	0	EXMC
STOX2	4.44e-65	0.654163	0.693	0.261	1.49e-60	L-EPI		chrX-46326656-46328460	6.46e-21	1.4234	0.279	0.111	1.95e-15	L-EPI	LINC01186		MA0841.1	NFE2	0	3.39193	0.82	0.231	0	EXMC
THSD4	5.84e-65	0.617342	0.661	0.245	1.96e-60	L-EPI		chr9-6771640-6772100	6.59e-21	3.09296	0.063	0.008	1.99e-15	L-EPI	KDM4C		MA1101.2	BACH2	0	3.34279	0.809	0.249	0	EXMC
SNRPN1	6.27e-65	0.838977	0.974	0.86	2.11e-60	L-EPI		chr8-64580360-64581882	6.76e-21	1.32584	0.299	0.122	2.04e-15	L-EPI	BHLHE22		MA0092.1	Hand1::Tcf3	5.46e-288	1.66373	0.8	0.334	4.07e-285	EXMC
SLC7A3	6.95e-65	0.375499	0.557	0.168	2.34e-60	L-EPI		chr10-70455144-70455652	7e-21	1.82196	0.167	0.047	2.12e-15	L-EPI	NODAL		MA1633.1	BACH1	1.73e-255	1.93162	0.721	0.293	1.29e-252	EXMC
2022-03-01	8.83e-65	0.487107	0.644	0.222	2.97e-60	L-EPI		chr11-28792851-28793874	7.06e-21	2.70368	0.083	0.014	2.13e-15	L-EPI	RP11-115J23.1		MA0682.2	PITX1	3.15e-218	1.25113	0.719	0.326	2.35e-215	EXMC
DHCR241	8.84e-65	0.743256	0.851	0.437	2.97e-60	L-EPI		chr12-7788444-7789427	7.08e-21	2.36869	0.106	0.022	2.14e-15	L-EPI	NANOG		MA0712.2	OTX2	7.29e-194	1.26963	0.71	0.33	5.43e-191	EXMC
IPO71	9.6e-65	0.701042	0.96	0.737	3.23e-60	L-EPI		chr18-60492840-60493492	7.08e-21	3.06896	0.066	0.009	2.14e-15	L-EPI	MC4R		MA1547.1	PITX2	5.27e-191	1.13053	0.699	0.34	3.93e-188	EXMC
PPP1R9A	2.39e-64	0.778202	0.888	0.457	8.04e-60	L-EPI		chr16-2386835-2387365	7.27e-21	2.4206	0.103	0.021	2.2e-15	L-EPI	CCNF		MA0648.1	GSC	1.99e-180	1.14883	0.699	0.342	1.48e-177	EXMC
POLQ1	4.14e-64	0.603856	0.773	0.317	1.39e-59	L-EPI		chr4-6595741-6596371	7.45e-21	2.38218	0.109	0.023	2.25e-15	L-EPI	MAN2B2		MA0714.1	PITX3	5.06e-167	1.07282	0.683	0.349	3.78e-164	EXMC
SCG5	4.61e-64	0.301429	0.394	0.093	1.55e-59	L-EPI		chr10-49608981-49610669	7.59e-21	1.6158	0.21	0.07	2.29e-15	L-EPI	SLC18A3		MA0891.1	GSC2	1.86e-164	1.07664	0.681	0.345	1.38e-161	EXMC
AC034268.2	5.68e-64	0.300073	0.178	0.019	1.91e-59	L-EPI		chr11-69293844-69294356	7.6e-21	1.84051	0.167	0.048	2.3e-15	L-EPI	MYEOV		MA0591.1	Bach1::Mafk	3.61e-132	0.974225	0.656	0.341	2.7e-129	EXMC
PPP1R1A	7.5e-64	0.261116	0.305	0.059	2.52e-59	L-EPI		chr2-72923772-72925198	7.89e-21	1.74545	0.19	0.06	2.38e-15	L-EPI	EMX1		MA1123.2	TWIST1	2.21e-123	0.815417	0.675	0.38	1.65e-120	EXMC
DPP10	8.04e-64	1.00699	0.945	0.623	2.7e-59	L-EPI		chr15-34754085-34755594	7.93e-21	1.85069	0.17	0.049	2.4e-15	L-EPI	GJD2		MA1153.1	Smad4	5.73e-118	0.808168	0.685	0.415	4.27e-115	EXMC
TKT1	9.83e-64	0.809564	0.98	0.829	3.3e-59	L-EPI		chrX-88982192-88983296	7.94e-21	2.89077	0.075	0.011	2.4e-15	L-EPI	CPXCR1		MA0089.2	NFE2L1	9.72e-106	0.939675	0.622	0.342	7.25e-103	EXMC
TAF4B1	1.16e-63	0.508354	0.638	0.231	3.91e-59	L-EPI		chr12-90983925-90984969	8.02e-21	3.02034	0.069	0.009	2.42e-15	L-EPI	EPYC		MA0883.1	Dmbx1	6.69e-102	0.761278	0.648	0.367	4.99e-99	EXMC
ST6GAL2	1.43e-63	0.250535	0.218	0.03	4.79e-59	L-EPI		chr5-133328043-133328769	8.13e-21	3.03255	0.066	0.009	2.46e-15	L-EPI	FSTL4		MA0467.1	Crx	4.8e-95	0.766009	0.622	0.37	3.58e-92	EXMC
SBK1	2.16e-63	0.388618	0.54	0.17	7.27e-59	L-EPI		chr4-785310-785782	8.26e-21	2.05737	0.135	0.033	2.49e-15	L-EPI	CPLX1		MA0496.3	MAFK	2.8e-84	0.756046	0.623	0.38	2.09e-81	EXMC
CR1L	2.58e-63	0.298289	0.21	0.027	8.67e-59	L-EPI		chr16-61967937-61968459	8.27e-21	3.96041	0.043	0.003	2.5e-15	L-EPI	CDH8		MA0501.1	MAF::NFE2	2.26e-72	0.678641	0.601	0.372	1.68e-69	EXMC
MB21D2	3.42e-63	0.601797	0.701	0.284	1.15e-58	L-EPI		chrX-99241906-99242445	8.62e-21	2.67469	0.083	0.014	2.61e-15	L-EPI	RP11-485F13.1		MA0762.1	ETV2	2.63e-72	0.642878	0.623	0.424	1.96e-69	EXMC
THSD7B	3.96e-63	0.346272	0.342	0.072	1.33e-58	L-EPI		chr8-71547157-71548412	8.7e-21	1.53163	0.23	0.081	2.63e-15	L-EPI	RP11-1102P16.1		MA1544.1	OVOL1	4.9e-66	0.528456	0.611	0.413	3.66e-63	EXMC
MTHFD21	4.27e-63	0.720169	0.822	0.439	1.44e-58	L-EPI		chr11-71245584-71246840	8.86e-21	1.74963	0.184	0.057	2.68e-15	L-EPI	SHANK2		MA1545.1	OVOL2	2.17e-62	0.514166	0.611	0.431	1.62e-59	EXMC
CABLES1	4.55e-63	0.346974	0.414	0.104	1.53e-58	L-EPI		chr1-85393212-85393891	9.16e-21	3.47951	0.055	0.006	2.77e-15	L-EPI	DDAH1		MA1480.1	DPRX	2.69e-58	0.516659	0.595	0.394	2.01e-55	EXMC
CD55	4.85e-63	0.536607	0.652	0.235	1.63e-58	L-EPI		chr3-104520028-104520292	9.33e-21	3.82689	0.043	0.003	2.82e-15	L-EPI	ALCAM		MA1521.1	MAFA	5.94e-55	0.49128	0.602	0.427	4.43e-52	EXMC
DEPDC1B1	5.89e-63	0.613462	0.77	0.331	1.98e-58	L-EPI		chr15-26866207-26868202	9.44e-21	1.28787	0.299	0.121	2.85e-15	L-EPI	GABRA5		MA0150.2	Nfe2l2	3.78e-54	0.571631	0.583	0.396	2.82e-51	EXMC
THRB	8.72e-63	0.412113	0.721	0.256	2.93e-58	L-EPI		chr12-23585111-23586161	9.68e-21	2.43689	0.098	0.019	2.92e-15	L-EPI	SOX5		MA1638.1	HAND2	1.36e-52	0.45593	0.586	0.387	1.01e-49	EXMC
FZD5	1.03e-62	0.328291	0.428	0.11	3.46e-58	L-EPI		chr11-70661623-70663143	9.79e-21	2.00649	0.147	0.039	2.96e-15	L-EPI	SHANK2		MA0036.3	GATA2	7.91e-52	1.38582	0.598	0.413	5.9e-49	EXMC
FAM160A1	1.06e-62	0.638931	0.744	0.305	3.55e-58	L-EPI		chrX-137549504-137550373	9.91e-21	1.86973	0.155	0.042	2.99e-15	L-EPI	ZIC3		MA1618.1	Ptf1a	1.18e-50	0.441894	0.59	0.396	8.8e-48	EXMC
SALL4	1.58e-62	0.707008	0.948	0.706	5.3e-58	L-EPI		chr6-14639629-14640854	9.92e-21	2.31942	0.109	0.023	3e-15	L-EPI	RP11-146I2.1		MA0766.2	GATA5	1.06e-49	1.16186	0.572	0.405	7.93e-47	EXMC
USP7	1.84e-62	0.68838	0.914	0.594	6.19e-58	L-EPI		chr4-112378876-112379742	1e-20	1.9504	0.149	0.04	3.03e-15	L-EPI	ALPK1		MA1520.1	MAF	1.22e-47	0.462277	0.605	0.44	9.1e-45	EXMC
PTCHD1	2.9e-62	0.357088	0.552	0.163	9.75e-58	L-EPI		chr13-24745788-24748154	1.02e-20	1.42781	0.259	0.098	3.08e-15	L-EPI	RNF17		MA0037.3	GATA3	1.7e-45	1.21088	0.576	0.409	1.27e-42	EXMC
WASHC4	3.6e-62	0.79759	0.928	0.674	1.21e-57	L-EPI		chr19-11480825-11481201	1.04e-20	2.08416	0.135	0.034	3.14e-15	L-EPI	ELAVL3		MA0760.1	ERF	4.48e-45	0.468242	0.614	0.443	3.34e-42	EXMC
ERC2	4.04e-62	0.83555	0.891	0.496	1.36e-57	L-EPI		chr13-108120160-108120694	1.05e-20	3.33767	0.055	0.006	3.16e-15	L-EPI	LIG4		MA0098.3	ETS1	9.75e-44	0.456171	0.612	0.454	7.27e-41	EXMC
POLA11	5.54e-62	0.861869	0.954	0.699	1.86e-57	L-EPI		chr2-240557362-240558175	1.05e-20	1.61168	0.218	0.075	3.16e-15	L-EPI	ANKMY1		MA1104.2	GATA6	3.43e-41	1.0907	0.551	0.407	2.56e-38	EXMC
UNG	7.21e-62	0.506815	0.695	0.27	2.43e-57	L-EPI		chr4-151284671-151285276	1.06e-20	2.85438	0.072	0.01	3.19e-15	L-EPI	SH3D19		MA0482.2	GATA4	3.66e-40	1.11932	0.557	0.411	2.73e-37	EXMC
ZNF385B	7.34e-62	0.331311	0.33	0.069	2.47e-57	L-EPI		chr2-176097102-176097950	1.08e-20	1.39697	0.253	0.093	3.27e-15	L-EPI	HOXD13		MA0475.2	FLI1	7.66e-39	0.415815	0.607	0.456	5.72e-36	EXMC
MT1X	8.08e-62	0.584906	0.514	0.161	2.72e-57	L-EPI		chr18-47560729-47561193	1.1e-20	3.21721	0.06	0.007	3.34e-15	L-EPI	CTD-2130O13.1		MA1606.1	Foxf1	7.48e-37	0.514372	0.56	0.41	5.58e-34	EXMC
MARVELD3	2.04e-61	0.368517	0.494	0.143	6.84e-57	L-EPI		chr6-121430541-121431559	1.11e-20	1.87363	0.147	0.038	3.35e-15	L-EPI	GJA1		MA0474.2	ERG	8.14e-34	0.403665	0.593	0.449	6.07e-31	EXMC
DOCK5	2.11e-61	0.455891	0.56	0.188	7.1e-57	L-EPI		chr6-41555536-41555843	1.12e-20	3.26147	0.055	0.006	3.39e-15	L-EPI	FOXP4		MA0765.2	ETV5	4.32e-33	0.368519	0.617	0.477	3.22e-30	EXMC
ZNF7301	2.38e-61	0.661775	0.879	0.5	7.99e-57	L-EPI		chr16-19410218-19411223	1.14e-20	1.62237	0.204	0.067	3.44e-15	L-EPI	TMC5		MA0645.1	ETV6	1.27e-32	0.372239	0.599	0.462	9.45e-30	EXMC
HDHD5	3.18e-61	0.516834	0.704	0.292	1.07e-56	L-EPI		chr11-2443915-2445638	1.15e-20	1.30346	0.313	0.133	3.46e-15	L-EPI	KCNQ1		MA1484.1	ETS2	5.55e-32	0.381385	0.588	0.455	4.14e-29	EXMC
CFAP298	3.4e-61	0.772666	0.845	0.491	1.14e-56	L-EPI		chr5-169636509-169637906	1.17e-20	2.1216	0.129	0.031	3.52e-15	L-EPI	DOCK2		MA0604.1	Atf1	3.29e-28	0.314329	0.592	0.451	2.45e-25	EXMC
CHAF1A1	1.05e-60	0.620235	0.822	0.395	3.55e-56	L-EPI		chr10-86631774-86632735	1.17e-20	1.62139	0.216	0.074	3.54e-15	L-EPI	OPN4		MA0156.2	FEV	5.03e-28	0.350368	0.601	0.476	3.75e-25	EXMC
MCM41	1.5e-60	0.719879	0.853	0.444	5.04e-56	L-EPI		chr1-40837860-40838408	1.19e-20	2.84501	0.078	0.012	3.6e-15	L-EPI	KCNQ4		MA0831.2	TFE3	3.52e-27	0.322002	0.586	0.459	2.62e-24	EXMC
PAPSS2	1.76e-60	0.560452	0.641	0.239	5.93e-56	L-EPI		chr4-13531145-13531574	1.22e-20	2.26512	0.118	0.026	3.68e-15	L-EPI	LINC01097		MA0090.3	TEAD1	1.43e-26	0.614026	0.557	0.43	1.06e-23	EXMC
INO80D	2.17e-60	0.697612	0.848	0.479	7.31e-56	L-EPI		chr2-73202111-73203663	1.24e-20	1.56238	0.23	0.083	3.75e-15	L-EPI	NOTO		MA1133.1	JUN::JUNB(var.2)	9.28e-25	0.323888	0.569	0.442	6.92e-22	EXMC
SLCO3A1	2.74e-60	0.359987	0.48	0.134	9.23e-56	L-EPI		chr19-53979821-53981517	1.25e-20	1.00086	0.468	0.241	3.77e-15	L-EPI	CACNG8		MA0140.2	GATA1::TAL1	9.31e-25	0.353447	0.506	0.403	6.94e-22	EXMC
ST6GAL11	2.75e-60	0.598016	0.77	0.346	9.26e-56	L-EPI		chr1-62756243-62756507	1.29e-20	3.47997	0.052	0.005	3.9e-15	L-EPI	ATG4C		MA1468.1	ATOH7	9.95e-25	0.297503	0.559	0.426	7.42e-22	EXMC
SCN8A	4.07e-60	0.579833	0.618	0.233	1.37e-55	L-EPI		chr19-33566406-33567123	1.3e-20	2.7297	0.083	0.014	3.92e-15	L-EPI	CTD-2329C7.2		MA0600.2	RFX2	2.28e-24	0.324387	0.54	0.429	1.7e-21	EXMC
ZNF532	4.35e-60	0.78431	0.948	0.699	1.46e-55	L-EPI		chr6-114341095-114343879	1.3e-20	1.14208	0.368	0.169	3.93e-15	L-EPI	HS3ST5		MA1580.1	ZBTB32	1.84e-23	0.310758	0.575	0.466	1.38e-20	EXMC
SIRT1	4.37e-60	0.65726	0.753	0.361	1.47e-55	L-EPI		chrX-109183527-109184113	1.44e-20	3.41156	0.052	0.005	4.34e-15	L-EPI	GUCY2F		MA0763.1	ETV3	1.21e-22	0.296344	0.598	0.485	9e-20	EXMC
HIP1	5.55e-60	0.660932	0.822	0.426	1.87e-55	L-EPI		chr6-168208591-168209828	1.48e-20	1.86546	0.164	0.047	4.49e-15	L-EPI	RP11-503C24.1		MA0808.1	TEAD3	4.14e-22	0.613205	0.543	0.442	3.09e-19	EXMC
POT1-AS11	5.6e-60	0.509391	0.647	0.242	1.88e-55	L-EPI		chr3-112422993-112423425	1.5e-20	3.57735	0.046	0.004	4.55e-15	L-EPI	RP11-231E6.1		MA1140.2	JUNB(var.2)	1.26e-21	0.313488	0.558	0.459	9.41e-19	EXMC
AC011346.1	7.88e-60	0.674492	0.552	0.19	2.65e-55	L-EPI		chr7-12328989-12329715	1.51e-20	2.91225	0.075	0.011	4.57e-15	L-EPI	VWDE		MA0761.2	ETV1	1.43e-21	0.378537	0.529	0.417	1.06e-18	EXMC
COL14A1	8.59e-60	0.29696	0.382	0.09	2.89e-55	L-EPI		chr22-48072687-48073121	1.56e-20	2.68302	0.086	0.015	4.72e-15	L-EPI	LL22NC03-27C5.1		MA0641.1	ELF4	1.76e-21	0.310732	0.597	0.492	1.31e-18	EXMC
STIL1	9.15e-60	0.592377	0.807	0.362	3.08e-55	L-EPI		chr4-171022691-171023373	1.59e-20	3.51837	0.049	0.005	4.82e-15	L-EPI	RP11-344G13.1		MA0759.1	ELK3	9.12e-21	0.292744	0.591	0.479	6.8e-18	EXMC
BRCA21	1.07e-59	0.675314	0.848	0.428	3.6e-55	L-EPI		chr10-87973519-87974025	1.6e-20	3.49469	0.049	0.005	4.83e-15	L-EPI	PTEN		MA0809.2	TEAD4	1.59e-19	0.564334	0.541	0.445	1.18e-16	EXMC
ADAMTS19	1.09e-59	0.774558	0.957	0.551	3.66e-55	L-EPI		chr1-37274596-37275582	1.61e-20	2.45575	0.098	0.019	4.85e-15	L-EPI	RP5-1180C18.1		MA0510.2	RFX5	1.21e-18	0.283083	0.526	0.432	9.06e-16	EXMC
ARHGEF10	1.22e-59	0.665871	0.899	0.544	4.1e-55	L-EPI		chr20-676294-676493	1.63e-20	3.32039	0.052	0.005	4.93e-15	L-EPI	SCRT2		MA0692.1	TFEB	9.03e-18	0.262871	0.555	0.468	6.74e-15	EXMC
RCL1	1.47e-59	0.467416	0.615	0.226	4.95e-55	L-EPI		chrX-47315865-47316910	1.67e-20	1.77288	0.175	0.053	5.04e-15	L-EPI	RP11-571E6.3		MA0834.1	ATF7	1.05e-17	0.276078	0.553	0.46	7.83e-15	EXMC
NMU1	1.55e-59	0.29788	0.422	0.109	5.22e-55	L-EPI		chr3-133894121-133896362	1.67e-20	1.31752	0.31	0.134	5.05e-15	L-EPI	RAB6B		MA1145.1	FOSL2::JUND(var.2)	1.14e-16	0.267648	0.569	0.459	8.47e-14	EXMC
PIAS2	1.77e-59	0.702853	0.848	0.476	5.94e-55	L-EPI		chr6-170022962-170023701	1.72e-20	3.07882	0.063	0.008	5.21e-15	L-EPI	RP11-302L19.3		MA1475.1	CREB3L4(var.2)	2.58e-16	0.253331	0.564	0.47	1.93e-13	EXMC
HPRT11	2.1e-59	0.615282	0.793	0.384	7.08e-55	L-EPI		chrX-15909535-15909961	1.73e-20	2.66868	0.086	0.015	5.22e-15	L-EPI	AP1S2		MA0593.1	FOXP2	2.46e-14	0.268089	0.507	0.431	1.83e-11	EXMC
TSBP1-AS1	2.53e-59	0.5057	0.54	0.178	8.49e-55	L-EPI		chr11-67415057-67416115	1.75e-20	1.78623	0.167	0.048	5.28e-15	L-EPI	CARNS1		MA1121.1	TEAD2	2.73e-12	0.375311	0.515	0.443	2.04e-09	EXMC
FLVCR1	2.88e-59	0.674767	0.784	0.396	9.68e-55	L-EPI		chr2-10079025-10080927	1.77e-20	1.22566	0.313	0.13	5.35e-15	L-EPI	CYS1
Z93403.1	3.49e-59	0.443659	0.336	0.075	1.17e-54	L-EPI		chr14-61280067-61281682	1.78e-20	1.34061	0.299	0.124	5.37e-15	L-EPI	TMEM30B
TTF21	5.58e-59	0.542234	0.779	0.359	1.88e-54	L-EPI		chr12-120388545-120389610	1.79e-20	1.71527	0.181	0.055	5.42e-15	L-EPI	RP1-166H1.2
AC093879.1	5.6e-59	0.438506	0.555	0.182	1.88e-54	L-EPI		chr4-98110709-98111025	1.85e-20	4.3517	0.032	0.001	5.59e-15	L-EPI	STPG2
MAGEB17	6.47e-59	0.272264	0.261	0.046	2.18e-54	L-EPI		chr3-63277945-63279491	1.91e-20	1.81348	0.172	0.052	5.77e-15	L-EPI	SYNPR
HNRNPAB1	8.06e-59	0.6798	0.977	0.821	2.71e-54	L-EPI		chr5-120703129-120703576	1.93e-20	2.99045	0.072	0.01	5.83e-15	L-EPI	PRR16
PRPS2	1.02e-58	0.464436	0.601	0.222	3.43e-54	L-EPI		chr17-8798392-8799736	1.95e-20	1.49348	0.241	0.089	5.88e-15	L-EPI	MFSD6L
NODAL1	1.26e-58	0.563772	0.448	0.127	4.25e-54	L-EPI		chr4-121950003-121952138	1.97e-20	1.23573	0.336	0.149	5.95e-15	L-EPI	TRPC3
AP002954.1	1.45e-58	0.272268	0.279	0.053	4.88e-54	L-EPI		chrX-41474466-41476270	1.97e-20	1.43987	0.244	0.089	5.95e-15	L-EPI	NYX
LRP4	2.32e-58	0.418056	0.566	0.194	7.79e-54	L-EPI		chr12-57852241-57853448	1.98e-20	1.54081	0.23	0.082	5.99e-15	L-EPI	CTDSP2
LSR	2.59e-58	0.521092	0.721	0.308	8.7e-54	L-EPI		chr4-113292174-113293514	2e-20	1.89294	0.149	0.04	6.04e-15	L-EPI	ANK2
PURPL	3.21e-58	0.613887	0.816	0.38	1.08e-53	L-EPI		chr4-52834442-52835092	2.02e-20	2.67223	0.089	0.016	6.1e-15	L-EPI	LINC01618
SNTG1	4.1e-58	0.316589	0.181	0.022	1.38e-53	L-EPI		chr2-176177730-176178821	2.06e-20	1.8668	0.164	0.047	6.24e-15	L-EPI	HAGLROS
AC068587.41	5.01e-58	0.802163	0.986	0.762	1.68e-53	L-EPI		chr14-95713822-95714604	2.09e-20	2.75092	0.08	0.013	6.31e-15	L-EPI	TCL1A
MAN1C1	8.56e-58	0.340731	0.379	0.092	2.88e-53	L-EPI		chr3-76661286-76662187	2.1e-20	2.1502	0.135	0.035	6.35e-15	L-EPI	ROBO2
PRIM2	9.72e-58	0.775172	0.943	0.655	3.27e-53	L-EPI		chr18-11821612-11822261	2.11e-20	3.28846	0.057	0.007	6.37e-15	L-EPI	GNAL
VAT1L	1.72e-57	0.63227	0.75	0.304	5.78e-53	L-EPI		chr6-27770678-27771073	2.11e-20	2.97554	0.069	0.01	6.38e-15	L-EPI	HIST1H2BL
SLC29A1	2.38e-57	0.376464	0.52	0.167	7.99e-53	L-EPI		chr4-153759141-153760360	2.12e-20	1.67854	0.213	0.074	6.39e-15	L-EPI	RNF175
GRB141	2.75e-57	0.474422	0.543	0.19	9.26e-53	L-EPI		chr3-28574876-28577042	2.12e-20	1.23214	0.339	0.152	6.42e-15	L-EPI	RBMS3
USO1	2.8e-57	0.754699	0.94	0.71	9.41e-53	L-EPI		chrX-7714243-7714840	2.17e-20	3.22829	0.057	0.007	6.55e-15	L-EPI	VCX
CALB1	3.28e-57	0.303595	0.213	0.032	1.1e-52	L-EPI		chr1-241747903-241748376	2.21e-20	3.23026	0.057	0.007	6.68e-15	L-EPI	WDR64
ID4	4.3e-57	0.530393	0.701	0.264	1.44e-52	L-EPI		chrX-96405578-96406438	2.21e-20	2.34582	0.101	0.02	6.69e-15	L-EPI	DIAPH2
VSNL1	8.55e-57	0.28475	0.296	0.061	2.87e-52	L-EPI		chr1-225890352-225890594	2.26e-20	2.97576	0.069	0.01	6.84e-15	L-EPI	LEFTY1
CACNA2D11	1.08e-56	0.7805	0.914	0.563	3.62e-52	L-EPI		chr12-90953612-90954444	2.27e-20	2.34175	0.109	0.023	6.84e-15	L-EPI	CCER1
DLGAP51	1.08e-56	0.545667	0.81	0.357	3.64e-52	L-EPI		chr3-137767723-137768032	2.42e-20	2.24636	0.118	0.027	7.3e-15	L-EPI	SOX14
PTGES31	1.39e-56	0.760272	0.977	0.897	4.66e-52	L-EPI		chr1-187624492-187625393	2.48e-20	3.18201	0.057	0.007	7.48e-15	L-EPI	ERVMER61-1
KNOP11	1.66e-56	0.686494	0.905	0.608	5.59e-52	L-EPI		chr10-79981414-79982593	2.5e-20	1.38199	0.284	0.116	7.54e-15	L-EPI	SFTPD
THY1	1.93e-56	0.41501	0.664	0.245	6.47e-52	L-EPI		chr3-192513989-192515850	2.5e-20	1.30828	0.305	0.129	7.56e-15	L-EPI	FGF12
NOP581	2.13e-56	0.677324	0.934	0.664	7.16e-52	L-EPI		chr14-78029356-78030162	2.56e-20	2.71357	0.083	0.014	7.72e-15	L-EPI	ADCK1
LMNB11	4.58e-56	0.714374	0.934	0.559	1.54e-51	L-EPI		chr9-37034264-37035895	2.56e-20	1.45611	0.253	0.097	7.74e-15	L-EPI	PAX5
BLM1	5.26e-56	0.527069	0.704	0.297	1.77e-51	L-EPI		chr1-196933517-196934239	2.6e-20	2.87708	0.069	0.01	7.84e-15	L-EPI	RP4-608O15.3
NDC11	8.21e-56	0.533231	0.79	0.373	2.76e-51	L-EPI		chr1-203519127-203519813	2.67e-20	2.141	0.135	0.035	8.08e-15	L-EPI	OPTC
EIF1AX1	2.31e-55	0.672406	0.966	0.817	7.77e-51	L-EPI		chr6-29863719-29864460	2.77e-20	2.51294	0.092	0.017	8.38e-15	L-EPI	HCP5B
SYNDIG1	2.61e-55	0.461494	0.601	0.212	8.77e-51	L-EPI		chr1-34928826-34930711	2.79e-20	1.32338	0.299	0.125	8.41e-15	L-EPI	DLGAP3
CSE1L1	5.08e-55	0.627203	0.937	0.638	1.71e-50	L-EPI		chr3-121592608-121593936	2.79e-20	2.43865	0.098	0.019	8.44e-15	L-EPI	FBXO40
DTL1	6.69e-55	0.468353	0.67	0.258	2.25e-50	L-EPI		chr9-119297845-119298796	2.9e-20	2.78061	0.078	0.012	8.76e-15	L-EPI	BRINP1
Z94721.1	7.08e-55	0.450706	0.572	0.21	2.38e-50	L-EPI		chr5-96432071-96433361	2.99e-20	1.9924	0.144	0.038	9.03e-15	L-EPI	PCSK1
WDR431	8.31e-55	0.669087	0.928	0.628	2.79e-50	L-EPI		chr6-121619718-121620620	2.99e-20	2.11921	0.124	0.029	9.04e-15	L-EPI	GJA1
SINHCAF	1.6e-54	0.642602	0.966	0.782	5.38e-50	L-EPI		chr1-148317227-148318921	3.06e-20	2.50427	0.089	0.016	9.25e-15	L-EPI	RP11-495P10.3
RRM21	2.59e-54	0.484196	0.807	0.345	8.71e-50	L-EPI		chr3-120907501-120909032	3.13e-20	1.01258	0.431	0.216	9.46e-15	L-EPI	STXBP5L
PLEKHA5	2.83e-54	0.718062	0.991	0.924	9.51e-50	L-EPI		chr2-75055259-75056564	3.19e-20	1.97985	0.147	0.04	9.64e-15	L-EPI	TACR1
FERMT1	5.78e-54	0.293842	0.399	0.108	1.94e-49	L-EPI		chr5-73381430-73382824	3.2e-20	2.13201	0.126	0.031	9.66e-15	L-EPI	RP11-60A8.2
LARP7	6.44e-54	0.687036	0.934	0.662	2.16e-49	L-EPI		chr4-130026162-130026620	3.23e-20	1.9348	0.158	0.045	9.77e-15	L-EPI	RP11-422J15.1
HERC5	7.87e-54	0.36954	0.566	0.192	2.65e-49	L-EPI		chr2-192194150-192196172	3.29e-20	1.21254	0.333	0.146	9.95e-15	L-EPI	TMEFF2
CBR3	8.01e-54	0.257612	0.259	0.049	2.69e-49	L-EPI		chr2-17877580-17879949	3.33e-20	1.0852	0.434	0.222	1e-14	L-EPI	KCNS3
ZNF577	8.11e-54	0.493758	0.563	0.212	2.73e-49	L-EPI		chr17-6775648-6776486	3.38e-20	2.15968	0.118	0.027	1.02e-14	L-EPI	XAF1
XKR6	9.05e-54	0.75784	0.963	0.74	3.04e-49	L-EPI		chr3-65596952-65598399	3.39e-20	1.85444	0.158	0.045	1.02e-14	L-EPI	MAGI1
E2F71	9.31e-54	0.371978	0.489	0.157	3.13e-49	L-EPI		chr10-59846877-59847684	3.39e-20	2.5145	0.095	0.018	1.03e-14	L-EPI	CCDC6
FANCD21	1.06e-53	0.438735	0.741	0.314	3.55e-49	L-EPI		chr9-101485893-101487679	3.42e-20	1.25397	0.31	0.13	1.03e-14	L-EPI	TMEM246
PCNA1	1.22e-53	0.685129	0.862	0.486	4.09e-49	L-EPI		chr7-141584761-141585384	3.45e-20	2.36916	0.103	0.021	1.04e-14	L-EPI	AGK
TET1	1.32e-53	0.661903	0.983	0.873	4.44e-49	L-EPI		chr11-46765588-46766056	3.46e-20	3.14268	0.06	0.007	1.05e-14	L-EPI	CKAP5
TACC31	1.59e-53	0.544477	0.767	0.344	5.34e-49	L-EPI		chr6-106614677-106615249	3.49e-20	3.34416	0.055	0.006	1.05e-14	L-EPI	RTN4IP1
TRPM31	1.79e-53	0.38388	0.727	0.293	6.02e-49	L-EPI		chr4-125797387-125797988	3.59e-20	2.62532	0.083	0.014	1.08e-14	L-EPI	RP11-399F2.2
CD3EAP1	2.03e-53	0.483374	0.555	0.205	6.81e-49	L-EPI		chr16-21152272-21153288	3.62e-20	2.23939	0.109	0.023	1.09e-14	L-EPI	DNAH3
CDH6	2.94e-53	0.350404	0.339	0.08	9.9e-49	L-EPI		chr6-28872073-28872714	3.69e-20	2.42787	0.092	0.017	1.12e-14	L-EPI	LINC01623
HNRNPU1	4.14e-53	0.540904	0.98	0.962	1.39e-48	L-EPI		chr11-31887249-31887483	3.7e-20	3.13563	0.06	0.007	1.12e-14	L-EPI	RCN1
ALDH3A2	4.35e-53	0.645758	0.759	0.349	1.46e-48	L-EPI		chr20-61436084-61437288	3.71e-20	1.33411	0.287	0.117	1.12e-14	L-EPI	RP5-827E24.1
TCEA1	5.21e-53	0.73766	0.943	0.817	1.75e-48	L-EPI		chr16-2963675-2965272	3.74e-20	0.991738	0.443	0.222	1.13e-14	L-EPI	KREMEN2
SORL1	6.71e-53	0.548837	0.807	0.399	2.26e-48	L-EPI		chr6-97591760-97592403	3.74e-20	2.84214	0.075	0.012	1.13e-14	L-EPI	RP11-436D23.1
PTPRS1	8.07e-53	0.602682	0.856	0.487	2.71e-48	L-EPI		chr19-46648510-46649950	3.75e-20	1.78338	0.181	0.057	1.13e-14	L-EPI	DACT3
PSAT11	8.89e-53	0.684658	0.874	0.49	2.99e-48	L-EPI		chr11-68683665-68685365	3.83e-20	1.56728	0.233	0.086	1.16e-14	L-EPI	GAL
PITPNC11	9.06e-53	0.583834	0.796	0.398	3.05e-48	L-EPI		chr17-80475724-80476975	3.84e-20	1.63585	0.207	0.07	1.16e-14	L-EPI	NPTX1
STK33	9.41e-53	0.645138	0.733	0.354	3.16e-48	L-EPI		chrX-1678507-1679669	3.94e-20	2.73364	0.08	0.013	1.19e-14	L-EPI	ASMT
PTAR1	1.92e-52	0.699005	0.833	0.532	6.46e-48	L-EPI		chr10-101779120-101779457	3.98e-20	1.92787	0.158	0.045	1.2e-14	L-EPI	FGF8
AC128685.1	2.16e-52	0.600459	0.193	0.029	7.28e-48	L-EPI		chr3-50817057-50818637	3.98e-20	2.0468	0.132	0.033	1.2e-14	L-EPI	DOCK3
CTSC1	2.62e-52	0.707361	0.92	0.592	8.82e-48	L-EPI		chr1-52976000-52976562	4.03e-20	2.75465	0.08	0.013	1.22e-14	L-EPI	SCP2
TUBB3	3.44e-52	0.533794	0.652	0.265	1.16e-47	L-EPI		chr5-146026057-146026692	4.13e-20	3.22475	0.055	0.006	1.25e-14	L-EPI	SH3RF2
SALL2	3.66e-52	0.353414	0.405	0.115	1.23e-47	L-EPI		chr7-127619851-127621201	4.14e-20	1.71826	0.181	0.056	1.25e-14	L-EPI	PAX4
OIP5-AS11	4.35e-52	0.696237	0.899	0.585	1.46e-47	L-EPI		chr4-5890141-5890529	4.15e-20	1.85799	0.17	0.051	1.25e-14	L-EPI	CRMP1
AP003066.11	4.62e-52	0.639122	0.296	0.068	1.55e-47	L-EPI		chr3-175835835-175836182	4.17e-20	3.18178	0.055	0.006	1.26e-14	L-EPI	NAALADL2
AC092490.1	5.46e-52	0.394751	0.67	0.261	1.83e-47	L-EPI		chr9-21751800-21752399	4.18e-20	2.76458	0.08	0.013	1.26e-14	L-EPI	MTAP
FAM102B	6.17e-52	0.625393	0.667	0.293	2.07e-47	L-EPI		chr3-98324953-98325412	4.24e-20	1.962	0.147	0.04	1.28e-14	L-EPI	RP11-325B23.2
ZNF901	6.22e-52	0.663695	0.894	0.573	2.09e-47	L-EPI		chr5-117973497-117974126	4.25e-20	3.18169	0.055	0.006	1.29e-14	L-EPI	CTD-3179P9.1
NAA151	6.42e-52	0.659761	0.899	0.673	2.16e-47	L-EPI		chrX-2523585-2524309	4.33e-20	2.76995	0.075	0.012	1.31e-14	L-EPI	DHRSX
NUP351	7.96e-52	0.508152	0.701	0.307	2.68e-47	L-EPI		chr5-117748087-117748730	4.39e-20	3.06944	0.063	0.008	1.33e-14	L-EPI	CTD-3179P9.1
MDGA2	8.24e-52	0.683221	0.443	0.137	2.77e-47	L-EPI		chr19-49441012-49441756	4.42e-20	1.60072	0.201	0.067	1.34e-14	L-EPI	SLC17A7
XPO11	1.26e-51	0.575973	0.983	0.902	4.23e-47	L-EPI		chr12-95573394-95575141	4.43e-20	1.97434	0.138	0.036	1.34e-14	L-EPI	USP44
BMERB1	1.68e-51	0.295192	0.339	0.084	5.65e-47	L-EPI		chr13-29963760-29964864	4.66e-20	2.47412	0.095	0.018	1.41e-14	L-EPI	LINC00544
RNF125	2.15e-51	0.294295	0.351	0.091	7.23e-47	L-EPI		chr7-158569862-158570906	4.68e-20	2.55939	0.086	0.015	1.41e-14	L-EPI	PTPRN2
PPAT1	2.19e-51	0.550556	0.876	0.504	7.37e-47	L-EPI		chr19-42323500-42324944	4.69e-20	1.67751	0.193	0.063	1.42e-14	L-EPI	TMEM145
HSPA4	2.47e-51	0.603515	0.971	0.847	8.3e-47	L-EPI		chr9-107872434-107873292	4.74e-20	2.96144	0.069	0.01	1.43e-14	L-EPI	RNA5SP293
RRS1	2.58e-51	0.409905	0.621	0.245	8.66e-47	L-EPI		chr9-35961972-35962877	4.74e-20	2.4173	0.098	0.019	1.43e-14	L-EPI	OR2S2
NAA501	2.91e-51	0.629444	0.914	0.62	9.79e-47	L-EPI		chr17-3963518-3965716	4.76e-20	1.32604	0.293	0.122	1.44e-14	L-EPI	ATP2A3
TTK	5.05e-51	0.539375	0.741	0.325	1.7e-46	L-EPI		chrX-16199037-16199746	4.77e-20	2.868	0.072	0.011	1.44e-14	L-EPI	MAGEB17
HNRNPD1	8.01e-51	0.543525	0.98	0.95	2.69e-46	L-EPI		chr5-106978396-106979117	4.79e-20	3.02339	0.066	0.009	1.45e-14	L-EPI	CTC-254B4.1
FKBP41	1.01e-50	0.630591	0.839	0.482	3.39e-46	L-EPI		chr7-28291401-28291987	4.8e-20	3.09077	0.066	0.009	1.45e-14	L-EPI	CREB5
ROBO2	1.12e-50	1.23159	0.871	0.561	3.78e-46	L-EPI		chr4-41256212-41258223	4.86e-20	1.14628	0.348	0.155	1.47e-14	L-EPI	UCHL1
HNRNPA31	1.3e-50	0.577545	0.986	0.929	4.38e-46	L-EPI		chr2-63323532-63324377	4.87e-20	2.87698	0.072	0.011	1.47e-14	L-EPI	WDPCP
CDT1	1.37e-50	0.337002	0.534	0.186	4.6e-46	L-EPI		chr12-112584122-112584726	4.9e-20	2.82932	0.072	0.011	1.48e-14	L-EPI	RPH3A
RNF1381	1.59e-50	0.467406	0.733	0.332	5.35e-46	L-EPI		chr2-183408480-183409037	4.94e-20	2.99638	0.066	0.009	1.49e-14	L-EPI	RP11-438L19.1
CLYBL	2.25e-50	0.546881	0.586	0.229	7.58e-46	L-EPI		chr16-1072438-1073021	4.96e-20	2.11149	0.124	0.029	1.5e-14	L-EPI	SSTR5-AS1
2022-03-03	4.36e-50	0.402857	0.615	0.235	1.47e-45	L-EPI		chrX-104257406-104257929	4.97e-20	2.51423	0.092	0.017	1.5e-14	L-EPI	ESX1
FANCL1	4.79e-50	0.681347	0.92	0.631	1.61e-45	L-EPI		chr1-202361758-202362032	4.99e-20	3.83364	0.043	0.003	1.51e-14	L-EPI	PPP1R12B
SLC16A10	5.19e-50	0.362111	0.595	0.221	1.75e-45	L-EPI		chr3-147409658-147409908	4.99e-20	2.21131	0.115	0.026	1.51e-14	L-EPI	ZIC1
ANO2	6.35e-50	0.264406	0.244	0.047	2.14e-45	L-EPI		chr4-42786059-42787299	5.02e-20	2.38536	0.101	0.02	1.52e-14	L-EPI	RP11-109E24.1
VRK11	6.39e-50	0.575335	0.859	0.475	2.15e-45	L-EPI		chr15-82952104-82953203	5.04e-20	1.48676	0.23	0.083	1.52e-14	L-EPI	HOMER2
TRIM36	9.31e-50	0.265029	0.313	0.075	3.13e-45	L-EPI		chrX-34764819-34765353	5.1e-20	2.66619	0.08	0.013	1.54e-14	L-EPI	TMEM47
RNF220	9.52e-50	0.517103	0.58	0.236	3.2e-45	L-EPI		chr22-32175435-32176641	5.16e-20	1.98693	0.138	0.036	1.56e-14	L-EPI	RFPL2
MYLK	1.28e-49	0.308753	0.445	0.14	4.32e-45	L-EPI		chr1-182616159-182616504	5.17e-20	2.75026	0.075	0.012	1.56e-14	L-EPI	RP11-317P15.4
CIP2A1	1.41e-49	0.533244	0.776	0.369	4.74e-45	L-EPI		chr2-200136390-200137076	5.17e-20	2.99829	0.066	0.009	1.56e-14	L-EPI	C2orf47
XRCC21	1.58e-49	0.408558	0.534	0.199	5.3e-45	L-EPI		chr8-27879493-27879902	5.24e-20	3.07416	0.055	0.006	1.58e-14	L-EPI	SCARA5
MND11	2.97e-49	0.423623	0.612	0.24	9.97e-45	L-EPI		chr7-41808313-41809007	5.26e-20	2.80579	0.072	0.011	1.59e-14	L-EPI	INHBA
DIAPH31	3e-49	0.583388	0.94	0.502	1.01e-44	L-EPI		chr3-195806162-195806773	5.39e-20	2.20066	0.121	0.029	1.63e-14	L-EPI	MUC4
SHROOM3	4.28e-49	0.440288	0.704	0.306	1.44e-44	L-EPI		chr7-128916026-128916459	5.39e-20	2.93439	0.069	0.01	1.63e-14	L-EPI	KCP
PGM1	5.19e-49	0.616871	0.707	0.326	1.74e-44	L-EPI		chr5-175603723-175604682	5.43e-20	2.89887	0.069	0.01	1.64e-14	L-EPI	HRH2
NBEA	5.88e-49	0.799443	0.902	0.628	1.98e-44	L-EPI		chr3-45145317-45146862	5.44e-20	1.46364	0.241	0.09	1.64e-14	L-EPI	CDCP1
TMEFF11	6.68e-49	0.628673	0.899	0.576	2.25e-44	L-EPI		chr8-15763766-15764052	5.5e-20	3.71846	0.043	0.003	1.66e-14	L-EPI	TUSC3
PMEL	8.62e-49	0.295942	0.471	0.149	2.9e-44	L-EPI		chr13-30862735-30863638	5.56e-20	2.05374	0.129	0.032	1.68e-14	L-EPI	LINC00545
PCBP3	8.71e-49	0.394954	0.434	0.137	2.93e-44	L-EPI		chr6-44270512-44271264	5.57e-20	1.70088	0.19	0.061	1.68e-14	L-EPI	TMEM151B
EIF4B	1.13e-48	0.557017	0.971	0.891	3.8e-44	L-EPI		chr7-24409022-24409410	5.69e-20	3.7114	0.043	0.003	1.72e-14	L-EPI	NPY
METTL8	1.13e-48	0.529596	0.693	0.319	3.8e-44	L-EPI		chr11-78928988-78929793	5.69e-20	2.38269	0.098	0.019	1.72e-14	L-EPI	TENM4
VPS13A	1.3e-48	0.810666	0.917	0.699	4.37e-44	L-EPI		chr10-131048304-131049495	5.7e-20	2.3672	0.103	0.022	1.72e-14	L-EPI	TCERG1L
HLTF1	1.42e-48	0.639633	0.885	0.561	4.77e-44	L-EPI		chr17-34764704-34765127	5.71e-20	3.69748	0.043	0.003	1.73e-14	L-EPI	RP11-212E8.1
U2SURP1	2.19e-48	0.571778	0.948	0.782	7.37e-44	L-EPI		chr15-37094932-37095449	5.78e-20	1.89577	0.155	0.044	1.75e-14	L-EPI	MEIS2
CDH8	3.01e-48	0.544056	0.609	0.247	1.01e-43	L-EPI		chr18-12910971-12912648	5.97e-20	2.0559	0.135	0.035	1.8e-14	L-EPI	PTPN2
AGO1	3.18e-48	0.506398	0.701	0.324	1.07e-43	L-EPI		chr16-88009518-88010150	6.02e-20	3.76173	0.046	0.004	1.82e-14	L-EPI	BANP
PHLPP2	3.29e-48	0.464725	0.589	0.238	1.11e-43	L-EPI		chrX-125383996-125384210	6.02e-20	2.92716	0.066	0.009	1.82e-14	L-EPI	TEX13C
PPP2R2B	3.67e-48	0.267617	0.529	0.178	1.23e-43	L-EPI		chr6-21664145-21666711	6.4e-20	1.18471	0.319	0.136	1.93e-14	L-EPI	CASC15
ILF31	4.84e-48	0.566907	0.98	0.801	1.63e-43	L-EPI		chr1-77281538-77283281	6.44e-20	1.39587	0.273	0.109	1.94e-14	L-EPI	AK5
ADGRL3	5.59e-48	0.337019	0.917	0.505	1.88e-43	L-EPI		chr19-35152252-35152747	6.5e-20	2.579	0.08	0.013	1.96e-14	L-EPI	FXYD7
CIT1	5.67e-48	0.502567	0.727	0.32	1.91e-43	L-EPI		chr11-27634756-27635055	6.6e-20	3.64514	0.046	0.004	1.99e-14	L-EPI	LINC00678
DHTKD1	6.31e-48	0.519681	0.764	0.399	2.12e-43	L-EPI		chr7-130910804-130911400	6.6e-20	2.87668	0.066	0.009	1.99e-14	L-EPI	AC016831.7
NPTX2	6.66e-48	0.256019	0.236	0.046	2.24e-43	L-EPI		chr18-11829467-11829781	6.66e-20	3.64129	0.046	0.004	2.01e-14	L-EPI	GNAL
C8orf34	7.99e-48	0.276726	0.287	0.066	2.69e-43	L-EPI		chr19-45563876-45564702	6.69e-20	2.16922	0.124	0.03	2.02e-14	L-EPI	OPA3
RMI2	8.33e-48	0.388122	0.58	0.225	2.8e-43	L-EPI		chr4-103948238-103948960	6.71e-20	2.37991	0.095	0.018	2.03e-14	L-EPI	RP11-703G6.1
ZGRF11	9.02e-48	0.46172	0.652	0.287	3.03e-43	L-EPI		chrX-14243828-14244232	6.82e-20	2.18274	0.109	0.024	2.06e-14	L-EPI	GEMIN8
TNNI3	9.78e-48	0.280365	0.359	0.1	3.29e-43	L-EPI		chr1-62476622-62477147	6.87e-20	3.48872	0.049	0.005	2.07e-14	L-EPI	DOCK7
ECPAS	1.08e-47	0.586393	0.879	0.563	3.63e-43	L-EPI		chr8-90927548-90928154	6.88e-20	3.46567	0.049	0.005	2.08e-14	L-EPI	NECAB1
NIPA1	1.22e-47	0.338834	0.457	0.15	4.1e-43	L-EPI		chr4-108762148-108763482	7.08e-20	1.58827	0.21	0.072	2.14e-14	L-EPI	ETNPPL
KIZ	1.73e-47	0.43048	0.644	0.266	5.81e-43	L-EPI		chr9-117414011-117415880	7.17e-20	1.34216	0.284	0.117	2.17e-14	L-EPI	ASTN2
EIF2S31	3.36e-47	0.57665	0.963	0.838	1.13e-42	L-EPI		chr4-179465110-179465777	7.23e-20	2.73346	0.078	0.013	2.18e-14	L-EPI	RP11-404J23.1
GTF2E1	4.45e-47	0.384334	0.575	0.228	1.5e-42	L-EPI		chr7-122520944-122521559	7.28e-20	3.39778	0.049	0.005	2.2e-14	L-EPI	CADPS2
SLC25A29	4.62e-47	0.433377	0.675	0.301	1.55e-42	L-EPI		chr12-103301717-103302648	7.45e-20	2.13515	0.126	0.031	2.25e-14	L-EPI	C12orf42
SCLY	6.92e-47	0.437472	0.58	0.238	2.33e-42	L-EPI		chr12-65120931-65122106	7.46e-20	1.78594	0.172	0.053	2.25e-14	L-EPI	WIF1
PLPP1	7.29e-47	0.719409	0.925	0.657	2.45e-42	L-EPI		chr19-7874022-7874841	7.61e-20	1.38133	0.264	0.104	2.3e-14	L-EPI	PRR36
CLDN6	9.41e-47	0.526502	0.934	0.467	3.17e-42	L-EPI		chr12-58139678-58140269	7.63e-20	3.12844	0.057	0.007	2.31e-14	L-EPI	RP11-58A17.4
GNPTAB	1.25e-46	0.569135	0.802	0.452	4.19e-42	L-EPI		chrX-114583790-114585106	7.75e-20	1.54673	0.216	0.075	2.34e-14	L-EPI	HTR2C
DUT1	1.92e-46	0.642363	0.905	0.62	6.44e-42	L-EPI		chr6-26756091-26756728	7.94e-20	2.29047	0.106	0.023	2.4e-14	L-EPI	RP11-457M11.5
MCM21	2.05e-46	0.373325	0.592	0.234	6.91e-42	L-EPI		chr5-171623451-171624261	7.97e-20	1.69976	0.184	0.058	2.41e-14	L-EPI	CTB-78H18.1
LRRC8B	2.22e-46	0.380158	0.532	0.199	7.46e-42	L-EPI		chr5-3100723-3101940	8.03e-20	1.73651	0.175	0.054	2.42e-14	L-EPI	LINC01377
UST	2.47e-46	0.693261	0.945	0.723	8.3e-42	L-EPI		chr3-30549335-30550062	8.45e-20	3.31137	0.049	0.005	2.55e-14	L-EPI	AC116035.1
SYN21	2.64e-46	0.478165	0.549	0.213	8.86e-42	L-EPI		chr5-167305558-167306305	8.5e-20	2.51947	0.086	0.015	2.57e-14	L-EPI	TENM2
AKIRIN1	2.85e-46	0.657065	0.928	0.765	9.59e-42	L-EPI		chr7-141072479-141074882	8.53e-20	1.2685	0.322	0.142	2.58e-14	L-EPI	TMEM178B
MIS18A1	2.95e-46	0.560767	0.787	0.419	9.92e-42	L-EPI		chr2-2007042-2008412	8.6e-20	2.16691	0.129	0.033	2.6e-14	L-EPI	MYT1L
STEAP2	3.29e-46	0.282334	0.359	0.101	1.11e-41	L-EPI		chr1-33635304-33636052	8.72e-20	2.76888	0.075	0.012	2.63e-14	L-EPI	CSMD2
SHANK2	4.2e-46	0.444496	0.83	0.399	1.41e-41	L-EPI		chr17-47847303-47848416	8.8e-20	1.50265	0.236	0.087	2.66e-14	L-EPI	SP6
RABGAP1L	5.13e-46	0.706306	0.968	0.824	1.72e-41	L-EPI		chr10-77113984-77114897	8.81e-20	2.72073	0.08	0.014	2.66e-14	L-EPI	KCNMA1
AC027288.3	5.33e-46	0.298929	0.342	0.094	1.79e-41	L-EPI		chr10-51909888-51910884	9.1e-20	2.34955	0.103	0.022	2.75e-14	L-EPI	PRKG1
CAD	5.41e-46	0.342241	0.534	0.202	1.82e-41	L-EPI		chr9-77128171-77128910	9.37e-20	2.90419	0.072	0.011	2.83e-14	L-EPI	VPS13A
C20orf271	5.49e-46	0.407039	0.618	0.257	1.84e-41	L-EPI		chr8-123060405-123061140	9.41e-20	1.92751	0.152	0.043	2.84e-14	L-EPI	TBC1D31
MIS18BP11	5.79e-46	0.57545	0.948	0.659	1.95e-41	L-EPI		chr19-35068045-35069158	9.54e-20	2.00108	0.138	0.036	2.88e-14	L-EPI	HPN
URB2	6.18e-46	0.382699	0.489	0.177	2.08e-41	L-EPI		chr3-139677239-139678164	9.59e-20	1.3394	0.282	0.115	2.9e-14	L-EPI	NMNAT3
MAGI1	6.57e-46	0.608741	0.98	0.841	2.21e-41	L-EPI		chr1-233326860-233328990	9.6e-20	0.943748	0.468	0.246	2.9e-14	L-EPI	RP5-862P8.2
MCM101	7.44e-46	0.430929	0.664	0.283	2.5e-41	L-EPI		chr15-52392085-52393185	9.66e-20	2.26544	0.106	0.023	2.92e-14	L-EPI	MYO5A
MTCL1	8.38e-46	0.329713	0.589	0.225	2.82e-41	L-EPI		chr9-129557160-129557883	9.96e-20	1.4302	0.27	0.109	3.01e-14	L-EPI	LINC00963
DTWD21	8.4e-46	0.92985	0.649	0.303	2.83e-41	L-EPI		chr5-146338246-146339120	1.01e-19	1.9837	0.152	0.043	3.06e-14	L-EPI	RP11-449H3.3
TUBB2A	1.98e-45	0.753869	0.761	0.412	6.66e-41	L-EPI		chr22-40684668-40685210	1.01e-19	2.4203	0.101	0.021	3.06e-14	L-EPI	MCHR1
HMMR1	2.01e-45	0.511859	0.701	0.317	6.75e-41	L-EPI		chr11-113958725-113959131	1.01e-19	3.08518	0.06	0.008	3.07e-14	L-EPI	HTR3B
PAIP2B	2.45e-45	0.275761	0.385	0.117	8.24e-41	L-EPI		chr19-48501228-48502705	1.02e-19	0.827798	0.54	0.293	3.1e-14	L-EPI	LMTK3
CPSF61	2.79e-45	0.566466	0.963	0.785	9.4e-41	L-EPI		chr5-134427468-134428069	1.03e-19	2.16845	0.118	0.028	3.12e-14	L-EPI	RP11-215P8.4
AGPAT51	2.82e-45	0.526865	0.856	0.513	9.48e-41	L-EPI		chr14-31122851-31123523	1.05e-19	2.78451	0.078	0.013	3.16e-14	L-EPI	HECTD1
SPATA51	2.92e-45	0.706537	0.934	0.688	9.83e-41	L-EPI		chrX-123819467-123819934	1.06e-19	2.96879	0.069	0.01	3.2e-14	L-EPI	XIAP
MAP2K6	3.14e-45	0.482664	0.71	0.329	1.06e-40	L-EPI		chr6-106360108-106361454	1.11e-19	1.24557	0.339	0.155	3.34e-14	L-EPI	AIM1
ABCC11	3.55e-45	0.497984	0.744	0.383	1.19e-40	L-EPI		chr22-20979056-20979874	1.11e-19	1.34388	0.259	0.099	3.35e-14	L-EPI	AIFM3
DHX33	3.65e-45	0.462527	0.644	0.288	1.23e-40	L-EPI		chr17-18157722-18158597	1.12e-19	1.28267	0.316	0.137	3.38e-14	L-EPI	MYO15A
SLC16A7	4.34e-45	0.396595	0.477	0.171	1.46e-40	L-EPI		chr14-37591383-37592461	1.12e-19	1.64396	0.207	0.072	3.38e-14	L-EPI	FOXA1
MKRN1	4.41e-45	0.550396	0.759	0.408	1.48e-40	L-EPI		chr13-80355587-80356117	1.12e-19	3.05949	0.06	0.008	3.38e-14	L-EPI	SPRY2
PALM2-AKAP21	4.86e-45	0.546343	0.724	0.356	1.63e-40	L-EPI		chr8-33626080-33626784	1.13e-19	2.6125	0.089	0.017	3.41e-14	L-EPI	RP11-317N12.1
ZNF281	5.27e-45	0.545971	0.822	0.487	1.77e-40	L-EPI		chr2-186848555-186849803	1.13e-19	1.52464	0.216	0.075	3.42e-14	L-EPI	ZSWIM2
HS3ST4	5.83e-45	0.314407	0.546	0.201	1.96e-40	L-EPI		chr13-55576269-55578219	1.14e-19	1.76492	0.181	0.058	3.43e-14	L-EPI	RP11-415G4.1
GPATCH41	6.37e-45	0.555766	0.744	0.402	2.14e-40	L-EPI		chr18-73597819-73598360	1.14e-19	3.33278	0.055	0.006	3.45e-14	L-EPI	RP11-126K15.1
AL589740.1	6.96e-45	0.808468	0.437	0.152	2.34e-40	L-EPI		chr16-22813055-22815024	1.16e-19	1.34947	0.259	0.1	3.49e-14	L-EPI	HS3ST2
NPM31	6.97e-45	0.532391	0.641	0.295	2.34e-40	L-EPI		chr2-106851997-106852498	1.16e-19	3.26	0.055	0.006	3.52e-14	L-EPI	ST6GAL2
SPRY4-AS1	1.49e-44	0.334056	0.379	0.114	5.01e-40	L-EPI		chr20-53768308-53768776	1.19e-19	2.1713	0.112	0.025	3.6e-14	L-EPI	AC006076.1
SEMA4D	1.95e-44	0.306911	0.46	0.155	6.55e-40	L-EPI		chr19-40512298-40513448	1.19e-19	1.74878	0.184	0.06	3.6e-14	L-EPI	SPTBN4
IFITM1	2.35e-44	0.250672	0.241	0.052	7.89e-40	L-EPI		chr2-183532562-183532860	1.19e-19	2.81444	0.072	0.011	3.6e-14	L-EPI	RP11-438L19.1
ACSL41	3.27e-44	0.601603	0.856	0.518	1.1e-39	L-EPI		chr10-43202248-43204248	1.21e-19	0.87697	0.534	0.303	3.66e-14	L-EPI	RASGEF1A
AL359915.1	3.84e-44	0.278376	0.218	0.043	1.29e-39	L-EPI		chr8-28513668-28514113	1.22e-19	2.88918	0.069	0.01	3.68e-14	L-EPI	FZD3
SLC25A211	7.36e-44	0.4723	0.517	0.196	2.48e-39	L-EPI		chr11-56659606-56660356	1.26e-19	3.23445	0.055	0.006	3.79e-14	L-EPI	OR5AP2
IGFBPL1	7.67e-44	0.263091	0.448	0.147	2.58e-39	L-EPI		chr2-176171031-176172506	1.27e-19	1.74408	0.178	0.055	3.83e-14	L-EPI	HOXD3
PCAT14	9.18e-44	0.625399	0.727	0.372	3.09e-39	L-EPI		chr3-13419216-13421131	1.3e-19	1.37487	0.27	0.109	3.91e-14	L-EPI	NUP210
PARPBP1	9.43e-44	0.466718	0.787	0.384	3.17e-39	L-EPI		chr11-31811059-31811569	1.3e-19	1.95675	0.141	0.038	3.91e-14	L-EPI	PAX6
TFDP2	1.07e-43	0.597446	0.891	0.589	3.6e-39	L-EPI		chr10-54394211-54394920	1.31e-19	2.94699	0.066	0.009	3.95e-14	L-EPI	PCDH15
PCYT1B	1.08e-43	0.310136	0.417	0.137	3.62e-39	L-EPI		chr4-86959450-86960411	1.32e-19	1.60131	0.19	0.061	3.99e-14	L-EPI	AFF1
PODXL	1.11e-43	0.540186	0.957	0.69	3.73e-39	L-EPI		chr14-38190838-38191100	1.33e-19	2.94264	0.066	0.009	4.01e-14	L-EPI	CTD-2142D14.1
DANCR1	1.41e-43	0.595207	0.851	0.513	4.73e-39	L-EPI		chr10-70623385-70624995	1.33e-19	2.22756	0.115	0.026	4.02e-14	L-EPI	PRF1
MBP	1.73e-43	0.276845	0.379	0.113	5.8e-39	L-EPI		chr6-113586667-113587661	1.33e-19	2.41807	0.089	0.016	4.02e-14	L-EPI	RP11-367G18.1
NPAS3	3.88e-43	0.417509	0.302	0.079	1.31e-38	L-EPI		chr2-221680621-221680839	1.34e-19	5.13638	0.026	0.001	4.06e-14	L-EPI	AC068489.1
HEATR11	4.07e-43	0.532912	0.833	0.485	1.37e-38	L-EPI		chr17-44655808-44657567	1.34e-19	1.45831	0.239	0.089	4.06e-14	L-EPI	MEIOC
SMARCC11	4.11e-43	0.517215	0.971	0.914	1.38e-38	L-EPI		chr1-6474155-6474423	1.35e-19	2.72953	0.072	0.011	4.08e-14	L-EPI	PLEKHG5
WRN	4.16e-43	0.622043	0.899	0.628	1.4e-38	L-EPI		chr2-70148263-70148714	1.36e-19	2.75298	0.072	0.011	4.09e-14	L-EPI	C2orf42
SV2A	5.33e-43	0.332159	0.546	0.211	1.79e-38	L-EPI		chr4-189177788-189178794	1.39e-19	2.91892	0.066	0.009	4.18e-14	L-EPI	RP11-706F1.1
DKC11	5.46e-43	0.601354	0.805	0.498	1.84e-38	L-EPI		chr4-17003415-17004007	1.39e-19	3.16349	0.055	0.006	4.21e-14	L-EPI	RP11-141E13.1
MTAP1	5.62e-43	0.563384	0.882	0.563	1.89e-38	L-EPI		chr1-33152673-33153433	1.4e-19	1.60542	0.19	0.061	4.23e-14	L-EPI	TRIM62
PRMT31	5.75e-43	0.463508	0.736	0.366	1.93e-38	L-EPI		chr7-155448397-155449954	1.44e-19	1.59246	0.193	0.063	4.36e-14	L-EPI	AC008060.8
STAG2	9.65e-43	0.539382	0.974	0.907	3.24e-38	L-EPI		chr15-60804648-60805562	1.45e-19	2.91841	0.066	0.009	4.37e-14	L-EPI	RORA
MYCN1	1.24e-42	0.331287	0.486	0.179	4.16e-38	L-EPI		chr17-38861364-38861782	1.49e-19	2.69319	0.078	0.013	4.5e-14	L-EPI	RPL23
TRIM14	1.3e-42	0.269948	0.351	0.104	4.36e-38	L-EPI		chr2-152050022-152050689	1.53e-19	2.79125	0.069	0.01	4.62e-14	L-EPI	CACNB4
RYR2	2.66e-42	0.37218	0.73	0.333	8.93e-38	L-EPI		chr8-93216196-93217272	1.6e-19	2.33809	0.103	0.022	4.83e-14	L-EPI	RP11-388K12.1
MSH21	3.19e-42	0.525235	0.937	0.644	1.07e-37	L-EPI		chrX-37684973-37686322	1.61e-19	1.33564	0.279	0.113	4.87e-14	L-EPI	XK
MYBBP1A	3.35e-42	0.287603	0.428	0.147	1.13e-37	L-EPI		chr19-18789754-18790531	1.61e-19	1.84404	0.17	0.052	4.88e-14	L-EPI	COMP
DMXL1	4.79e-42	0.627233	0.905	0.681	1.61e-37	L-EPI		chr1-196607968-196609664	1.64e-19	1.06312	0.422	0.215	4.96e-14	L-EPI	KCNT2
TMEM64	6.47e-42	0.645162	0.842	0.553	2.18e-37	L-EPI		chr11-20000144-20000985	1.66e-19	1.60507	0.195	0.065	5.03e-14	L-EPI	NAV2
ACACA1	8.7e-42	0.643798	0.934	0.697	2.93e-37	L-EPI		chr12-127455216-127456580	1.74e-19	1.63165	0.19	0.061	5.25e-14	L-EPI	RP11-955H22.3
GRTP1	1.04e-41	0.361244	0.457	0.167	3.48e-37	L-EPI		chr3-184525070-184526399	1.75e-19	1.64405	0.201	0.069	5.3e-14	L-EPI	EIF2B5-IT1
BRIP11	1.09e-41	0.448753	0.787	0.387	3.65e-37	L-EPI		chr1-112507862-112509622	1.77e-19	1.38621	0.253	0.098	5.36e-14	L-EPI	WNT2B
NUCKS11	1.3e-41	0.57225	0.991	0.98	4.38e-37	L-EPI		chr8-24955084-24956854	1.79e-19	1.37525	0.267	0.108	5.41e-14	L-EPI	NEFL
FBL1	1.71e-41	0.597477	0.902	0.625	5.76e-37	L-EPI		chr1-172537873-172538225	1.83e-19	2.77476	0.075	0.012	5.53e-14	L-EPI	SUCO
ZFP36L2	1.77e-41	0.687929	0.871	0.59	5.95e-37	L-EPI		chr18-34222027-34223505	1.86e-19	1.52497	0.224	0.082	5.61e-14	L-EPI	NOL4
ERCC6L	1.79e-41	0.301219	0.457	0.162	6.01e-37	L-EPI		chr12-117360121-117361613	1.89e-19	1.79402	0.178	0.057	5.7e-14	L-EPI	NOS1
CMSS11	2.14e-41	0.638569	0.914	0.717	7.19e-37	L-EPI		chr10-127735972-127737812	1.91e-19	1.44176	0.259	0.103	5.77e-14	L-EPI	FOXI2
KDM2B	2.25e-41	0.489122	0.782	0.408	7.55e-37	L-EPI		chr18-59272855-59274384	1.92e-19	1.21055	0.316	0.138	5.81e-14	L-EPI	RAX
SEMA6A-AS1	3.57e-41	0.491526	0.77	0.403	1.2e-36	L-EPI		chr8-123539913-123542042	1.95e-19	1.16249	0.345	0.157	5.88e-14	L-EPI	FBXO32
POU2F1	3.67e-41	0.598183	0.963	0.793	1.23e-36	L-EPI		chr9-75457355-75457941	1.98e-19	3.20462	0.057	0.007	5.98e-14	L-EPI	RP11-470F18.1
FAT1	3.99e-41	0.563303	0.876	0.568	1.34e-36	L-EPI		chr12-12008945-12009637	1.99e-19	2.21199	0.106	0.023	6.02e-14	L-EPI	BCL2L14
TRIM281	4.98e-41	0.582624	0.943	0.72	1.68e-36	L-EPI		chr21-37005586-37007280	1.99e-19	1.54587	0.227	0.084	6.03e-14	L-EPI	RIPPLY3
NEGR1	5.06e-41	0.413158	0.316	0.089	1.7e-36	L-EPI		chr1-6470671-6471143	2.03e-19	2.40127	0.098	0.02	6.14e-14	L-EPI	PLEKHG5
GART1	6.43e-41	0.511821	0.793	0.448	2.16e-36	L-EPI		chr19-34904379-34905641	2.03e-19	2.09516	0.121	0.029	6.14e-14	L-EPI	CTC-523E23.15
C1GALT1	7.93e-41	0.444757	0.966	0.709	2.67e-36	L-EPI		chr2-15957963-15958774	2.04e-19	2.85247	0.072	0.011	6.16e-14	L-EPI	MYCN
AL138701.2	8.19e-41	0.425578	0.42	0.145	2.75e-36	L-EPI		chr16-11635768-11636756	2.07e-19	1.65638	0.201	0.069	6.27e-14	L-EPI	LITAF
GPM6A	8.53e-41	0.269011	0.236	0.053	2.87e-36	L-EPI		chr4-1566851-1567293	2.09e-19	2.37955	0.101	0.021	6.31e-14	L-EPI	RP11-1398P2.1
LARP1B	9.16e-41	0.556402	0.836	0.512	3.08e-36	L-EPI		chr20-3237856-3240476	2.18e-19	1.17583	0.339	0.155	6.58e-14	L-EPI	SLC4A11
TMPO1	9.53e-41	0.534216	0.971	0.764	3.2e-36	L-EPI		chr16-83581962-83582663	2.25e-19	3.22175	0.052	0.006	6.81e-14	L-EPI	CDH13
IRF2BPL	1.17e-40	0.338357	0.523	0.203	3.92e-36	L-EPI		chr9-120692634-120693233	2.26e-19	3.07528	0.057	0.007	6.81e-14	L-EPI	MEGF9
SUPT16H1	1.3e-40	0.530142	0.968	0.802	4.39e-36	L-EPI		chr1-26045060-26046793	2.26e-19	1.54115	0.224	0.082	6.84e-14	L-EPI	SLC30A2
NR3C2	1.34e-40	0.421046	0.351	0.108	4.5e-36	L-EPI		chr10-13351363-13351616	2.26e-19	2.46695	0.095	0.019	6.84e-14	L-EPI	SEPHS1
AARS	2.19e-40	0.459713	0.744	0.395	7.35e-36	L-EPI		chr7-1368232-1369706	2.3e-19	1.07151	0.399	0.198	6.96e-14	L-EPI	MICALL2
GMDS	2.34e-40	0.591155	0.897	0.59	7.86e-36	L-EPI		chr5-116865684-116865940	2.33e-19	3.10432	0.057	0.007	7.05e-14	L-EPI	CTC-472C24.1
EIF3A1	2.57e-40	0.486933	0.989	0.931	8.64e-36	L-EPI		chr17-39605094-39606292	2.35e-19	1.80175	0.184	0.061	7.09e-14	L-EPI	NEUROD2
PRKCQ	2.77e-40	0.275942	0.362	0.113	9.31e-36	L-EPI		chr5-33447959-33448476	2.35e-19	3.0624	0.057	0.007	7.09e-14	L-EPI	TARS
ATAD51	3.8e-40	0.488116	0.859	0.465	1.28e-35	L-EPI		chr4-18691097-18692194	2.39e-19	1.60151	0.19	0.062	7.21e-14	L-EPI	RP11-608B3.1
ZNF827	3.99e-40	0.629982	0.894	0.636	1.34e-35	L-EPI		chr3-138944891-138947507	2.39e-19	1.10017	0.374	0.177	7.22e-14	L-EPI	FOXL2NB
AURKB1	5.91e-40	0.419461	0.747	0.338	1.99e-35	L-EPI		chr14-58768934-58769460	2.41e-19	2.21373	0.115	0.027	7.27e-14	L-EPI	LINC01500
AC114316.1	7.84e-40	0.492015	0.517	0.207	2.64e-35	L-EPI		chr16-89200253-89202274	2.43e-19	1.00518	0.428	0.216	7.33e-14	L-EPI	SLC22A31
KBTBD7	8.15e-40	0.364636	0.425	0.148	2.74e-35	L-EPI		chr10-8050089-8050657	2.45e-19	1.42311	0.233	0.085	7.4e-14	L-EPI	GATA3-AS1
DLG2	9.8e-40	0.771424	0.897	0.63	3.3e-35	L-EPI		chr11-6629632-6631078	2.45e-19	1.69968	0.193	0.064	7.41e-14	L-EPI	DCHS1
SRSF11	1.01e-39	0.515204	0.914	0.675	3.4e-35	L-EPI		chr22-50481026-50482437	2.46e-19	1.46688	0.239	0.091	7.43e-14	L-EPI	ADM2
TFAM	1.18e-39	0.585302	0.856	0.579	3.96e-35	L-EPI		chr22-39031425-39032173	2.46e-19	2.48489	0.092	0.018	7.44e-14	L-EPI	APOBEC3D
RAD51AP11	1.49e-39	0.463929	0.664	0.305	5.01e-35	L-EPI		chr3-13727777-13728772	2.47e-19	2.73688	0.078	0.013	7.47e-14	L-EPI	WNT7A
FEM1B	2.6e-39	0.437917	0.756	0.412	8.73e-35	L-EPI		chr19-51390188-51391131	2.47e-19	1.67931	0.19	0.063	7.47e-14	L-EPI	C19orf84
EPB41L4B	3.17e-39	0.299503	0.394	0.131	1.07e-34	L-EPI		chr2-88415805-88416985	2.48e-19	1.73767	0.164	0.049	7.48e-14	L-EPI	FOXI3
UTP201	3.29e-39	0.449384	0.741	0.386	1.11e-34	L-EPI		chr6-14273141-14273607	2.52e-19	3.51675	0.049	0.005	7.62e-14	L-EPI	LINC01108
DTD11	3.68e-39	0.481155	0.776	0.457	1.24e-34	L-EPI		chr7-123284788-123285664	2.53e-19	2.24165	0.112	0.026	7.64e-14	L-EPI	SLC13A1
GABBR1	4.17e-39	0.390948	0.592	0.257	1.4e-34	L-EPI		chr3-12768459-12769542	2.54e-19	1.99188	0.132	0.034	7.68e-14	L-EPI	TMEM40
DDIAS	4.48e-39	0.31877	0.471	0.18	1.51e-34	L-EPI		chr15-62163802-62165645	2.55e-19	1.28043	0.273	0.109	7.7e-14	L-EPI	C2CD4B
SPATA13	5.99e-39	0.33465	0.52	0.204	2.02e-34	L-EPI		chr11-122983639-122985027	2.55e-19	1.80887	0.164	0.049	7.71e-14	L-EPI	BSX
EIF3B1	7.28e-39	0.541848	0.894	0.618	2.45e-34	L-EPI		chr4-42150632-42152886	2.62e-19	1.23174	0.319	0.14	7.91e-14	L-EPI	BEND4
ZNF385D	7.71e-39	0.390707	0.575	0.245	2.59e-34	L-EPI		chr5-139795053-139796731	2.68e-19	1.72324	0.181	0.058	8.1e-14	L-EPI	PSD2
2022-03-01	8.23e-39	0.489639	0.457	0.175	2.77e-34	L-EPI		chr8-23224107-23225499	2.69e-19	1.60427	0.218	0.08	8.13e-14	L-EPI	TNFRSF10A
AC004889.1	8.43e-39	0.308401	0.408	0.14	2.83e-34	L-EPI		chr14-38207827-38209679	2.7e-19	1.30715	0.261	0.101	8.15e-14	L-EPI	SSTR1
NOLC11	1.2e-38	0.532589	0.828	0.513	4.02e-34	L-EPI		chr11-22340713-22341716	2.7e-19	1.93294	0.144	0.039	8.17e-14	L-EPI	SLC17A6
TNRC6A	1.22e-38	0.624984	0.966	0.857	4.09e-34	L-EPI		chr2-136116112-136118670	2.71e-19	1.2452	0.293	0.123	8.19e-14	L-EPI	CXCR4
CLSPN1	1.42e-38	0.416286	0.842	0.445	4.78e-34	L-EPI		chr7-31767554-31768522	2.72e-19	2.78619	0.072	0.011	8.22e-14	L-EPI	PDE1C
C12orf45	1.93e-38	0.465892	0.704	0.371	6.5e-34	L-EPI		chr12-52232527-52234149	2.73e-19	1.60654	0.187	0.06	8.24e-14	L-EPI	KRT7
PIMREG	1.98e-38	0.28104	0.391	0.132	6.65e-34	L-EPI		chr10-23343456-23344715	2.74e-19	1.62142	0.193	0.063	8.26e-14	L-EPI	C10orf67
LRRTM3	2.05e-38	0.36436	0.305	0.087	6.91e-34	L-EPI		chr1-234188106-234188888	2.75e-19	2.15306	0.118	0.028	8.32e-14	L-EPI	SLC35F3
ZNF578	2.21e-38	0.332126	0.362	0.114	7.44e-34	L-EPI		chr12-40649997-40650643	2.82e-19	3.703	0.043	0.004	8.52e-14	L-EPI	CNTN1
NCAM2	2.25e-38	0.284346	0.244	0.059	7.57e-34	L-EPI		chr5-144298370-144299011	2.83e-19	3.39276	0.049	0.005	8.53e-14	L-EPI	KCTD16
ROBO11	2.31e-38	0.604951	0.968	0.824	7.77e-34	L-EPI		chr19-14247299-14249613	2.83e-19	1.15149	0.348	0.159	8.55e-14	L-EPI	CTD-2189E23.1
AKAP7	3.28e-38	0.40892	0.483	0.188	1.1e-33	L-EPI		chr1-46488974-46490130	2.83e-19	1.48621	0.244	0.095	8.56e-14	L-EPI	DMBX1
MTHFD1L1	3.38e-38	0.507028	0.805	0.456	1.14e-33	L-EPI		chr9-131965816-131966175	2.84e-19	3.3799	0.049	0.005	8.57e-14	L-EPI	MED27
EMB	3.82e-38	0.370869	0.626	0.285	1.28e-33	L-EPI		chr9-73845784-73846673	2.86e-19	2.89927	0.069	0.01	8.64e-14	L-EPI	RNA5SP286
BOD1L1	6.12e-38	0.604702	0.954	0.777	2.06e-33	L-EPI		chr1-212910209-212910448	2.87e-19	3.02478	0.06	0.008	8.67e-14	L-EPI	RP11-348H3.8
TIAM11	7.04e-38	0.54564	0.911	0.641	2.37e-33	L-EPI		chr1-58006471-58007054	2.87e-19	3.07017	0.063	0.009	8.67e-14	L-EPI	DAB1
TCF7	7.83e-38	0.37857	0.54	0.235	2.63e-33	L-EPI		chr16-6343136-6343483	2.92e-19	4.76024	0.029	0.001	8.81e-14	L-EPI	RP11-420N3.3
PTPRK1	9.5e-38	0.520845	0.977	0.813	3.2e-33	L-EPI		chr2-4380664-4381666	2.94e-19	2.96626	0.066	0.009	8.88e-14	L-EPI	AC012445.1
HNRNPC1	9.52e-38	0.400598	0.989	0.985	3.2e-33	L-EPI		chr21-14616174-14617276	2.96e-19	2.99957	0.066	0.009	8.93e-14	L-EPI	AF165138.7
ZNF280C	1.27e-37	0.450543	0.664	0.328	4.27e-33	L-EPI		chr4-24661952-24662548	2.98e-19	2.74016	0.072	0.011	9.01e-14	L-EPI	RP11-496D24.2
C2orf69	1.67e-37	0.46853	0.635	0.298	5.62e-33	L-EPI		chr15-22827115-22827526	2.99e-19	3.31719	0.049	0.005	9.03e-14	L-EPI	NIPA1
TCOF11	2.1e-37	0.478357	0.848	0.526	7.05e-33	L-EPI		chr3-151393013-151393769	3.03e-19	2.45671	0.089	0.017	9.16e-14	L-EPI	MED12L
HDAC9	2.1e-37	0.28894	0.345	0.106	7.07e-33	L-EPI		chr20-12748406-12748644	3.08e-19	3.62339	0.043	0.004	9.3e-14	L-EPI	RP5-1069C8.2
ABLIM11	2.14e-37	0.318125	0.675	0.315	7.18e-33	L-EPI		chr1-11690587-11692544	3.09e-19	1.13055	0.348	0.159	9.32e-14	L-EPI	MAD2L2
ELOVL61	2.23e-37	0.543037	0.902	0.63	7.5e-33	L-EPI		chr1-155194310-155195332	3.11e-19	1.06324	0.391	0.188	9.39e-14	L-EPI	THBS3
ZNF695	2.28e-37	0.296921	0.483	0.188	7.65e-33	L-EPI		chr15-65981748-65982699	3.15e-19	1.66339	0.193	0.065	9.51e-14	L-EPI	MEGF11
PAK1IP11	2.59e-37	0.430934	0.672	0.347	8.7e-33	L-EPI		chr8-17000762-17002723	3.15e-19	1.35353	0.253	0.098	9.52e-14	L-EPI	FGF20
ANKRD28	2.76e-37	0.567251	0.899	0.63	9.27e-33	L-EPI		chr6-3074801-3075832	3.23e-19	2.63037	0.078	0.013	9.76e-14	L-EPI	RIPK1
MIR4713HG	3.25e-37	0.475478	0.618	0.282	1.09e-32	L-EPI		chr2-209817544-209818350	3.28e-19	2.91268	0.066	0.009	9.9e-14	L-EPI	UNC80
SCD1	3.34e-37	0.541669	0.934	0.682	1.12e-32	L-EPI		chr3-119255756-119256474	3.29e-19	3.53315	0.046	0.004	9.94e-14	L-EPI	B4GALT4
BRCA11	3.38e-37	0.366115	0.693	0.33	1.14e-32	L-EPI		chr15-66025930-66026395	3.3e-19	3.5311	0.043	0.004	9.96e-14	L-EPI	MEGF11
TMEM108	4.55e-37	0.495078	0.664	0.327	1.53e-32	L-EPI		chr12-66497973-66498265	3.32e-19	3.51697	0.046	0.004	1e-13	L-EPI	GRIP1
COA7	4.57e-37	0.302885	0.448	0.169	1.54e-32	L-EPI		chr7-71466524-71466752	3.39e-19	3.27892	0.055	0.006	1.02e-13	L-EPI	WBSCR17
NUP541	4.67e-37	0.520581	0.865	0.584	1.57e-32	L-EPI		chr15-23416733-23417244	3.46e-19	2.86628	0.066	0.009	1.04e-13	L-EPI	GOLGA6L2
PALD1	4.82e-37	0.274597	0.356	0.118	1.62e-32	L-EPI		chr3-140341385-140342231	3.48e-19	2.89005	0.066	0.009	1.05e-13	L-EPI	CLSTN2
ANAPC11	4.82e-37	0.442083	0.744	0.424	1.62e-32	L-EPI		chr11-27627047-27627409	3.51e-19	3.42281	0.046	0.004	1.06e-13	L-EPI	LINC00678
MGME1	5.26e-37	0.461563	0.721	0.396	1.77e-32	L-EPI		chr14-62116664-62117852	3.53e-19	1.36338	0.267	0.107	1.07e-13	L-EPI	RP11-355I22.2
HNRNPA2B11	7.39e-37	0.421739	0.994	0.987	2.49e-32	L-EPI		chr7-134129964-134130453	3.53e-19	3.29565	0.055	0.006	1.07e-13	L-EPI	LRGUK
UBN2	8.44e-37	0.557724	0.83	0.537	2.84e-32	L-EPI		chr11-122439830-122441971	3.54e-19	1.5178	0.224	0.082	1.07e-13	L-EPI	MIR100HG
NAA161	8.64e-37	0.439884	0.77	0.432	2.9e-32	L-EPI		chr10-2963774-2964782	3.56e-19	2.6401	0.083	0.015	1.08e-13	L-EPI	RP11-118K6.2
GINS2	8.97e-37	0.356367	0.537	0.231	3.02e-32	L-EPI		chr19-49425958-49426554	3.59e-19	1.70863	0.175	0.055	1.08e-13	L-EPI	GFY
TPX21	9.57e-37	0.477064	0.897	0.509	3.22e-32	L-EPI		chr7-12111451-12112255	3.62e-19	2.44845	0.086	0.016	1.09e-13	L-EPI	TMEM106B
PABPC1	1.15e-36	0.368739	0.991	0.987	3.86e-32	L-EPI		chr15-43226476-43227035	3.68e-19	2.92034	0.063	0.009	1.11e-13	L-EPI	EPB42
QTRT2	1.24e-36	0.352323	0.638	0.3	4.15e-32	L-EPI		chr15-26690784-26691625	3.7e-19	3.24103	0.055	0.006	1.12e-13	L-EPI	GABRB3
CEP831	1.6e-36	0.476749	0.782	0.428	5.39e-32	L-EPI		chr7-158617438-158618290	3.72e-19	2.78129	0.069	0.01	1.12e-13	L-EPI	NCAPG2
USP10	1.61e-36	0.494742	0.928	0.707	5.41e-32	L-EPI		chr18-58808349-58809129	3.74e-19	2.9171	0.063	0.009	1.13e-13	L-EPI	RP11-108P20.4
TBC1D31	2.29e-36	0.33237	0.578	0.257	7.7e-32	L-EPI		chr2-47368833-47370185	3.8e-19	1.17881	0.336	0.152	1.15e-13	L-EPI	EPCAM
NOL11	2.38e-36	0.484894	0.739	0.423	8e-32	L-EPI		chr13-99686804-99687470	3.85e-19	1.97978	0.132	0.034	1.16e-13	L-EPI	CLYBL
TRIM25	2.48e-36	0.261175	0.397	0.138	8.34e-32	L-EPI		chr9-95552681-95553656	3.87e-19	2.09027	0.126	0.032	1.17e-13	L-EPI	PTCH1
CARNMT1	2.57e-36	0.412114	0.744	0.399	8.65e-32	L-EPI		chr14-104085038-104086025	3.88e-19	1.85274	0.149	0.042	1.17e-13	L-EPI	ASPG
PFAS	3.3e-36	0.324184	0.5	0.207	1.11e-31	L-EPI		chr18-62001070-62001861	3.9e-19	2.89379	0.063	0.009	1.18e-13	L-EPI	PIGN
TMEM131L1	3.58e-36	0.390328	0.626	0.293	1.21e-31	L-EPI		chrX-791369-792035	3.91e-19	2.60955	0.08	0.014	1.18e-13	L-EPI	SHOX
PA2G41	3.86e-36	0.502388	0.931	0.712	1.3e-31	L-EPI		chr9-111868360-111868839	4.01e-19	2.6107	0.072	0.011	1.21e-13	L-EPI	UGCG
FAM20A	4.36e-36	0.676929	0.704	0.381	1.47e-31	L-EPI		chr14-64878617-64880861	4.02e-19	1.36443	0.287	0.124	1.21e-13	L-EPI	SPTB
GIGYF1	4.8e-36	0.424559	0.672	0.334	1.62e-31	L-EPI		chr8-68330130-68331658	4.07e-19	1.29486	0.279	0.114	1.23e-13	L-EPI	C8orf34
ATXN7L1	5.63e-36	0.571881	0.848	0.559	1.89e-31	L-EPI		chr19-38433254-38433937	4.08e-19	1.7321	0.17	0.052	1.23e-13	L-EPI	RYR1
FBXW71	5.75e-36	0.659725	0.931	0.804	1.93e-31	L-EPI		chr11-6496994-6497568	4.09e-19	2.49939	0.095	0.019	1.24e-13	L-EPI	DNHD1
MSH61	6.09e-36	0.50724	0.937	0.73	2.05e-31	L-EPI		chr20-46031578-46032284	4.13e-19	1.92953	0.144	0.04	1.25e-13	L-EPI	SLC12A5
ECT21	6.89e-36	0.458303	0.819	0.458	2.32e-31	L-EPI		chr19-6161032-6161722	4.3e-19	2.58051	0.083	0.015	1.3e-13	L-EPI	ACSBG2
SLC1A5	7.44e-36	0.464049	0.739	0.41	2.5e-31	L-EPI		chr8-75665244-75666008	4.31e-19	3.26747	0.046	0.004	1.3e-13	L-EPI	HNF4G
CCT51	7.83e-36	0.558771	0.951	0.783	2.63e-31	L-EPI		chr20-9507532-9508714	4.38e-19	1.92827	0.147	0.041	1.32e-13	L-EPI	LAMP5
GINS11	8.33e-36	0.343896	0.672	0.318	2.8e-31	L-EPI		chr5-163330582-163331554	4.39e-19	2.57232	0.086	0.016	1.33e-13	L-EPI	CCNG1
CLN8	8.89e-36	0.358741	0.598	0.277	2.99e-31	L-EPI		chr2-171316171-171316610	4.45e-19	2.84279	0.063	0.009	1.35e-13	L-EPI	METTL8
PRPS11	9.01e-36	0.390703	0.667	0.322	3.03e-31	L-EPI		chr7-90223971-90224743	4.5e-19	2.67474	0.075	0.012	1.36e-13	L-EPI	STEAP2
ESF11	1.01e-35	0.503703	0.897	0.625	3.39e-31	L-EPI		chr17-73566872-73567679	4.57e-19	2.16401	0.112	0.026	1.38e-13	L-EPI	SDK2
GAPDH1	1.24e-35	0.591433	0.997	0.982	4.15e-31	L-EPI		chr14-67728960-67729588	4.62e-19	2.19553	0.109	0.025	1.4e-13	L-EPI	RDH12
KAT7	1.48e-35	0.402446	0.667	0.346	4.99e-31	L-EPI		chr22-49999017-50000376	4.62e-19	1.33666	0.279	0.116	1.4e-13	L-EPI	IL17REL
ARFGEF1	2.05e-35	0.513075	0.951	0.807	6.88e-31	L-EPI		chr6-3226808-3228678	4.71e-19	0.995173	0.428	0.216	1.42e-13	L-EPI	TUBB2B
RRP1B1	2.19e-35	0.461002	0.822	0.515	7.35e-31	L-EPI		chr19-1295199-1296121	4.72e-19	1.78027	0.164	0.049	1.43e-13	L-EPI	EFNA2
DAZAP1	2.2e-35	0.479979	0.799	0.503	7.41e-31	L-EPI		chr10-123972152-123973375	4.73e-19	1.89553	0.158	0.047	1.43e-13	L-EPI	CPXM2
IQSEC2	2.32e-35	0.26941	0.261	0.07	7.8e-31	L-EPI		chr13-54267865-54268693	4.89e-19	1.82909	0.149	0.042	1.48e-13	L-EPI	LINC00458
PDPN	2.39e-35	0.284192	0.75	0.362	8.04e-31	L-EPI		chr5-141811211-141812160	4.93e-19	1.73401	0.167	0.051	1.49e-13	L-EPI	AC005753.1
MID1IP1	2.41e-35	0.412247	0.773	0.42	8.1e-31	L-EPI		chr19-50591497-50592254	4.98e-19	2.42714	0.092	0.018	1.51e-13	L-EPI	LRRC4B
DFFA	2.42e-35	0.464882	0.856	0.529	8.14e-31	L-EPI		chr8-26636861-26637363	5.17e-19	2.74665	0.08	0.014	1.56e-13	L-EPI	DPYSL2
MYBL2	2.63e-35	0.359807	0.707	0.347	8.84e-31	L-EPI		chr16-31245532-31245960	5.19e-19	3.18775	0.057	0.007	1.57e-13	L-EPI	TRIM72
ZNF2151	2.96e-35	0.308375	0.42	0.159	9.95e-31	L-EPI		chr9-122463549-122464472	5.2e-19	2.17487	0.109	0.025	1.57e-13	L-EPI	OR1J1
DIAPH2	3.09e-35	0.654065	0.991	0.897	1.04e-30	L-EPI		chr15-66042558-66042984	5.21e-19	2.10869	0.115	0.027	1.57e-13	L-EPI	MEGF11
ZFP42	3.3e-35	0.431682	0.807	0.459	1.11e-30	L-EPI		chr17-45364285-45365156	5.25e-19	2.01758	0.129	0.033	1.59e-13	L-EPI	CTB-39G8.2
NUDCD1	3.41e-35	0.490116	0.807	0.485	1.15e-30	L-EPI		chr3-142962583-142964431	5.26e-19	1.28077	0.293	0.126	1.59e-13	L-EPI	PAQR9
ZBTB44	4.38e-35	0.49155	0.825	0.519	1.47e-30	L-EPI		chr10-11869170-11870510	5.27e-19	1.83716	0.147	0.041	1.59e-13	L-EPI	PROSER2
RBM47	4.57e-35	0.441967	0.899	0.519	1.54e-30	L-EPI		chr14-76961053-76961255	5.33e-19	2.41929	0.089	0.017	1.61e-13	L-EPI	LINC01629
LYAR1	4.87e-35	0.443843	0.652	0.342	1.64e-30	L-EPI		chr5-135929784-135931226	5.36e-19	1.42251	0.23	0.085	1.62e-13	L-EPI	LECT2
SHMT21	4.99e-35	0.330725	0.54	0.237	1.68e-30	L-EPI		chr19-18879122-18880366	5.42e-19	1.6156	0.198	0.068	1.64e-13	L-EPI	CERS1
FBXO51	6.4e-35	0.3712	0.716	0.358	2.15e-30	L-EPI		chr19-19224618-19225619	5.42e-19	1.45578	0.239	0.091	1.64e-13	L-EPI	NCAN
C1QBP1	7.47e-35	0.627618	0.902	0.685	2.51e-30	L-EPI		chr6-152635780-152637466	5.43e-19	1.52438	0.207	0.072	1.64e-13	L-EPI	SYNE1
WDR44	8.59e-35	0.507408	0.848	0.525	2.89e-30	L-EPI		chr8-98973269-98974774	5.53e-19	1.47596	0.227	0.084	1.67e-13	L-EPI	RP11-44N12.2
C2CD5	8.96e-35	0.510284	0.796	0.485	3.01e-30	L-EPI		chr7-142364594-142366025	5.56e-19	1.97603	0.135	0.036	1.68e-13	L-EPI	TRBV11-2
LONRF1	1.04e-34	0.405431	0.747	0.391	3.49e-30	L-EPI		chr19-48492587-48494019	5.59e-19	0.795752	0.566	0.33	1.69e-13	L-EPI	LMTK3
AL591501.1	1.22e-34	0.707992	0.667	0.338	4.09e-30	L-EPI		chr20-31994672-31995513	5.6e-19	1.66567	0.19	0.064	1.69e-13	L-EPI	XKR7
GNGT1	1.91e-34	0.710001	0.871	0.546	6.44e-30	L-EPI		chr6-391049-393965	5.61e-19	1.23268	0.305	0.132	1.69e-13	L-EPI	IRF4
SACS1	3.1e-34	0.436014	0.707	0.371	1.04e-29	L-EPI		chr1-100819962-100820671	5.73e-19	2.30647	0.101	0.021	1.73e-13	L-EPI	EXTL2
PAK3	3.32e-34	0.265712	0.489	0.192	1.12e-29	L-EPI		chr3-141392099-141393835	5.76e-19	1.73648	0.161	0.048	1.74e-13	L-EPI	ZBTB38
OTUD6B	3.96e-34	0.313146	0.486	0.205	1.33e-29	L-EPI		chr14-76329212-76330888	5.79e-19	2.31952	0.103	0.023	1.75e-13	L-EPI	ESRRB
DHFR	4.07e-34	0.443259	0.739	0.418	1.37e-29	L-EPI		chr17-7336324-7337323	5.84e-19	2.13279	0.109	0.025	1.76e-13	L-EPI	ACAP1
FARSB1	4.61e-34	0.428679	0.741	0.41	1.55e-29	L-EPI		chr1-84892386-84893664	5.84e-19	1.33127	0.264	0.106	1.76e-13	L-EPI	LPAR3
ZNF678	4.73e-34	0.407356	0.739	0.395	1.59e-29	L-EPI		chr15-85168338-85169233	5.88e-19	1.69762	0.17	0.052	1.78e-13	L-EPI	PDE8A
AXIN2	4.93e-34	0.286569	0.529	0.223	1.66e-29	L-EPI		chr6-34056190-34056683	6.02e-19	1.92983	0.147	0.041	1.82e-13	L-EPI	GRM4
AP1M2	5.6e-34	0.36355	0.586	0.267	1.88e-29	L-EPI		chr17-39739888-39740954	6.08e-19	1.69489	0.187	0.062	1.84e-13	L-EPI	GRB7
ZNF385D-AS1	5.93e-34	0.332271	0.353	0.12	1.99e-29	L-EPI		chr2-73292939-73293924	6.13e-19	1.51042	0.216	0.077	1.85e-13	L-EPI	EGR4
DOCK11	6.69e-34	0.2862	0.463	0.183	2.25e-29	L-EPI		chr2-176128504-176130795	6.23e-19	1.33812	0.25	0.096	1.88e-13	L-EPI	HOXD8
PMEPA11	6.92e-34	0.335247	0.575	0.26	2.33e-29	L-EPI		chr4-120003943-120004414	6.25e-19	3.34537	0.052	0.006	1.89e-13	L-EPI	RP11-96A1.5
TIMELESS	1.04e-33	0.328971	0.575	0.27	3.49e-29	L-EPI		chr15-83653189-83655023	6.31e-19	1.15531	0.333	0.15	1.91e-13	L-EPI	ADAMTSL3
YBX31	1.13e-33	0.522747	0.911	0.663	3.81e-29	L-EPI		chr21-44748467-44749807	6.32e-19	1.47296	0.227	0.083	1.91e-13	L-EPI	UBE2G2
JPX	1.24e-33	0.52316	0.98	0.88	4.18e-29	L-EPI		chr21-25778162-25779182	6.34e-19	2.68166	0.072	0.011	1.92e-13	L-EPI	GABPA
GPI	1.26e-33	0.408842	0.67	0.352	4.22e-29	L-EPI		chr2-144567674-144568184	6.54e-19	3.32236	0.052	0.006	1.98e-13	L-EPI	LINC01412
DMKN	1.28e-33	0.34787	0.75	0.406	4.31e-29	L-EPI		chr7-20797229-20799123	6.58e-19	1.01624	0.411	0.208	1.99e-13	L-EPI	SP8
PKM1	1.35e-33	0.405193	0.96	0.799	4.53e-29	L-EPI		chr3-187274458-187275515	6.58e-19	1.74293	0.155	0.045	1.99e-13	L-EPI	MASP1
LTA4H	1.4e-33	0.369105	0.707	0.378	4.7e-29	L-EPI		chr2-70887381-70888263	6.64e-19	1.79202	0.149	0.042	2e-13	L-EPI	LINC01143
ARHGAP26	1.46e-33	0.3879	0.733	0.387	4.89e-29	L-EPI		chr1-212852052-212852522	6.64e-19	3.03735	0.063	0.009	2.01e-13	L-EPI	FLVCR1-AS1
DDB2	1.53e-33	0.327219	0.359	0.125	5.14e-29	L-EPI		chr5-77629520-77630928	6.66e-19	1.4347	0.253	0.101	2.01e-13	L-EPI	OTP
ZNF931	1.98e-33	0.389893	0.736	0.392	6.67e-29	L-EPI		chr1-84996458-84998451	6.69e-19	1.33653	0.267	0.108	2.02e-13	L-EPI	MCOLN2
TOX3	2.02e-33	0.268888	0.287	0.086	6.8e-29	L-EPI		chr8-19812675-19812952	6.7e-19	3.00355	0.057	0.007	2.02e-13	L-EPI	INTS10
RSL1D11	2.09e-33	0.500701	0.891	0.665	7.02e-29	L-EPI		chr6-167151212-167151448	6.77e-19	3.8304	0.037	0.003	2.05e-13	L-EPI	TCP10L2
RMND5B	2.12e-33	0.352549	0.526	0.235	7.12e-29	L-EPI		chr12-7872541-7873394	6.89e-19	2.81876	0.069	0.01	2.08e-13	L-EPI	SLC2A14
ARHGEF4	2.4e-33	0.25934	0.333	0.109	8.06e-29	L-EPI		chr5-77209429-77211733	6.94e-19	1.50387	0.213	0.076	2.1e-13	L-EPI	PDE8B
DCTPP11	2.6e-33	0.350766	0.621	0.307	8.76e-29	L-EPI		chrX-16162102-16162844	7.01e-19	2.47977	0.092	0.018	2.12e-13	L-EPI	MAGEB17
XRCC51	2.73e-33	0.41462	0.989	0.972	9.19e-29	L-EPI		chr5-141001372-141002686	7.05e-19	1.53563	0.193	0.064	2.13e-13	L-EPI	PCDHAC2
TMA161	2.8e-33	0.434032	0.805	0.497	9.43e-29	L-EPI		chr12-113092746-113093759	7.08e-19	1.45159	0.216	0.077	2.14e-13	L-EPI	DTX1
PALB2	2.87e-33	0.260645	0.443	0.17	9.66e-29	L-EPI		chr5-53671281-53672091	7.24e-19	3.21263	0.052	0.006	2.19e-13	L-EPI	NDUFS4
IARS1	2.95e-33	0.47275	0.905	0.673	9.93e-29	L-EPI		chr2-120709328-120710073	7.3e-19	2.59755	0.08	0.014	2.21e-13	L-EPI	AC018866.1
SAMD1	3.69e-33	0.326136	0.532	0.24	1.24e-28	L-EPI		chr11-725697-726808	7.49e-19	1.59096	0.187	0.061	2.26e-13	L-EPI	EPS8L2
MCM71	3.73e-33	0.376701	0.744	0.389	1.25e-28	L-EPI		chrX-125369572-125369810	7.49e-19	3.70172	0.037	0.003	2.26e-13	L-EPI	TEX13C
SYNCRIP1	3.9e-33	0.490815	0.96	0.833	1.31e-28	L-EPI		chr5-120697704-120698214	7.61e-19	2.5611	0.08	0.014	2.3e-13	L-EPI	PRR16
ANKS1B	5.15e-33	0.417834	0.491	0.213	1.73e-28	L-EPI		chr14-67928081-67928757	7.65e-19	2.51034	0.086	0.016	2.31e-13	L-EPI	RAD51B
USP32	5.23e-33	0.54742	0.876	0.63	1.76e-28	L-EPI		chr4-146637970-146639390	7.65e-19	1.73685	0.178	0.058	2.31e-13	L-EPI	POU4F2
ENOPH1	5.24e-33	0.368377	0.609	0.307	1.76e-28	L-EPI		chr2-120373187-120373932	7.71e-19	2.71167	0.069	0.01	2.33e-13	L-EPI	INHBB
CNBP	5.25e-33	0.457407	0.943	0.709	1.77e-28	L-EPI		chr1-43422286-43422924	7.75e-19	2.57092	0.08	0.014	2.34e-13	L-EPI	SZT2
XPOT1	6.71e-33	0.418979	0.853	0.543	2.26e-28	L-EPI		chr2-179860292-179861998	7.94e-19	1.26314	0.273	0.111	2.4e-13	L-EPI	ZNF385B
ZWILCH	7.55e-33	0.369024	0.644	0.329	2.54e-28	L-EPI		chr12-108441567-108442476	7.98e-19	2.11795	0.118	0.029	2.41e-13	L-EPI	FICD
MIR2052HG	1.01e-32	0.321695	0.376	0.134	3.39e-28	L-EPI		chr14-64974504-64974847	8.06e-19	2.52874	0.08	0.014	2.44e-13	L-EPI	CHURC1-FNTB
AFF1	1.09e-32	0.565184	0.948	0.717	3.67e-28	L-EPI		chr12-131440864-131441314	8.08e-19	2.94901	0.06	0.008	2.44e-13	L-EPI	RP11-897M7.4
NPFFR2	1.12e-32	0.26704	0.276	0.081	3.75e-28	L-EPI		chr22-41237213-41238776	8.15e-19	1.25064	0.305	0.133	2.46e-13	L-EPI	CHADL
TGS11	1.29e-32	0.440603	0.845	0.552	4.35e-28	L-EPI		chr16-89711196-89712370	8.19e-19	1.27899	0.293	0.127	2.48e-13	L-EPI	VPS9D1
ZNF1951	1.58e-32	0.412292	0.784	0.469	5.31e-28	L-EPI		chr2-232926559-232929190	8.2e-19	1.28958	0.273	0.112	2.48e-13	L-EPI	NGEF
TP53	1.61e-32	0.271961	0.477	0.198	5.41e-28	L-EPI		chr9-87824150-87824879	8.29e-19	2.53744	0.083	0.015	2.5e-13	L-EPI	XXyac-YM21GA2.4
AACS	1.95e-32	0.324797	0.578	0.274	6.57e-28	L-EPI		chr3-191927935-191928490	8.3e-19	2.84026	0.066	0.01	2.51e-13	L-EPI	RP11-655G22.1
RAB3IP	2e-32	0.398826	0.687	0.355	6.74e-28	L-EPI		chr19-33225377-33227378	8.39e-19	1.39029	0.253	0.1	2.53e-13	L-EPI	SLC7A10
SRSF71	2.25e-32	0.550232	0.94	0.756	7.57e-28	L-EPI		chr19-13825293-13826451	8.43e-19	1.54299	0.207	0.073	2.55e-13	L-EPI	ZSWIM4
ABCE11	2.72e-32	0.422034	0.853	0.549	9.15e-28	L-EPI		chr17-18120728-18121495	8.56e-19	2.73855	0.069	0.01	2.59e-13	L-EPI	MYO15A
TBC1D23	2.81e-32	0.606847	0.796	0.536	9.44e-28	L-EPI		chr7-135753321-135754379	8.59e-19	2.73229	0.069	0.01	2.59e-13	L-EPI	FAM180A
GOT2	2.82e-32	0.406672	0.687	0.382	9.47e-28	L-EPI		chr9-34380477-34381230	8.59e-19	1.26134	0.31	0.137	2.59e-13	L-EPI	C9orf24
L2HGDH	3.49e-32	0.360457	0.612	0.301	1.17e-27	L-EPI		chr7-150397030-150397999	8.64e-19	2.54799	0.08	0.014	2.61e-13	L-EPI	ZNF775
CEP1521	3.51e-32	0.389541	0.56	0.26	1.18e-27	L-EPI		chr11-30025174-30026112	8.71e-19	2.06837	0.126	0.032	2.63e-13	L-EPI	KCNA4
PPRC1	3.53e-32	0.280942	0.46	0.186	1.19e-27	L-EPI		chr12-40020121-40020766	8.94e-19	2.3072	0.101	0.022	2.7e-13	L-EPI	SLC2A13
AP1S3	3.88e-32	0.25747	0.362	0.129	1.3e-27	L-EPI		chr5-12622672-12624037	8.94e-19	2.79064	0.066	0.01	2.7e-13	L-EPI	LINC01194
E2F11	4.28e-32	0.27861	0.434	0.17	1.44e-27	L-EPI		chr5-76082734-76085009	9.19e-19	1.36053	0.259	0.103	2.78e-13	L-EPI	SV2C
NDC80	4.48e-32	0.295291	0.569	0.252	1.51e-27	L-EPI		chr2-79512105-79513495	9.21e-19	1.11825	0.345	0.159	2.78e-13	L-EPI	CTNNA2
TEAD4	4.53e-32	0.309449	0.52	0.229	1.52e-27	L-EPI		chr3-14601735-14603304	9.24e-19	1.33329	0.273	0.114	2.79e-13	L-EPI	RP11-588H7.1
FANCI1	4.75e-32	0.389509	0.741	0.393	1.6e-27	L-EPI		chr1-148361340-148363012	9.33e-19	1.61737	0.193	0.065	2.82e-13	L-EPI	LINC01138
GGCT	4.88e-32	0.422682	0.802	0.51	1.64e-27	L-EPI		chr2-184338476-184339183	9.37e-19	2.46903	0.089	0.017	2.83e-13	L-EPI	ZNF804A
PTPN12	4.97e-32	0.473391	0.954	0.778	1.67e-27	L-EPI		chr12-84689530-84690142	9.38e-19	2.63699	0.075	0.012	2.83e-13	L-EPI	SLC6A15
TENM11	5.24e-32	0.264601	0.322	0.105	1.76e-27	L-EPI		chr12-4719879-4721240	9.54e-19	1.78203	0.167	0.052	2.88e-13	L-EPI	GALNT8
STRBP	6.04e-32	0.455645	0.94	0.764	2.03e-27	L-EPI		chr2-96642542-96642942	9.6e-19	2.49886	0.086	0.016	2.9e-13	L-EPI	FER1L5
SLCO4C1	6.39e-32	0.349939	0.483	0.206	2.15e-27	L-EPI		chr7-97005942-97006841	9.88e-19	1.19109	0.31	0.135	2.99e-13	L-EPI	DLX6
EIF5A1	6.65e-32	0.586326	0.94	0.835	2.24e-27	L-EPI		chr7-38630636-38631733	9.9e-19	1.41416	0.25	0.099	2.99e-13	L-EPI	AMPH
NCAPG21	7.52e-32	0.383218	0.716	0.384	2.53e-27	L-EPI		chr17-76869403-76870611	9.9e-19	1.68699	0.178	0.058	2.99e-13	L-EPI	MGAT5B
AKAP1	7.54e-32	0.290472	0.546	0.246	2.54e-27	L-EPI		chr19-7748710-7749167	9.94e-19	2.27396	0.101	0.022	3e-13	L-EPI	CD209
[truncated: 252,494+ more rows]
