# Supplementary material for: Pluripotent stem cell-derived model of the post-implantation human embryo
Source: Nature. 2023 Jun 27;622(7983):584–93. doi: 10.1038/s41586-023-06368-y (PMC10584688; doi:10.1038/s41586-023-06368-y)
Supplement: Supplementary file 6 — A table of the oligonucleotides used in this study. [file 41586_2023_6368_MOESM6_ESM.xlsx]

## Sheet: Supplementary Table 4
Supplementary Table 4: Oligonucleotide List
Primer	Sequence
qPCR_GATA6_Fwd	CTCAGTTCCTACGCTTCGCAT
qPCR_GATA6_Rev	GTCGAGGTCAGTGAACAGCA
qPCR_SOX17_Fwd	TTCGTGTGCAAGCCTGAGAT
qPCR_SOX17_Rev	TAATATACCGCGGAGCTGGC
qPCR_PDGFRA_Fwd	TGGCAGTACCCCATGTCTGAA
qPCR_PDGFRA_Rev	CCAAGACCGTCACAAAAAGGC
qPCR_GATA4_Fwd	CGACACCCCAATCTCGATATG
qPCR_GATA4_Rev	GTTGCACAGATAGTGACCCGT
qPCR_CER1_Fwd	ACAGTGCCCTTCAGCCAGACT
qPCR_CER1_Rev	ACAACTACTTTTTCACAGCCTTCGT
qPCR_COL4A1_Fwd	GGGATGCTGTTGAAAGGTGAA
qPCR_COL4A1_Rev	GGTGGTCCGGTAAATCCTGG
qPCR_SOX2_Fwd	GAGCTTTGCAGGAAGTTTGC
qPCR_SOX2_Rev	GCAAGAAGCCTCTCCTTGAA
qPCR_CD48_Fwd	AGGTTGGGATTCGTGTCTGG
qPCR_CD48_Rev	AGTTGTTTGTAGTTCTCAGGCAG
qPCR_GATA3_Fwd	GCCCCTCATTAAGCCCAAG
qPCR_GATA3_Rev	TTGTGGTGGTCTGACAGTTCG
qPCR_TFAP2C_Fwd	TGCACGATCAGACAGTCATTC
qPCR_TFAP2C_Rev	GTAGAGCTGAGGAGCGACAATC
qPCR_GATA2_Fwd	ACTGACGGAGAGCATGAAGAT
qPCR_GATA2_Rev	CCGGCACATAGGAGGGGTA
qPCR_TFAP2A_Fwd	AGGTCAATCTCCCTACACGAG
qPCR_TFAP2A_Rev	GGAGTAAGGATCTTGCGACTGG
qPCR_TACSTD2_Fwd	ACAACGATGGCCTCTACGAC
qPCR_TACSTD2_Rev	AGTTCACGCACCAGCACAC
qPCR_KRT19_Fwd	ACCTGGAGATGCAGATCGAA
qPCR_KRT19_Rev	AATCCACCTCCACACTGACC
qPCR_GABRP_Fwd	TTTCTCAGGCCCAATTTTCCT
qPCR_GABRP_Rev	GCTGTCGGAGGTATATGGTGG
qPCR_ISL1_Fwd	GCGGAGTGTAATCAGTATTTGGA
qPCR_ISL1_Rev	GCATTTGATCCCGTACAACCT
TFAP2C-AttB_Fwd	GGGGACAAGTTTGTACAAAAAAGCAGGCTTCACCATGTTGTGGAAAATAACCGATA
TFAP2C-AttB_Rev	GGGGACCACTTTGTACAAGAAAGCTGGGTCTTATTTCCTGTGTTTCTCCATT
SOX17-AttB_Fwd	GGGGACAAGTTTGTACAAAAAAGCAGGCTTCACCATGAGCAGCCCGGATGC
SOX17-AttB_Rev	GGGGACCACTTTGTACAAGAAAGCTGGGTCTCACACGTCAGGATAGTTGCAG
