# Supplementary material for: Pluripotent stem cell-derived model of the post-implantation human embryo
Source: Nature. 2023 Jun 27;622(7983):584–93. doi: 10.1038/s41586-023-06368-y (PMC10584688; doi:10.1038/s41586-023-06368-y)
Supplement: Supplementary file 7 — A table of the antibodies used in this study. [file 41586_2023_6368_MOESM7_ESM.xlsx]

## Sheet: Supplementary Table 5
Supplementary Table 5: Antibody List
Target	Species	Company	Catalogue #	Clone #	RRID	Dilution
AP2-alpha	Mouse	Santa Cruz Biotechnology	sc-12726	3B5	AB_667767	1:200
AP2-gamma	Goat	R&D Systems	AF5059	polyclonal	AB_2255891	1:500
AP2-gamma	mouse	Santa Cruz Biotechnology	sc-12762	6E4/4	AB_667770	1:200
Brachyury	Goat	R&D Systems	AF2085	polyclonal	AB_2200235	1:500
CDX2	Mouse	BioGenex	MU392-UC	CDX2-88	AB_2335627	1:200
Cerberus 1	Goat	R&D Systems	AF1075	polyclonal	AB_2077228	1:500
Cytokeratin 7	Mouse	Agilent	M7018	OV-TL 12/30	AB_2134589	1:100
E-Cadherin	Mouse	BD Biosciences	610182	36	AB_39581	1:200
EOMES	Rabbit	Abcam	ab23345	polyclonal	AB_778267	1:200
FOXA2	Goat	R&D Systems	AF2400	polyclonal	AB_2294104	1:200
GATA2	Rabbit	Novus Biologics	NBP1-82581	polyclonal	AB_11026191	1:200
GATA3	Goat	Abcam	ab199428	EPR16651	AB_2819013	1:500
GATA4	Mouse	Santa Cruz Biotechnology	sc-25310	G-4	AB_627667	1:200
GATA4	Rat	ThermoFisher Scientific	14-9980-82	eBioEvan	AB_763541	1:500
GATA6	Goat	R&D Systems	AF1700	polyclonal	AB_2108901	1:500
GATA6	Rabbit	Cell Signaling Technology	5851	D61E4	AB_10705521	1:2000
GFP	Chicken	Abcam	ab13970	polyclonal	AB_300798	1:1000
GFP	Rat	Nacalai USA	GF090R	GF090R	AB_2314545	1:1000
HAND1	Mouse	DSHB	PCRP-HAND1-2A9	2A9	AB_2618668	1:200
HNF4a	Rabbit	Abcam	ab201460	EPR16885-99	AB_2927380	1:2000
ISL1	Mouse	DSHB	PCRP-ISL1-1A9	1A9	AB_2618775	1:100
Laminin	Rabbit	Sigma Aldrich	L9393	polyclonal	AB_477163	1:200
NANOG	Rabbit	Cell Signaling Technology	4903	D73G4	AB_10559205	1:200
N-Cadherin	Mouse	Abcam	ab98952	5D5	AB_10696943	1:200
OCT3/4	Mouse	Santa Cruz Biotechnology	sc-5279	C-10	AB_628051	1:100
OTX2	Goat	R&D Systems	AF1979	polyclonal	AB_2157172	1:1000
phosp-Smad1/5	Rabbit	Cell Signaling Technology	9516S	41D10	AB_491015	1:200
Smad2/3	Rabbit	Cell Signaling Technology	8685S	D7G7	AB_10889933	1:200
SOX17	Goat	R&D Systems	AF1924	polyclonal	AB_355060	1:500
SOX2	Rat	ThermoFisher Scientific	14-9811-82	Btjce	AB_11219471	1:500
TBX20	Mouse	R&D Systems	MAB8124	668710	AB_2255728	1:100
VTCN1	Rabbit	Abcam	ab209242	EPR20236	AB_2801513	1:200
Secondary Antibodies
Target	Species	Fluorophore	Company	Catalogue #	RRID	Dilution
Mouse	Donkey	405	ThermoFisher Scientific	A48257	AB_2884884	1:500
Rat	Donkey	488	ThermoFisher Scientific	A-21208	AB_2535794	1:500
Mouse	Donkey	488	ThermoFisher Scientific	A-21202	AB_141607	1:500
Goat	Donkey	488	ThermoFisher Scientific	A-11055	AB_2534102	1:500
Rabbit	Donkey	568	ThermoFisher Scientific	A10042	AB_2757564	1:500
Rat	Donkey	568	ThermoFisher Scientific	A78946	AB_2910653	1:500
Mouse	Donkey	568	ThermoFisher Scientific	A10037	AB_2534013	1:500
Rat	Donkey	647	ThermoFisher Scientific	A78947	AB_2910635	1:500
Goat	Donkey	647	ThermoFisher Scientific	A-21447	AB_141844	1:500
Rabbit	Donkey	647	ThermoFisher Scientific	A-31573	AB_2536183	1:500
Mouse	Donkey	647	ThermoFisher Scientific	A32787	AB_2762830	1:500
