# Supplementary material for: Pluripotent stem cell-derived model of the post-implantation human embryo
Source: Nature. 2023 Jun 27;622(7983):584–93. doi: 10.1038/s41586-023-06368-y (PMC10584688; doi:10.1038/s41586-023-06368-y)
Supplement: Supplementary file 8 — Source Data Fig. 1 [file 41586_2023_6368_MOESM8_ESM.xlsx]

## Sheet: Fig. 1a
Source Data: Figure 1a
GATA6 - 24h validation (% positive)
	mTeSR			N2B27			N2B27 + DOX
GATA6	0	6.1	0	0	6.7	0	90	100	80.3
SOX17	0	0	0	0	0	0	20	12.5	1.3
SOX2	100	100	100	100	100	100	96.7	100	98.7
SOX17 - 24h validation (% positive)
	mTeSR			N2B27			N2B27 + DOX
GATA6	0	0	0	0	0	0	100	100	100
SOX17	1.6	8.6	0	8.6	0	0	100	100	100
SOX2	100	88.6	100	88.6	100	100	97.8	77.8	100
GATA6-SOX17 - 24h validation (% positive)
	mTeSR			N2B27			N2B27 + DOX
GATA6	0	0	0	0	0	0	97.9	100	98.5
SOX17	0	0	0	0	0	0	100	100	100
SOX2	100	100	100	100	100	100	78.7	60.3	74.6

## Sheet: Fig. 1b
Source Data: Figure 1b
GATA3 - 24h validation (% positive)
	mTeSR			N2B27			N2B27 + DOX
GATA3	0	0	0	0	0	0	63.4	67.8	76.2
AP2γ	0	0	0	0	0	0	0	0	0
SOX2	100	100	100	98.9	100	99.5	100	100	100
AP2y - 24h validation (% positive)
	mTeSR			N2B27			N2B27 + DOX
GATA3	0	0	0	0	0	0	0	0	0
AP2γ	0	0	0	0	0	0	75.6	44.7	81.8
SOX2	100	66.7	100	66.7	91.7	85.7	75	81.6	63.6
GATA3-AP2y - 24h validation (% positive)
	mTeSR			N2B27			N2B27 + DOX
GATA3	0	0	0	0	0	0	59.3	75.5	58.9
AP2γ	0	0	0	0	0	0	31.9	25	35.1
SOX2	100	96.6	100	96.6	99	100	77.9	67.9	12.1
