# Supplementary material for: Pluripotent stem cell-derived model of the post-implantation human embryo
Source: Nature. 2023 Jun 27;622(7983):584–93. doi: 10.1038/s41586-023-06368-y (PMC10584688; doi:10.1038/s41586-023-06368-y)
Supplement: Supplementary file 9 — Source Data Fig. 2 [file 41586_2023_6368_MOESM9_ESM.xlsx]

## Sheet: Fig. 2b
Source Data: Figure 2b
Day	Experiment 1																																			Experiment 2
1	74.25	62.936	45.177	59.169	60.828	59.237	62.626	67.007	58.258	55.227	67.209	62.241	65.115	98.843	62.642	51.865	66.603	44.385	82.134	67.179	64.405	51.4	54.083	66.468	70.725	62.37	52.498	59.211	57.14	65.605	72.863	53.6	47.424	55.218	53.814	58.6	54.203	61.62	55.606	59.076	61.4	56.639	46.271	48.104	57.315	56.303	44.822	44.553	39.623
2	62.626	68.264	79.31	48.332	79.712	45.453	56.859	65	53.413	70.178	62.968	72.918	63.82	74.404	73	74.33	57.628	54.562	75.928	64.405	70.711	65	62.682	68.469	96.83	80.43	87.681	72.25	89.376	74.095	73.593	91.241	85.633	66.603	72.533	80.281	80.61	66.37	96.835	70.838	73.41	63.6	70.682	104.661	84.22	97.453	42.45	89.376	65.115
3	81.345	68.593	96.835	103.005	113.464	100	155.081	94.705	96.519	109.33	82.759	102.45	121.062	117.047	108.019	99.745	76.655	122.919	94.303																	114.477	100.439	125.873	82.807	119.754	103.711	102.626	119.817	105.622	127.028	132.019	128.413	145.602	105.209
[truncated: 126 more columns]

## Sheet: Fig. 2d
Source Data: Figure 2d
	RSeT					mTeSR					PXGL
Sorted tri-lineage	16.6	29.2	18.7	12.2	40.4	0	1				2.01342	0	4.25532

## Sheet: Fig. 2e
Source Data: Figure 2e
%SOX2+																%GATA6+/GATA3-																%GATA6+/GATA3+																total %marker+
25.085	40.969	7.9156	18.67	26.829	45.683	9.5092	40.379	16.935	12.162	15	14.67	19.307	20.747	39.338	9.3103	44.0678	27.3128	50.9235	42.1995	39.0244	15.4676	52.7607	23.6593	33.0645	44.9324	49	53.0562	40.099	42.3237	54.4118	56.8966	23.3898	26.8722	39.5778	25.5754	26.0163	33.4532	27.3006	29.0221	27.957	28.7162	33.5	30.0733	35.8911	24.4813	18.0147	29.3103	92.5424	95.1542
[truncated: 14 more columns]

## Sheet: Fig. 2h
						Source Data: Figure 2h
						Lumen Number (% of embryoids)
						single	multiple
						84.2105	15.7895
						75	25
						% of Embryoids
						Lumen	29	42.6	39.7
						ECM	19.2	29.9	31.9
						Lumen + ECM + SOX2	9.8	22.3	19
