# Supplementary material for: Pluripotent stem cell-derived model of the post-implantation human embryo
Source: Nature. 2023 Jun 27;622(7983):584–93. doi: 10.1038/s41586-023-06368-y (PMC10584688; doi:10.1038/s41586-023-06368-y)
Supplement: Supplementary file 10 — Source Data Fig. 3 [file 41586_2023_6368_MOESM10_ESM.xlsx]

## Sheet: Fig. 3i
Source Data: Figure 3i
Day 4	Day 6
2	21
7	10
3	3
3	6
10	4
4	61
2	0
2	2
3
0
