# Supplementary material for: Pluripotent stem cell-derived model of the post-implantation human embryo
Source: Nature. 2023 Jun 27;622(7983):584–93. doi: 10.1038/s41586-023-06368-y (PMC10584688; doi:10.1038/s41586-023-06368-y)
Supplement: Supplementary file 11 — Source Data Fig. 4 [file 41586_2023_6368_MOESM11_ESM.xlsx]

## Sheet: Fig. 4c
Source Data: Figure 4c
	EPI
Day 4	21.936	17.019	14.691	19.163	8.49	15.25	21.2	21.763	17.162	13.002	10.092	10.862	6.472	18.97	20.192	6.732	17.997	20.114	15.141	8.637	36.653	51.28	33.735	45.13	40.394	33.648	38.891	28.46	52.387	42.906	18.552	14.054	39.305	15.801	42.226	20.19	22.243	16.911	16.355	20.661	34.66	19.652	33.91	33.428	22.292	35.845	21.579	19.956	18.357
	EPI																				HYPO
Day 6	9.85	11.681	16.722	16.748	23.04	24.271	20.581	23.429	26.378	18.811	12.125	13.441	15.894	12.885	14.51	4.741	20.348	23.037	20.198	20.142	4.983	5.53	5.804	6.102	7.739	5.91	6.711	6.401	5.113	5.224	7.57	9.861	9.663	8.381	7.73	9.133	9.168	10.176	12.194	8.947
[truncated: 71 more columns]

## Sheet: Fig. 4d
Source Data: Figure 4d
	EPI																																								HYPO
Day 4	0.648688	0.709194	0.528365	0.674269	0.710993	0.670205	0.546717	0.53543	0.636367	0.643819	0.668367	0.556797	0.581097	0.52397	0.645548	0.680707	0.778286	0.704808	0.991971	0.773715	0.786535	1.00346	0.927145	0.682605	0.987231	0.625454	0.581514	0.690415	0.730766	0.856425	0.779542	0.74789	0.67301	0.881725	0.774175	0.814472	0.805798	1.00689	0.677802	0.786185	0.60576	0.870686	0.569865	0.770858	0.621806	0.875467	0.950374	1.09364	1.27369
	EPI																																								HYPO
Day 6	0.690371	0.708348	0.637755	0.883982	0.622603	0.63433	0.599841	0.897663	0.770431	0.767417	0.679554	0.887832	0.641908	1.0502	0.709596	0.802217	0.654255	0.68555	1.02648	0.667682	0.585701	0.491541	0.867621	0.891237	0.490507	0.6471	0.773694	0.708012	0.729642	0.759732	0.802145	0.575496	0.45738	0.432814	0.681718	0.493554	0.520786	0.809425	0.923934	0.90052	1.64308	0.93372	1.67593	0.994215	1.19044	0.854674	0.751691	1.09972	1.24978
[truncated: 31 more columns]

## Sheet: Fig. 4f
Source Data: Figure 4f
	SOX2+CDX2-					SOX2-CDX2+					SOX2+CDX2+
Control	0	16.33	8.33	9.68	6.06	85.71	10.2	25	19.35	18.18	14.29	73.47	66.67	70.97	75.76
+LDN	55.17	64.91	56.76			0	0	2.7			44.83	35.09	40.54
+BMP4				4.55	0				22.73	48.57				72.73	51.43
+ActA		39.39	32				3.03	8				57.58	60

## Sheet: Fig. 4h
Source Data: Figure 4h
# of PGCLCs
Control	LDN @d2-4	BMP4 @d2-4	ActA @d2-4
3	0	8	22
0	0	1	3
0	3	8	9
7	1	12	12
6	0	1	0
0	0	3	1
0	0	9	3
1	0	1	7
1	0	2	8
0	2	4	3
0	1	13	8
0	0	4	1
5	0	4	1
0	0	0	8
0	0	1	6
0	0	0	0
2	0	10	12
5	0	8	0
2	0	1	3
0	1	0	1
3	0	6	0
0	2	2	7
6	1	1	0
9	1	5	3
1	0	0	0
5	1	2	1
7	1	0	0
0	0	6	3
2	0	11	1
5	0	0	0
2		0	1
6		4	5
6		5	7
12		6	3
0		0	2
4		4	2
7		4
0		3
5		24
1		6
2		0
24		2
3		1
3		0
0		0
		3
		0
		2
