# Supplementary material for: Pluripotent stem cell-derived model of the post-implantation human embryo
Source: Nature. 2023 Jun 27;622(7983):584–93. doi: 10.1038/s41586-023-06368-y (PMC10584688; doi:10.1038/s41586-023-06368-y)
Supplement: Supplementary file 12 — Source Data Fig. 5 [file 41586_2023_6368_MOESM12_ESM.xlsx]

## Sheet: Fig. 5d
Source Data: Figure 5d
	CER1+							CER1-
Control		13.3333	28.5714	40	14.2857	20	18.1818		86.6667	71.4286	60	85.7143	80	81.8182
GATA6			100	77.7778	85.7143	66.6667				0	22.2222	14.2857	33.3333
SOX17	25						27.7778	75						72.2222
D1 DOX Withdrawal	27.2727	29.4118					16	72.7273	70.5882					84
D3 DOX Withdrawal	62.5	55.5556					73.913	37.5	44.4444					26.087

## Sheet: Fig. 5f
Source Data: Figure 5f
pSMAD1.5 intensity (A.U)
CER1-	CER+
53.432	31.45
51.758	37.979
67.127	35.582
39.849	37.29
37.311	34.759
56.803	38.547
33.638	33.507
31.991	24.986
51.882	28.518
34.248	27.51
37.555	29.905
41.213	42.8
64.418	29.464
67.008	32.389
54.971	34.954
44.477	29.955
32.274	40.813
33.72	34.281
31.687	31.023
41.825	28.79
39.045	25.207
38.474	34.108
43.16	31.805
34.767	36.035
50.313	40.423
40.799	30.497
42.721	40.666
32.119	45.082
34.205	29.314
36.414	27.184
40.14	25.94
35.687	29.089
64.026	29.425
64.638	32.749
60.097	26.578
53.208	25.409
53.047	25.861
58.744	31.816
51.423	24.298
66.91	27.724
51.028	24.513
48.283	22.288
37.05	29.463
61.299	25.056
56.827	30.827
38.395	25.743
48.029	31.796
57.416	31.652
54.628	26.373
47.358	33.171
34.731	24.265
35.237	30.403
31.826	36.793
34.924	34.431
38.081	36.123
36.442	35.773
32.877	32.403
35.472	23.669
28.192	29.268
32.33	31.046
33.278	25.236
39.552	20.31
33.571	26.369
34.249	27.836
31.757	21.456
34.16	35.547
74.953	22.419
87.067	18.348
101.154	24.268
54.521	25.598
89.847	24.07
58.309	20.07
62.305	34.38
57.554	57.472
51.634	26.392
55.193	22.097
47.751	21.392
53.199	24.724
62.318	28.162
51.917	24.144
61.778	23.497
47.683	30.439
66.065	20.104
55.303	33.034
67.604	27.168
69.258	31.239
75.021	47.55
58.9	38.541
63.396	37.961
47.334	49.005
68.834	43.505
65.052	41.479
50.482	35.022
49.03	35.774
53.031	34.455
65.917	31.731
57.467	30.185
72.61	26.449
67.786	36.565
34.577	27.975
40.781	29.617
71.99	24.06
34.169	31.782
52.468	27.472
38.587	35.752
64.283	35.923
66.285	36.817
60.46	29.206
	37.359
	81.271
	77.236
	41.733
	188.776
	95.419
	48.126
	46.268
	88.24
	46.439
	57.429
	84.02
	50.531
	56.544
	202.155

## Sheet: Fig. 5h
Source Data: Figure 5h
	BRY+						BRY-
GATA6-SOX17	20	0	25	16.6667	33.333	25	80	100	75	83.3333	66.667	75
GATA6	40	40	60				60	60	40
SOX17					20	36.364					80	63.636
D1 DOX Withdrawal				0	33.333	33.333				100	66.667	66.667
D3 DOX Withdrawal				66.667	75	53.846				33.333	25	46.154
