# Supplementary material for: Pluripotent stem cell-derived model of the post-implantation human embryo
Source: Nature. 2023 Jun 27;622(7983):584–93. doi: 10.1038/s41586-023-06368-y (PMC10584688; doi:10.1038/s41586-023-06368-y)
Supplement: Supplementary file 13 — Source Data Extended Data Fig. 1 [file 41586_2023_6368_MOESM13_ESM.xlsx]

## Sheet: Extended Data Fig. 1h
Source Data: Extended Data Figure 1h
GATA6
	Control	Clone 1	Clone 2	Clone 3	Clone 4	Clone 5
GATA6	0	3.32	-8.53333	5.68	2.97667	4.88
SOX2	0	0.03	1.97667	0.473333	-0.266667	0.363333
GATA4	0	1.66333	1.44	3.55333	2.30667	1.56
SOX17
	Control	Clone 1	Clone 2	Clone 3	Clone 4
GATA6	0	8.33667	7.62	8.85333	7.91333
SOX17	0	12.25	11.33	11.4833	12.8633
GATA4	0	5.79	4.85333	5.52	3.34333
GATA6-SOX17
	Control	Clone A	Clone B	Clone C	Clone D
GATA6	0	6.75	7.03333	6	5.53667
SOX17	0	9.33333	8.33333	7.29333	10.6033
GATA4	0	3.74667	3.99	6.65667	6.73667
GATA3
	Control	Clone 1	Clone 2	Clone 3	Clone 4	Clone 5
GATA3	0	3.77	2.14667	4.20333	5.41333	3.46667
GFP	0	3.53333	-8.82667	3.45667	4.97667	3.25333
SOX2	0	1.05667	-0.713333	0.57	0.516667	1.04333
AP2y
	Control	Clone 1	Clone 2	Clone 3
GATA3	0	2.89667	3.36	1.77667
TFAP2C	0	4.91	6.59667	2.90667
GATA2	0	2.17	1.97	1.65
SOX2	0	0.313333	-0.0133333	0.446667
GATA3-AP2y
	Control	Clone A	Clone B	Clone C	Clone D	Clone E
GATA3	0	5.43	6.52333	6.67333	6.08667	6.53
TFAP2C	0	3.39667	1.70333	4.92	5.47667	2.38
GATA2	0	3.20333	3.22667	3.59	5.24	4.35
