# Supplementary material for: Pluripotent stem cell-derived model of the post-implantation human embryo
Source: Nature. 2023 Jun 27;622(7983):584–93. doi: 10.1038/s41586-023-06368-y (PMC10584688; doi:10.1038/s41586-023-06368-y)
Supplement: Supplementary file 14 — Source Data Extended Data Fig. 2 [file 41586_2023_6368_MOESM14_ESM.xlsx]

## Sheet: Extended Data Fig. 2a
Source Data: Extended Data Figure 2a
mTeSR_hypoblast
	inducible GATA6			inducible SOX17			inducible GATA6-SOX17
Gene	mTeSR	mT_N2B27	mT_N2B27 + Dox	mTeSR	mT_N2B27	mT_N2B27 + Dox	mTeSR	mT_N2B27	mT_N2B27 + Dox
GATA6	-0.788015	-0.409835	0.784573	-0.881472	-0.614501	1.43529	-0.743636	-0.41262	1.63021
SOX17	-0.660549	-0.45822	0.28411	-0.662267	-0.555091	1.56003	-0.696389	-0.610282	1.79866
PDGFRA	-1.04832	-0.215183	1.46585	-1.01977	0.046668	0.842066	-1.15496	-0.17712	1.26077
GATA4	-0.838302	-0.847886	0.512088	-0.631909	0.262883	2.04246	-0.806139	-0.546285	0.853093
CER1	0.0479091	-0.336312	-2.16943	0.167682	1.48447	0.666695	0.0936836	-0.473399	0.518699
COL4A1	-0.90979	-0.357116	0.267666	-0.751341	0.199353	1.77008	-0.949165	-0.651718	1.38203
SOX2	-0.0398152	0.00221195	-0.455663	0.844967	1.5174	1.07501	-0.373821	-1.58155	-0.988744
CD48	-0.771033	-0.427569	0.55836	-0.632091	-0.68174	1.29753	-0.720273	-0.51501	1.89183
RSeT_hypoblast
	inducible GATA6			inducible SOX17			inducible GATA6-SOX17
Gene	RSeT	RSeT_N2B27	RSeT_N2B27 + Dox	RSeT	RSeT_N2B27	RSeT_N2B27 + Dox	RSeT	RSeT_N2B27	RSeT_N2B27 + Dox
GATA6	-0.783007	-0.479741	0.977982	-0.783007	-0.585418	1.76168	-0.783007	-0.469084	1.1436
SOX17	-0.927494	-0.0055423	0.0544266	-0.927494	-0.317156	1.66938	-0.927494	-0.196658	1.57803
PDGFRA	-1.12679	-0.308296	1.14224	-1.12679	0.831486	1.40559	-1.12679	0.350081	-0.0407316
GATA4	-1.21875	0.783323	1.09519	-1.21875	0.471455	0.687614	-1.21875	0.959115	-0.340443
CER1	-0.958651	1.26096	1.31337	-0.958651	0.282178	-0.615411	-0.958651	1.1137	-0.478854
COL4A1	-1.13732	-0.0653352	0.300402	-1.13732	-0.0038536	1.41443	-1.13732	0.401295	1.36503
SOX2	0.747409	-0.493495	-1.97398	0.747409	-1.11088	0.194531	0.747409	0.209889	0.931702
CD48	-0.364841	-0.803732	-0.262454	-0.364841	-0.460361	2.16237	-0.364841	-0.743486	1.20218
PXGL hypoblast
	inducible GATA6			inducible SOX17			inducible GATA6-SOX17
Gene	PXGL	PXGL_N2B27	PXGL_N2B27 + Dox	PXGL	PXGL_N2B27	PXGL_N2B27 + Dox	PXGL	PXGL_N2B27	PXGL_N2B27 + Dox
GATA6	-0.190994	-1.09458	0.372571	-0.190994	-0.714412	1.89739	-0.190994	-1.04783	1.15984
SOX17	-0.0646488	-1.03006	-0.913666	-0.0646488	-0.44255	1.7453	-0.0646488	-0.700834	1.53576
PDGFRA	0.0704858	-1.50172	1.27179	0.0704858	-0.418297	1.66648	0.0704858	-1.06443	-0.16528
GATA4	-0.690311	-1.16179	0.313761	-0.690311	0.289654	1.92966	-0.690311	-0.381596	1.08125
CER1	-1.16867	-0.241492	0.27536	-1.16867	0.894497	1.54727	-1.16867	0.66266	0.367704
COL4A1	-0.737128	-0.514363	1.03875	-0.737128	-0.172928	1.98186	-0.737128	-0.789408	0.667474
SOX2	0.570825	0.678936	-2.47373	0.570825	-0.0507189	0.532075	0.570825	-0.0034444	-0.39559
CD48	0.043545	-1.65376	-0.893266	0.043545	0.383046	1.96644	0.043545	-0.438574	0.505485

## Sheet: Extended Data Fig. 2b
Source Data: Extended Data Figure 2b
mTeSR_TrB
	inducible GATA3			inducible AP2y			inducible GATA3-AP2y
Gene	mTeSR	mT_N2B27	mT_N2B27 + Dox	mTeSR	mT_N2B27	mT_N2B27 + Dox	mTeSR	mT_N2B27	mT_N2B27 + Dox
GATA3	-1.01911	-0.160354	0.984833	-1.10614	0.164088	0.579969	-0.990464	-0.275479	1.82265
TFAP2C	-1.12258	0.266303	0.726148	-0.91605	-0.284934	1.54365	-0.990892	-0.492188	1.27055
GATA2	-1.21703	0.884874	0.708508	-1.10743	-0.0794697	-0.0353782	-1.27624	0.816847	1.30532
TFAP2A	-1.2788	0.763082	0.711046	-1.17607	0.662122	-0.452888	-1.16762	0.911632	1.02749
TACSTD2	-0.858344	-0.186491	0.468384	-0.774666	-0.749198	0.531446	-0.792857	0.144584	2.21714
KRT19	-1.04593	0.725673	0.823765	-0.785343	-0.34046	-0.922078	-0.858665	0.704866	1.69817
GABRP	1.02456	-0.428443	-0.717931	1.31882	-1.09251	-1.11876	1.40948	-0.229619	-0.165598
ISL1	-0.748841	0.524641	0.878709	-0.758209	-0.764347	-0.879032	-0.85351	0.881939	1.71865
RSeT_TrB
	inducible GATA3			inducible AP2y			inducible GATA3-AP2y
Gene	RSeT	RSeT_N2B27	RSeT_N2B27 + Dox	RSeT	RSeT_N2B27	RSeT_N2B27 + Dox	RSeT	RSeT_N2B27	RSeT_N2B27 + Dox
GATA3	-0.873951	-0.403493	0.784629	-0.873951	-0.0120835	0.81529	-0.873951	-0.552487	1.99
TFAP2C	-0.406962	-0.686997	-0.507582	-0.406962	-0.36405	2.40449	-0.406962	-0.440625	0.81565
GATA2	-0.522618	-0.514852	-1.23571	-0.522618	0.26178	1.55028	-0.522618	-0.190785	1.69714
TFAP2A	-0.178672	0.296389	-0.229951	-0.178672	-1.78962	-0.32864	-0.178672	0.550851	2.03699
TACSTD2	-0.664335	-0.426405	-0.897273	-0.664335	-0.0819904	1.63093	-0.664335	0.029487	1.73825
KRT19	-1.21042	-0.0499422	0.167647	-1.21042	0.598739	1.22597	-1.21042	0.465938	1.2229
GABRP	-0.762333	-0.379508	-0.513673	-0.762333	1.15408	2.12413	-0.762333	-0.0521751	-0.0458532
ISL1	0.0757587	-0.777621	-1.27138	0.0757587	-0.885994	1.12645	0.0757587	-0.317884	1.89915
PXGL_TrB
	inducible GATA3			inducible AP2y			inducible GATA3-AP2y
Gene	PXGL	PXGL_N2B27	PXGL_N2B27 + Dox	PXGL	PXGL_N2B27	PXGL_N2B27 + Dox	PXGL	PXGL_N2B27	PXGL_N2B27 + Dox
GATA3	-0.396176	-0.752241	1.98253	-0.396176	-0.396176	-0.396176	-0.396176	-0.728613	1.47921
TFAP2C	-0.222791	-1.26624	1.37808	-0.222791	-0.222791	-0.222791	-0.222791	-0.867747	1.86986
GATA2	-0.369571	-0.926588	1.99726	-0.369571	-0.369571	-0.369571	-0.369571	-0.652431	1.42961
TFAP2A	-0.140747	-1.30499	1.97539	-0.140747	-0.140747	-0.140747	-0.140747	-1.0546	1.08794
TACSTD2	-0.224425	-1.62454	1.77348	-0.224425	-0.224425	-0.224425	-0.224425	-0.376611	1.3498
KRT19	-0.40378	-0.987564	1.57666	-0.40378	-0.40378	-0.40378	-0.40378	-0.447314	1.87712
GABRP	-0.840394	1.06726	1.08683	-0.840394	-0.840394	-0.840394	-0.840394	0.863415	1.18446
ISL1	0.801972	-0.871406	-1.64273	0.801972	0.801972	0.801972	0.801972	-0.425607	-1.07012

## Sheet: Extended Data Fig. 2d
Source Data: Extended Data Figure 2d
mTeSR_hypoblast
	inducible GATA6			inducible SOX17			inducible GATA6-SOX17
Gene	mTeSR	mT_N2B27	mT_N2B27 + Dox	mTeSR	mT_N2B27	mT_N2B27 + Dox	mTeSR	mT_N2B27	mT_N2B27 + Dox
EOMES	-0.695141	-0.695141	-0.347571	-0.695141	0.347571	2.20128	-0.695141	-0.347571	0.926855
FOXA2	0.732866	-0.586293	-1.24587	0.732866	-0.586293	0.732866	0.732866	-1.57566	1.06266
NANOG	1.29111	-0.237835	-0.543624	1.29111	-0.543624	-0.543624	1.29111	-0.849412	-1.1552
GATA4	-1.04119	1.91799	-0.0547997	-1.04119	-0.0547997	0.438397	-1.04119	0.931594	-0.0547997
HNF4a	-0.531344	0.664181	-1.12911	-0.531344	-0.531344	-0.531344	-0.531344	1.56082	1.56082
OTX2	-0.976596	0.0184263	0.433019	-0.976596	1.01345	1.59388	-0.976596	0.764693	-0.893677
SOX2	0.660357	-0.290557	-0.528286	0.660357	-0.0528286	-1.24147	0.660357	1.61127	-1.4792
GATA6	-0.557253	-0.54061	-0.135615	-0.557253	-0.546157	1.21252	-0.557253	-0.496227	2.17785
SOX17	-0.573771	-0.512659	-0.115433	-0.573771	-0.58141	1.34361	-0.573771	-0.497381	2.08459
RSeT_hypoblast
	inducible GATA6			inducible SOX17			inducible GATA6-SOX17
Gene	RSeT	RSeT_N2B27	RSeT_N2B27 + Dox	RSeT	RSeT_N2B27	RSeT_N2B27 + Dox	RSeT	RSeT_N2B27	RSeT_N2B27 + Dox
EOMES	-0.464862	-0.536176	0.947258	-0.464862	-0.967656	0.725507	-0.464862	-0.793071	2.01872
FOXA2	0.406632	0.122039	-1.97696	0.406632	-1.27107	1.03917	0.406632	-0.0712146	0.938148
NANOG	0.949179	0.481674	-0.583806	0.949179	-0.612087	-1.53022	0.949179	0.654027	-1.25712
GATA4	-0.464361	-0.46975	-0.445041	-0.464361	0.731619	2.45147	-0.464361	-0.494219	-0.380995
HNF4a	0.190851	-0.82238	-1.34575	0.190851	-0.400068	0.285111	0.190851	-0.50471	2.21524
OTX2	-0.50811	-0.461336	0.245813	-0.50811	-0.871783	0.456849	-0.50811	-0.275741	2.43053
SOX2	0.793464	0.964868	-0.23839	0.793464	-0.432364	-1.46414	0.793464	0.409783	-1.62015
GATA6	-0.604936	-0.548228	0.0724918	-0.604936	-0.459639	1.0586	-0.604936	-0.538713	2.2303
SOX17	-0.475206	-0.389274	-0.378256	-0.475206	-0.456093	0.492902	-0.475206	-0.379921	2.53626
PXGL hypoblast
	inducible GATA6			inducible SOX17			inducible GATA6-SOX17
Gene	PXGL	PXGL_N2B27	PXGL_N2B27 + Dox	PXGL	PXGL_N2B27	PXGL_N2B27 + Dox	PXGL	PXGL_N2B27	PXGL_N2B27 + Dox
EOMES	-0.388028	0.672344	2.29601	-0.388028	-0.842914	0.0572084	-0.388028	-1.05338	0.0348232
FOXA2	0.628942	-0.832713	-0.143481	0.628942	0.735096	-1.61072	0.628942	1.19985	-1.23485
NANOG	0.416174	-1.04129	-0.581535	0.416174	1.10776	-0.935759	0.416174	1.50377	-1.30148
GATA4	-0.430719	1.23952	2.17474	-0.430719	-0.637029	-0.434067	-0.430719	-0.650015	-0.400995
HNF4a	-0.031018	-0.606666	-0.385024	-2.96013	-2.96013	-2.96013	-0.031018	-0.874319	1.92804
OTX2	-0.501821	-0.498964	-0.304205	-0.501821	-0.578884	1.56671	-0.501821	-0.612599	1.9334
SOX2	0.786119	0.581306	-1.40439	0.786119	0.657551	-1.17749	0.786119	0.358797	-1.37413
GATA6	-0.566311	-0.576046	0.0138342	-0.566311	-0.592131	1.42921	-0.566311	-0.57222	1.99628
SOX17	-0.476732	-0.460541	-0.412342	-0.476732	-0.420521	0.69082	-0.476732	-0.435485	2.46827

## Sheet: Extended Data Fig. 2f
Source Data: Extended Data Figure 2f
mTeSR_TrB
	inducible GATA3			inducible AP2y			inducible GATA3-AP2y
Gene	mTeSR	N2B27	DOX	mTeSR	N2B27	DOX	mTeSR	N2B27	DOX
GATA2	-1.16445	1.41689	-0.127192	-1.16445	0.140591	1.22384	-1.16445	0.280407	0.558797
AP2y	-1.09218	1.19851	-0.246185	-1.09218	-0.108468	0.476556	-1.09218	0.356645	1.59948
NANOG	1.23386	-0.342525	-0.065716	1.23386	-1.35557	-1.02907	1.23386	-0.483471	-0.425241
2023-10-04	0.507048	0.92278	0.337442	0.507048	-1.70193	-1.70631	0.507048	0.673136	-0.0462587
SOX2	-0.873077	0.960543	-0.736714	-0.873077	0.72736	1.75132	-0.873077	0.527656	-0.610928
GATA3	-0.742428	-0.020352	1.04624	-0.742428	-0.427411	-0.327806	-0.742428	-0.256008	2.21262
ISL1	-1.18505	1.35261	-0.0663713	-1.18505	0.12126	1.20297	-1.18505	0.322488	0.622211
RSeT_TrB
	inducible GATA3			inducible AP2y			inducible GATA3-AP2y
Gene	RSeT	N2B27	DOX	RSeT	N2B27	DOX	RSeT	N2B27	DOX
GATA2	-0.354639	-0.407989	-0.444026	-0.354639	-0.269351	2.63912	-0.354639	-0.470423	0.0165856
AP2y	-0.50485	-0.431438	-0.4767	-0.50485	-0.432641	2.26438	-0.50485	-0.520853	1.1118
NANOG	0.523456	0.231653	0.337896	0.523456	-0.852244	-2.28059	0.523456	1.0395	-0.0465894
2023-10-04	-0.357462	-0.321553	-0.552462	-0.357462	0.422689	2.52682	-0.357462	-0.235633	-0.767479
SOX2	0.482494	1.14901	-0.642297	0.482494	-0.941015	1.25665	0.482494	-0.621065	-1.64877
GATA3	-0.51841	-0.518304	1.45471	-0.51841	-0.558013	-0.323412	-0.51841	-0.528073	2.02833
ISL1	0.0699463	-0.515435	-0.505438	0.0699463	-0.336805	2.52489	0.0699463	-0.805909	-0.57114
PXGL_TrB
	inducible GATA3			inducible GATA3-AP2y
Gene	PXGL	N2B27	DOX	PXGL	N2B27	DOX
GATA2	-0.364202	-0.889111	0.67079	-0.364202	-0.760755	1.70748
AP2y	-0.455459	-0.483469	2.02662	-0.455459	-0.464949	-0.167289
NANOG	0.966836	-0.114172	-1.18419	0.966836	0.552203	-1.18752
2023-10-04	-0.130995	-0.377648	-1.53777	-0.130995	0.879178	1.29822
SOX2	0.836492	0.613068	-1.12553	0.836492	0.22114	-1.38166
GATA3	-0.525118	-0.574399	0.242731	-0.525118	-0.555006	1.93691
ISL1	-0.48173	-1.07129	1.4668	-0.48173	-0.449313	1.01727
