# Supplementary material for: Pluripotent stem cell-derived model of the post-implantation human embryo
Source: Nature. 2023 Jun 27;622(7983):584–93. doi: 10.1038/s41586-023-06368-y (PMC10584688; doi:10.1038/s41586-023-06368-y)
Supplement: Supplementary file 15 — Source Data Extended Data Fig. 3 [file 41586_2023_6368_MOESM15_ESM.xlsx]

## Sheet: Extended Data Fig. 3a
Source Data: Extended Data Figure 3a
	N2B27			ACL			N2B27 + Dox			ACL + Dox
SOX2	90.4	89.3	83.1	100	93.9	73.9	10.2	4.6	2.7	3.5	0	3.5
GATA6	0.9	0.6	2.8	0	6.1	33.5	93.2	95.4	100	97.2	100	100
SOX17	0	0	0	0	4.8	23.9	91.5	98.5	100	96.5	100	100

## Sheet: Extended Data Fig. 3b
Source Data: Extended Data Figure 3b
	N2B27			ACL			N2B27 + Dox			ACL + Dox
N-Cad	0	0	0	0	26.6	13.3	74.7	78.5	86.4	95.1	84.5	75.7
EOMES	0	0	0	0	0	1.1	77.1	67.7	68.2	62.1	65.5	60
OTX2	21	0	0	0.5	22	12.7	21.7	16.1	17	24.3	9.5	32.9

## Sheet: Extended Data Fig. 3c
Source Data: Extended Data Figure 3c
	N2B27			PA			PAL			N2B27 + Dox			PA + Dox			PAL + Dox
SOX2	100	90.5	97.3	9.9	0	0	0	0	6.3	24.3	64.7	17.6	0	2.3	40.2	0	0	0
GATA3	0	0	0	88.7	90.9	98.6	87	89.8	95	48.6	73.5	79.4	100	88.4	81.7	87.5	86.2	83.8
AP2a	4.9	23.2	10.8	100	88.3	98.6	82.6	95.9	97.5	24.3	19.1	8.8	31.1	86	36.6	57.5	77.6	70.3

## Sheet: Extended Data Fig. 3d
Source Data: Extended Data Figure 3d
	N2B27			PA			PAL			N2B27 + Dox			PA + Dox			PAL + Dox
GATA2	0	0	0	0	1	4.2	0	0	0	0	0	2.1	4.5	0	0	36.6	0	36.8
KRT7	2.2	0	0	77.1	70.7	56.9	87.5	92.7	75.4	4.9	34.9	34.7	94	75.6	74.2	57.7	69.8	65.8
AP2y	71.1	87.2	38.9	15.6	21.2	48.6	21.3	18.2	8.2	14.8	39.7	35.8	35.8	33.3	7.2	52.1	53.5	63.2
