# Supplementary material for: Pluripotent stem cell-derived model of the post-implantation human embryo
Source: Nature. 2023 Jun 27;622(7983):584–93. doi: 10.1038/s41586-023-06368-y (PMC10584688; doi:10.1038/s41586-023-06368-y)
Supplement: Supplementary file 16 — Source Data Extended Data Fig. 4 [file 41586_2023_6368_MOESM16_ESM.xlsx]

## Sheet: Extended Data Fig. 4e
Source Data: Extended Data Fig. 4e
% Contribution				% hnuag positive cells			Allocation of hnuag positive cells
	Contribution	No contribution		Control	Gata6/Sox17			Control	Gata6/Sox17
Control	92	8		1.49254	0.574713		Sox17+	0	75
Gata6/Sox17	67	33		6.93642	1.63043		Sox2+/Sox17-lo	163	1
				2.5	3.37838		Double negative	0	0
				1.68067	0.729927
				4.30107	1.80723
				37.013	3.04569
				13.7931	1.5748
				9.25926	8.62069
				12.8205	5.68182
				18.1818	6.45161
				23.6111	4.83871
					2.5641
					3.2
					4.58015
					4.44444
					4.34783
					3.47222
					3.53982
					1.2987
					0.729927

## Sheet: Extended Data Fig. 4g
Source Data: Extended Data Fig. 4g
% Contribution				% hnuag positive cells			Allocation of hnuag positive cells
	Contribution	No contribution		Control	Gata3/Ap2y			Control	Gata3/Ap2y
Control	90	10		6.89655	5.12821		Gata3+	0	34
Gata3/Ap2y	81	19		2.94118	12.5		Sox2+	123	53
				4.80769	2.91262		Gata3/Sox2+	0	46
				14.5161	8.46154		Double negative	0	16
				0	3.28947
				17.2185	11.9048
				12.8788	3.77359
				8.73016	1.44928
				12.069	17.9487
				14.876	11.4286
					6.29921
					16.3265
					13.9241
					25.2874
					7.54717
					0.724638
					3.0303
					0.813008
					0.662252
					2.32558
					2.77778
					2.31214
