# Supplementary material for: Pluripotent stem cell-derived model of the post-implantation human embryo
Source: Nature. 2023 Jun 27;622(7983):584–93. doi: 10.1038/s41586-023-06368-y (PMC10584688; doi:10.1038/s41586-023-06368-y)
Supplement: Supplementary file 17 — Source Data Extended Data Fig. 5 [file 41586_2023_6368_MOESM17_ESM.xlsx]

## Sheet: Extended Data Fig. 5a
Extended Data Fig. 5a
% organized embryoids
13.7441
19.375
