# Supplementary material for: Pluripotent stem cell-derived model of the post-implantation human embryo
Source: Nature. 2023 Jun 27;622(7983):584–93. doi: 10.1038/s41586-023-06368-y (PMC10584688; doi:10.1038/s41586-023-06368-y)
Supplement: Supplementary file 18 — Source Data Extended Data Fig. 7 [file 41586_2023_6368_MOESM18_ESM.xlsx]

## Sheet: Extended Data Fig. 7g
Source Data: Extended Data Figure 7g
% of mKate2-positive cells
SOX2+										GATA6+
56.8	100	100	100	100	40	51.5	55.6	34.6		2.8	0	0	0		54.3	50.6	48.1	69.2
