# Supplementary material for: Pluripotent stem cell-derived model of the post-implantation human embryo
Source: Nature. 2023 Jun 27;622(7983):584–93. doi: 10.1038/s41586-023-06368-y (PMC10584688; doi:10.1038/s41586-023-06368-y)
Supplement: Supplementary file 19 — Source Data Extended Data Fig. 8 [file 41586_2023_6368_MOESM19_ESM.xlsx]

## Sheet: Extended Data Fig. 8f
Source Data: Extended Data Figure 8f
% organized
G6-S17 + ESC	LDN D0-2
1.44231	0
0	2.65487
0	0
0.787402

## Sheet: Extended Data Fig. 8g
Source Data: Extended Data Figure 8g
Day	Control
1	54.918	39.962	60.017	46.861	59.363	39.051	33.601	54.037	41.881	46.755	51.662	59.641	34.713	44.688	31.401	37.121	43.278	30	45.343	52.469	40.224	39.598	63.127	44.822	42.72	48.374	35.355	25.807	26.077	54.406	40.46	44.045	45.277	34.482	47.676	62.29	46.861	65	63.325	44.102	48.01	70.937	44.147	66.068	46.84	62.129	86.371	53.6	36.235
2	33.971	42.202	26.401	35.693	48.094	32.802	26.683	33.601	17	17.804	34	39.962	36.797	30.017	40.46	38.601	22.023	30.232	37.855	15	21.401	32.527	25.456	41.773	10.63	25.495	19.235	56.648	40	15.811	22.472	29.428	33.541	19.209	17.088	71.449	44.688	72.945	71.386	59.059	57.489	46.84	69.296	60	74.967	40.311	80.1	72.719	58.034
3	77.833	63.071	42.544	66.483	61.008	47.381	41.869	81.32	51.74	59.908	36.249	59.414	88.617	53.852	84.149	42.521	42.202	80.156	33.015	61.555	61.717	51.624	66.483	55.902	37.443	49.518	37.121	46.755	50.596	37.643	71.218	47.424	30.414	71.701	59.414	41.34	60.828	66.611	52.154	52.086	63.032	51.856	57.801	64.008	95.462	75.213	65.765	70.093	47.413
[truncated: 161 more columns]
