# Supplementary material for: Pluripotent stem cell-derived model of the post-implantation human embryo
Source: Nature. 2023 Jun 27;622(7983):584–93. doi: 10.1038/s41586-023-06368-y (PMC10584688; doi:10.1038/s41586-023-06368-y)
Supplement: Supplementary file 20 — Source Data Extended Data Fig. 9 [file 41586_2023_6368_MOESM20_ESM.xlsx]

## Sheet: Extended Data Fig. 9a
Source Data: Figure 9a
% Organized
Control	GATA6	SOX17	D1 DOX Withdrawal	D3 DOX Withdrawal
10.7383	3.64583	3.44828	4.09091	10.8491
16	5.95238	8.75	5.26316	6.96203
